# Supplementary material for: U2AF1 S34F enhances tumorigenic potential of lung cells by exhibiting synergy with KRAS mutation and altering response to environmental stress
Source: bioRxiv. 2024 Sep 15:2024.09.11.612492. Preprint. [Version 1] doi: 10.1101/2024.09.11.612492 (PMC11419039; doi:10.1101/2024.09.11.612492)
Supplement: Supplement 3 — Table S2. Excel file of Log2 fold change values for HBEC3kt lines from DESeq2. Related to Figure 1C, Figure S3 A. [file media-3.xlsx]

## Sheet: u2af1s34flacz_vs_u2af1wtlacz
	,"baseMean","log2FoldChange","lfcSE","stat","pvalue","padj"
0	A1BG-AS1,351.128303622608,0.0256317779601082,0.0918283862589519,14.3939887298732,0.00241508792449408,0.00704866087121076
1	A2MP1,9.70340168833982,-0.920118413386665,0.675265627807165,23.4259241483939,3.29146609626571e-05,0.000151821279732724
2	A4GALT,125.545662394136,0.710217871264257,0.200334175580184,12.6231227962343,0.00552673646872276,0.0146229753099008
3	AACS,1540.14851721072,0.378372654916591,0.0751133728950795,59.2725757630317,8.4069938156532e-13,1.50095762666694e-11
4	AADAC,75.4158177459138,-1.59848963875483,0.612458729602775,14.3931736706441,0.00241601189311824,0.00705042582710311
5	AADACP1,187.510362083672,-0.467585941835829,0.52009450762394,11.9564176604731,0.00753395609675757,0.0192111096174681
6	AAK1,4025.9991067361,-0.447209041063261,0.10596494867902,19.7776121953671,0.000188741257485804,0.000723923353868354
7	AAR2,1698.53203441997,0.228782006090086,0.0711622558667566,10.591597844342,0.0141522377368582,0.0332433565566745
8	AARS1,10394.132556161,-0.171161435305457,0.118147861832535,19.6122800809588,0.000204224155289069,0.000777234270129086
9	AARS2,1189.40204311672,0.386985304833543,0.0829489526007224,22.074788882347,6.29350220973199e-05,0.000273660162043573
10	AASDH,705.381146785618,-0.386248206680537,0.0939024366676334,26.3785255527912,7.9461572661471e-06,4.19935111803921e-05
11	AASS,2463.45105138377,-0.105857995688161,0.0901032466160044,14.329108181268,0.00248974498548203,0.00723763389164383
12	AATBC,4.82617243166895,1.70259998165662,0.522532258793721,21.5924272154294,7.92915601653573e-05,0.000335020873589423
13	AATK,40.3969324334799,-0.889029986531217,0.228482058841632,16.1924689678234,0.00103546389922923,0.00330274699804701
14	ABCA1,11.0189278886486,0.736483189345346,0.354776872954185,14.4949513872784,0.0023033027182505,0.00675812947157729
15	ABCA2,1746.08042866841,-0.581961171827094,0.0965122883512528,53.2310700248346,1.63675227878261e-11,2.45068976792636e-10
16	ABCA4,1.83182437061148,3.97759907858293,1.13064353372655,14.8550426726147,0.00194480997321505,0.00581048813020216
17	ABCA5,516.525408944874,-0.322011386477284,0.13020381891664,9.78584954628818,0.0204770157877724,0.0457403553831247
18	ABCA7,794.214936794263,-0.70188353364874,0.0986757769870112,65.4882542236037,3.9437925884562e-14,8.24797910189917e-13
19	ABCB10,1475.36640734075,-0.0442636811142825,0.0784832540906252,18.2639862568574,0.000388007697958445,0.00137900708230001
20	ABCB4,1.48829396253386,1.10515476155878,1.30158029891825,17.0534647436906,0.000689071982566596,0.00230822914226957
21	ABCC10,815.511332279609,-0.332181291581601,0.0809203669889068,19.0856618618469,0.000262472043252082,0.000971458869653467
22	ABCC3,88.8781601384369,-1.72615755423117,0.218048370866588,65.4363140011622,4.04599635369283e-14,8.44573057384745e-13
23	ABCC4,1390.5606853508,-0.0843819511937779,0.061364379728237,30.0439057322364,1.35101849932756e-06,8.45008313725551e-06
24	ABCC5,1187.74207327179,0.203770952006787,0.0829746836341891,15.2974632043466,0.00157930848233316,0.0048242085521892
25	ABCC9,12.7071829546365,-0.877284417889997,0.472143509497848,108.564062952298,2.23533625403695e-23,1.14807909698619e-21
26	ABCD1,83.7586569526866,-0.283391113302977,0.158718923102786,14.8215280545088,0.00197569499034816,0.00589542522037518
27	ABCD3,3019.50636603383,0.722101148436303,0.0958224218683199,56.3598762811503,3.52000955769014e-12,5.77130000605692e-11
28	ABCD4,654.409310627419,-0.285766704310178,0.0680315002449505,20.6107312071621,0.000126805854915506,0.00050872067317147
29	ABCE1,8469.57536824301,0.225675810198909,0.083683761759736,26.6431545219419,6.99380890842009e-06,3.73928206691775e-05
30	ABCF1,2670.24303119683,0.199487662864002,0.0756677152246058,19.1041688217419,0.00026016902585562,0.000964065928862647
31	ABCF2,3804.6655336226,0.32926215844325,0.0758577893529413,20.2841461127776,0.000148212818125679,0.000584409942564831
32	ABCG1,298.393439585559,-1.30134328269722,0.337377307241144,15.7177497202576,0.00129552544265585,0.00403720606759624
33	ABCG2,73.0836601047333,-0.32768986962245,0.195623365530941,34.463474655123,1.5814850475268e-07,1.19654324339258e-06
34	ABHD11,427.92964471978,0.671127581816312,0.0792562926542762,72.5105636067946,1.23749092086662e-15,3.12342708426736e-14
35	ABHD14B,378.209640189876,-0.712418593827121,0.125520547792669,35.6612201209416,8.83091430245526e-08,7.01045084003323e-07
36	ABHD15,275.844056977998,0.231340506153595,0.101133292395777,11.438897435614,0.0095746030171958,0.0236078048045963
37	ABHD17B,595.20156292403,0.465770336335013,0.0748493943828,40.6661263316804,7.69715421414426e-09,7.34305187124735e-08
38	ABHD17C,523.475366185835,0.212429850546164,0.0758258673760884,15.951472764841,0.00116025962448811,0.00365339137128388
39	ABHD18,526.241500319725,-0.261366499607956,0.0861216559673202,11.8756963270791,0.00782133183613763,0.0198453715074793
40	ABHD3,648.44825284062,0.162513316624773,0.063522488129519,11.7255045746024,0.0083851309518663,0.0210629682747915
41	ABHD5,974.113516495444,-0.364902439833708,0.0782990079272994,26.4171953366027,7.79931541383842e-06,4.125697746458e-05
42	ABHD6,201.058206914739,-0.339387389220626,0.0922530237841713,24.7309822219129,1.75751020499328e-05,8.65045974532574e-05
43	ABHD8,616.499211583754,0.190287384398191,0.0842582657715211,21.6556039657513,7.69291432402992e-05,0.000326350389639264
44	ABI1,3833.09599763985,-0.113738503086977,0.0790664628753189,13.8564658815671,0.00310718246697538,0.00881239563158486
45	ABI2,3590.89956159962,-0.22511871437624,0.0646103984035948,14.4567946039435,0.0023449334426196,0.00685931855367601
46	ABITRAM,921.497584012787,-0.0151747704294125,0.106655218572775,13.8895336108011,0.0030594383113406,0.00868926120189778
47	ABL1,3240.1914735018,-0.295288349744677,0.0619335702779914,23.7749292896393,2.7833797821948e-05,0.000130705810099452
48	ABL2,2477.27341561372,0.063620427310725,0.10878409905404,16.3728723558495,0.00095085634338912,0.00306967729041788
49	ABLIM1,3729.11697986912,0.359138669234829,0.0652837486439096,54.4262736226005,9.10121952482676e-12,1.42150235647666e-10
50	ABLIM2,1.71245650056675,-3.5300185862761,1.15802347236818,9.79069150750427,0.0204317480804972,0.0456577108527554
51	ABR,1125.15109560806,-0.831268884822882,0.0733498129157037,154.708640203103,2.54052473477018e-33,2.41842623997412e-31
52	ABRACL,1753.2136216587,0.506840256505438,0.111079759411956,28.0753841550586,3.50208615588022e-06,2.00216341580675e-05
53	ABRAXAS1,581.262535960148,0.225358148455506,0.133291275805299,9.79034881278798,0.0204349487137829,0.0456602430538138
54	ABT1,1122.70975114403,0.289972192510168,0.076505968275351,28.4614004778834,2.90589123384101e-06,1.6897474433749e-05
55	ABTB2,280.027492828278,-0.670337779169549,0.112410010536298,37.7102362121067,3.25526174672881e-08,2.77255903110319e-07
56	AC000089.1,220.717445227927,0.364759944229469,0.098067464990536,18.3737633176003,0.00036828227401785,0.00131610259250554
57	AC002316.1,2964.85136488287,-0.399138546955933,0.0775427477459807,41.7197497115938,4.60088468571376e-09,4.58324484817268e-08
58	AC002401.4,134.914645823157,-0.0967290846882358,0.133758083627094,52.8901575160479,1.93493254943411e-11,2.86414110953433e-10
59	AC002470.1,7.8664674658642,-0.507343053324038,0.406194323366998,11.0206305418756,0.0116148398987994,0.0279518076893303
60	AC003092.1,85.0471895416779,-1.18876824090091,0.225537844387118,39.3187426925961,1.48571442824209e-08,1.34530558211261e-07
61	AC004057.1,43.9333659957289,0.62350856915694,0.180622400746548,12.9053294556113,0.00484587358873693,0.0130227693121508
62	AC004151.1,61.2129355493566,0.453092178060824,0.160832212434579,15.5978587979824,0.00137087301351164,0.00424208077671355
63	AC004264.1,3.53731051160745,-2.416497836926,0.850681326157051,12.4762758506248,0.00591761376442113,0.0155325053467127
64	AC004453.1,299.616176297723,0.0978016073465699,0.0968494019027916,13.9429544995541,0.00298383876659113,0.00849749570085945
65	AC004477.1,32.0770812390039,-0.100708096405273,0.212093169353235,21.6293573240375,7.79019692869576e-05,0.000329843900280292
66	AC004477.3,5.57647268042701,0.647353732900244,0.527258919601722,10.4526325052316,0.0150856849623757,0.0351331174094767
67	AC004585.1,128.862109272756,0.145973442466891,0.223036896059007,18.8863862674501,0.000288592373458568,0.00105802831471323
68	AC004771.2,30.6051546281727,-0.824522178566939,0.209919684420747,17.0209656601036,0.000699760080176809,0.00233941891775732
69	AC004803.1,28.6030436570345,-0.427404256939721,0.219270160918995,15.0424978146546,0.00178068943914334,0.00536368334199138
70	AC004816.1,1394.61948152516,-0.559472294501687,0.0812694779116369,58.1203573808976,1.48155349971405e-12,2.55426300087313e-11
71	AC004835.1,3.37746903685949,0.799151051129763,0.761788268060823,14.3356738573148,0.00248208708282867,0.00722034947632655
72	AC004846.1,296.392627805801,-0.364462875210042,0.0993702820160736,16.0331188566334,0.00111639198868991,0.00352776034772024
73	AC004854.2,9.62888043192084,-1.35162836917227,0.420858958750622,13.7496972945598,0.00326643426026727,0.0092026024541399
74	AC004890.2,36.1403159697881,-1.83985378729313,0.245471692424143,68.5038257911805,8.92456589319176e-15,2.02985620752976e-13
75	AC004980.1,38.092185313806,-1.19861236514948,0.31452720238319,18.3552573956043,0.00037153621064455,0.00132644313160118
76	AC005000.1,94.9901420271958,0.377901354140268,0.133863372200741,10.0017578497676,0.0185511990040154,0.0420745679773324
77	AC005005.4,13.3699379141616,0.561861166978266,0.394945248062011,10.6100120731256,0.0140328942548585,0.0330154969232503
78	AC005052.2,5.53930168147223,-1.61293923933385,0.523625697634533,10.7419998277549,0.0132060071374128,0.0313135782295213
79	AC005077.4,28.75782700493,-1.25365330674434,0.336757219810594,40.7705675142959,7.31446421117252e-09,7.00520130545295e-08
80	AC005224.3,33.4667730642758,0.638539767171604,0.223169632896102,10.9412755735609,0.0120476960655977,0.0288551531947429
81	AC005229.4,191.016865077167,0.441375321639069,0.0958832756963914,31.4411543741623,6.86335607514125e-07,4.56283019023162e-06
82	AC005261.1,533.190283810595,-0.0222595657729877,0.0777612748175525,12.4794577358571,0.00590886129825993,0.0155132194213113
83	AC005262.2,54.6323620619698,-1.39668275545912,0.218077527521392,43.5963435544463,1.83856496830298e-09,1.98458980082948e-08
84	AC005329.1,2.25740397647346,1.95183901976195,0.88708942077052,10.3872722695962,0.0155454204924388,0.0360403749291949
85	AC005332.3,56.9671689066312,0.740026925468181,0.177136046129422,22.4648484139815,5.22026793756333e-05,0.000230856262316953
86	AC005332.4,60.164076321514,0.431906889256493,0.166662739343723,17.1793211093642,0.0006491899838261,0.00218457424848384
87	AC005332.5,107.632251298079,0.868339700561466,0.134263874645702,55.1997778698052,6.2243428901606e-12,9.96842731901355e-11
88	AC005336.1,576.584229429739,0.218957500106408,0.153789744899225,29.9029843948608,1.44644917466192e-06,8.99094568601423e-06
89	AC005520.4,17.1762652954599,-0.473218174830782,0.285759076842746,22.6678302953583,4.73604087186067e-05,0.000211731705779439
90	AC005540.1,10.3721464469131,-2.23335231452498,0.474313372565276,28.7040954015997,2.58407692080347e-06,1.52189744750621e-05
91	AC005546.1,11.0666810688802,1.00228066907129,0.375900799789557,14.885722270712,0.00191695761694198,0.00573619703076636
92	AC005618.1,10.9211455951734,0.765065055303397,0.349766357475002,12.0388052100811,0.00725140551787502,0.018585040137202
93	AC005670.3,1477.07146713146,-0.411958145764557,0.0610916334763542,64.2191854060191,7.36825942418368e-14,1.50395572442788e-12
94	AC005674.2,49.2518122873037,-0.0665455254019512,0.177738464375385,11.2833390205786,0.0102883889509662,0.0251487625879456
95	AC005746.1,2.51231749964345,1.52171325740221,0.784624333131046,10.0573213431613,0.0180851148922235,0.0411974999891445
96	AC005821.1,20.9139576087787,-1.08754704949555,0.271943302598598,31.0334602625283,8.36369367684936e-07,5.46971201815866e-06
97	AC005837.1,28.7159933178881,0.638322607290485,0.237461409229997,11.0644668034412,0.0113823381056912,0.0274671041372587
98	AC005912.1,458.785425094463,0.559603212734672,0.0872395833557745,54.3353274043434,9.51695084590144e-12,1.4780884392628e-10
99	AC005962.2,4.31799411031846,-1.7817610831264,0.626773067139381,12.6853092340081,0.00536900807022289,0.0142473639351435
100	AC006001.2,48.555992202897,-0.571976429631062,0.175720322864916,10.9043427293868,0.0122545372951357,0.0292965421263339
101	AC006001.3,710.043673487802,-0.423000844181605,0.0890530229361176,22.9251634495901,4.18597316772094e-05,0.000188937701633184
102	AC006058.1,659.522158014797,-0.295370572420055,0.137841484399286,79.0989797347119,4.78950124200974e-17,1.43134147401604e-15
103	AC006206.2,50.147032881641,-0.0298866866116881,0.202838984575503,34.1846842039298,1.81106768568431e-07,1.35722530839287e-06
104	AC006213.1,22.062857110933,0.734501542001864,0.251899226988548,24.2517609627226,2.21320162783341e-05,0.000106396512735526
105	AC006252.1,22.4976586464274,0.385775400939828,0.227416732922944,16.8313264394534,0.000765494713760434,0.00253348580149845
106	AC006333.1,158.749529561637,-0.445490578749809,0.140113553785613,14.3221799770543,0.00249785112218995,0.00725569407254572
107	AC006453.3,181.504208099558,-0.3125572339868,0.0945446997494026,15.6365429761578,0.00134609771874616,0.00417477236712803
108	AC006538.1,7.16733930596249,1.37034257469551,0.47500348973093,12.3437080634374,0.00629388799977071,0.0163993058606579
109	AC006978.1,80.0812165119208,0.469196544127846,0.149632084716022,11.3470136228735,0.00999008252607389,0.0245009408759958
110	AC007041.1,14.6203466270158,0.64730348732429,0.304746946176116,9.6871285306905,0.0214217370844175,0.0476150592563617
111	AC007066.2,52.1547355825055,0.485678378597779,0.186573682642877,11.4002237940673,0.00974735748154739,0.0239761629449252
112	AC007114.1,26.3291262627317,-0.517531125251109,0.246857666643131,13.1166109516402,0.00439109523564341,0.0119577482465086
113	AC007191.1,55.6140796904344,0.860206221367533,0.225844033402562,21.2781446524128,9.21617778391453e-05,0.000383457585451681
114	AC007216.3,15.2444045303232,-0.748612895335901,0.353731535691043,16.0657416602676,0.00109932818468419,0.00348031292413279
115	AC007238.1,118.765647814478,0.454709368848536,0.114758196120725,20.5988741246673,0.000127526292996266,0.000511239459216288
116	AC007383.2,119.451984170066,-0.885784209074766,0.124617788185473,60.4932668761303,4.61165390503994e-13,8.55150096497121e-12
117	AC007405.4,93.243324609257,-1.17386804649114,0.209085951503192,40.7862869515012,7.25853478118318e-09,6.95767103482771e-08
118	AC007610.6,10.7845924788322,1.17272681455926,0.398665524777457,16.7586097993732,0.000792297099915091,0.00261513696781121
119	AC007681.1,9.4711829510785,1.48277531368931,0.455101097677422,12.6936304921715,0.00534824279492543,0.0141966276593664
120	AC007686.1,63.8299061890728,-0.44892365358645,0.274437587511771,12.4540074069554,0.00597922774908388,0.0156700183740972
121	AC007728.2,5.04618246267325,-1.24115905493859,0.603247726697296,13.3152695477686,0.00400212892824634,0.01103596171561
122	AC007773.1,22.6865121671798,0.261672959634896,0.241022658321136,9.73279318663721,0.0209795407120213,0.0467211007991318
123	AC007952.4,3.04018826863173,2.8138283558237,0.880350451159095,12.5733204185146,0.00565635141104687,0.0149212280115827
124	AC007969.1,287.293745623055,0.36778740701028,0.0995619476952664,16.2764127617408,0.000995203218425582,0.00319184767338498
125	AC007996.1,172.484833362465,0.470811256992077,0.122344706113102,20.4018133707418,0.000140114265964946,0.000555751358447529
126	AC007998.3,15.2649676722645,-0.59129360728191,0.389261082545427,34.6431181920231,1.44918779210658e-07,1.10448999755539e-06
127	AC008038.1,657.340560828937,0.371472734115865,0.0747931399769854,41.3543515264225,5.4999945586377e-09,5.37942337588634e-08
128	AC008147.2,85.5396045552883,-0.6764383835736,0.238244326132696,18.936977962703,0.000281725720373316,0.00103474347820467
129	AC008280.3,12.0508406792531,1.01005973258015,0.343771771389323,19.2064116817744,0.00024780353901274,0.000924137311566423
130	AC008393.1,71.0642680309836,-1.64789453140916,0.255539939334178,57.566897061935,1.94486902805347e-12,3.30383989276263e-11
131	AC008429.1,20.1223653008819,-1.14215879415531,0.270695371602813,19.4315945714026,0.000222593437457368,0.000840050592318178
132	AC008443.1,458.984663225693,-0.463018841971584,0.107759752489331,18.5055847204328,0.000345909587952869,0.00124339408364894
133	AC008443.5,21.0982994628496,-0.796718754507939,0.289347392409986,12.2297782859335,0.00663608964745752,0.0171694048575562
134	AC008443.6,9.2734021951067,0.195839845247258,0.386543488282058,14.380596414586,0.00243031424882802,0.00708748054738768
135	AC008443.8,1.39656456258211,-1.06408413910563,1.03579330332049,10.0408309688265,0.0182222268906177,0.0414670665511894
136	AC008622.2,23.4014661583562,-0.969080195375805,0.269461741613618,21.9781672182017,6.59170141677685e-05,0.00028522281698573
137	AC008691.1,4.54851112206618,-3.60534986055515,0.896575397516464,23.6399584168471,2.96987245592022e-05,0.000138572107003048
138	AC008736.1,27.4527377131965,-0.487855267538485,0.222086820123399,9.91796158439195,0.0192765201663028,0.0434898302045968
139	AC008752.4,18.0066546529847,0.840197265009456,0.288007960410482,15.7901999066687,0.00125200101014949,0.00391649324492231
140	AC008764.6,32.0274720000817,0.766697041385815,0.257371258863955,10.4683298255254,0.0149772803692061,0.0349214876706022
141	AC008771.1,165.692627508998,1.15705735485247,0.125144565539906,108.725309610928,2.06369305233383e-23,1.06239303172011e-21
142	AC008897.3,12.805197192879,0.830702445120851,0.344525095307307,9.89430673777662,0.019486266606024,0.0438868241886642
143	AC008915.3,28.1823108539823,-0.765167592601213,0.251691553634085,10.9139308808243,0.0122005052355338,0.0291800143521927
144	AC008966.1,176.729603322813,0.317504389644975,0.101458190107486,21.5545263576716,8.07433511516108e-05,0.000340048991263029
145	AC008966.3,75.0130404253616,-0.227035131260109,0.167769992179517,21.2624112276324,9.28581457648473e-05,0.000385846124029474
146	AC008969.1,126.043320393604,0.785650630795697,0.155846415829758,45.5425144790955,7.09508023682526e-10,8.20705907551954e-09
147	AC009022.1,34.6249670740929,-0.522502961420915,0.227344823251358,15.4223461397674,0.0014890874962232,0.00457474557394822
148	AC009065.5,9.3337534646606,-1.09841304747948,0.425386114887135,12.7209690301067,0.00528057847315782,0.0140389521583833
149	AC009093.4,1.90099725082091,-3.36463605454204,1.0683189896391,15.893721953761,0.001192317900093,0.00374517719009442
150	AC009113.1,103.968580130029,0.129829764595821,0.133835675419838,25.8048798724657,1.04779913496069e-05,5.40416718720384e-05
151	AC009163.4,4.39055741399528,1.36603413963158,0.583032783018649,13.104834912683,0.00441529247584858,0.0120162334355041
152	AC009163.7,13.3051531422513,0.582919204649743,0.311065673095927,14.1042485916267,0.00276663256128843,0.00793829805327464
153	AC009226.1,61.3564101264686,-0.766552485865704,0.17492013233547,21.8719521267196,6.93577136652531e-05,0.000297978782771118
154	AC009237.14,2.9080508720749,-4.75558154025287,1.09685298110526,28.8291157409398,2.43243763769096e-06,1.44061102784674e-05
155	AC009245.1,530.448249774259,0.215021811513861,0.0683297504277034,19.3878703345218,0.000227280275686872,0.000856421240154338
156	AC009318.1,14.2704946926097,-1.53171977680171,0.352838398959562,31.5276160811155,6.58147512239237e-07,4.39129541021255e-06
157	AC009404.1,49.5331182185283,-1.21494304552102,0.195065841565871,47.2262065288045,3.11108195688064e-10,3.81427136538093e-09
158	AC009506.2,74.496834379377,0.235112739694586,0.156348583482748,10.3151574601192,0.0160686728586381,0.0371129106615739
159	AC009630.1,5.05758057318498,-1.20001875209372,0.526301007911807,9.56287980903372,0.0226717483578421,0.0499606428340593
160	AC009731.1,8.19161088845076,-1.16758150733649,0.422736439500041,19.5181538667397,0.000213596882674131,0.000809556745127543
161	AC009779.3,110.329534568596,-0.517242135841318,0.146987487823176,31.7633499889712,5.87027162003332e-07,3.95258990025719e-06
162	AC009804.1,10.4511385675108,-0.658940332642255,0.395160999702743,20.1989590743525,0.000154365120939261,0.000606071768167748
163	AC009831.1,34.5384108697189,-1.37068898704874,0.232940470577579,37.0611607570516,4.46629984867957e-08,3.73064418147081e-07
164	AC010173.1,9.70369389552601,-1.61500499800253,0.439326233987059,23.4621458234875,3.23469952267565e-05,0.000149546449567284
165	AC010186.2,27.8508265775177,-0.640030535720326,0.222090712191939,12.4601823788507,0.00596207910467837,0.0156362091232421
166	AC010186.3,67.555792520066,-0.605845670233895,0.174226546474528,19.6949690399501,0.000196328716446578,0.000750418778595134
167	AC010198.2,280.31282359455,-0.736699261561051,0.117487697027705,44.7816167109332,1.029621786919e-09,1.16372554575773e-08
168	AC010247.1,3.29781409128055,-3.19102065114553,0.87297068787234,18.6063904028253,0.000329717737066505,0.00119354470137908
169	AC010326.1,167.875658696117,0.376408118742715,0.0988124169472124,28.6389965676733,2.66673390147959e-06,1.56551882546988e-05
170	AC010327.4,131.096631658292,-0.833518423554812,0.160064381011093,28.22675838699,3.25498305988658e-06,1.87447981427888e-05
171	AC010327.7,2.7678043740673,-1.43297209398901,1.17651776255817,23.268554072171,3.54984893066429e-05,0.000162517441197597
172	AC010331.1,10.4590205198388,0.828320547889392,0.363436288246515,9.86207012358412,0.0197757212211674,0.0444390316615264
173	AC010343.1,185.428753782437,0.283315544163538,0.11228472177896,11.1495906335277,0.0109438819823087,0.0265395446996035
174	AC010343.3,275.315255427282,-0.386610699824595,0.0971150999876985,39.6965654813907,1.23558012060324e-08,1.13462731657058e-07
175	AC010422.8,22.8503764225795,-0.925433730476463,0.283983532970546,24.4463302763403,2.01547998841125e-05,9.76137621580316e-05
176	AC010468.1,151.173371072789,0.266210641898525,0.121123890404979,16.0304906265712,0.00111777811405813,0.0035316351429147
177	AC010615.1,24.8036422856599,2.28690441910652,0.310812869000178,80.5677616361147,2.31871322057704e-17,7.12222273664032e-16
178	AC010615.2,1.73599902418015,2.33590511663312,1.13177061639132,14.9037422538895,0.00190078307288559,0.00569203988673603
179	AC010624.5,30.8571125069711,-1.33698925498401,0.437797611575005,10.3330518942774,0.0159372398214039,0.0368404795327302
180	AC010680.2,26.6980266728823,0.934127261426859,0.230112876945783,21.0593227833075,0.000102331562528825,0.000420541972171399
181	AC010719.1,19.0038423566705,0.780751321559609,0.327303018564762,10.5940650482171,0.0141361898802604,0.0332231300953017
182	AC010735.2,1.84727732307271,0.345960165778619,0.801579671991176,9.73509233852025,0.0209575153362742,0.0466814650732845
183	AC010809.2,9.4863219983897,-0.900165146985276,0.444331381505515,10.5075840265466,0.014709538479707,0.034369462264529
184	AC010883.1,2.94212188399463,-1.91262060020668,0.796796430000665,11.9749491299648,0.0074694687028758,0.0190686875855984
185	AC010883.3,15.3890209186331,0.936416564323777,0.327806160475435,16.46648172885,0.000909697912837717,0.00295084065163781
186	AC010894.2,11.7877352926505,-0.890713275489344,0.364051331300403,10.1105995488056,0.0176490197973454,0.0403121938384914
187	AC010969.2,232.343692010446,0.720389001239605,0.119094715500085,38.4387330797564,2.28216464167902e-08,2.00244760077398e-07
188	AC011379.2,9.2390302529968,-0.389555112778694,0.394272110163976,12.4617502666705,0.00595773263688477,0.0156266657108789
189	AC011462.5,30.3081374262555,-0.951750408976204,0.218526949948338,21.7150117577585,7.47716672990704e-05,0.000318114481275278
190	AC011495.1,164.059112519098,0.817599312545137,0.226931823817213,20.8871058610216,0.000111114986149566,0.000451596332188657
191	AC011498.2,5.34735031929658,1.99373844398696,0.618890397888028,12.4083240968177,0.00610761978199301,0.0159667119892656
192	AC011498.7,19.80110963109,1.84174511737854,0.370717991394494,25.4652811661843,1.23408785204241e-05,6.27413218516496e-05
193	AC011603.3,118.175190381079,0.616534898136196,0.162376914508579,15.6751581550779,0.00132180995373748,0.00410810200229274
194	AC011611.2,3.60992880930498,-2.96048845056077,0.991770427182718,18.8610436168469,0.000292094390546039,0.00106997920305345
195	AC011611.3,25.5047089215874,-1.50152122549874,0.302246896034196,30.2431199310068,1.22673483307711e-06,7.74290905644697e-06
196	AC011611.4,26.3649107380837,-1.09086491706235,0.272282731655679,19.1498906678915,0.000254565204317352,0.000946795644551822
197	AC011815.1,91.8949639364837,-0.885458100632426,0.170211009830314,28.1480495082972,3.38121531354166e-06,1.94160530940113e-05
198	AC012065.3,20.4874019561838,-0.836538664058754,0.278307755854521,10.6611525859428,0.0137066236676049,0.0323443512874296
199	AC012073.1,63.7753241191602,0.330897863011551,0.175055092476218,20.7608925555677,0.000118025148922651,0.000476349673603207
200	AC012146.1,81.0184809408673,-0.791528531833846,0.167802938950534,29.4054076434824,1.84047899560452e-06,1.11882682680776e-05
201	AC012181.2,33.0208740542551,0.49771605542443,0.339818555325783,18.5650623277713,0.000336262782783634,0.00121325985260195
202	AC012184.3,21.6206893055889,-0.681824625783048,0.253045811506656,10.2954068167063,0.0162149778285553,0.0374095896440879
203	AC012306.4,21.2033898882766,1.20428669774828,0.28019112167555,27.5810299588654,4.44700981178925e-06,2.486643439196e-05
204	AC012313.1,511.585445176134,-0.370461242190626,0.116401377986626,29.5318549685939,1.7312004138202e-06,1.0599822883066e-05
205	AC012313.10,44.4496727093135,0.0845112316239504,0.20571495731654,25.5267746356158,1.19806327009115e-05,6.10611410555741e-05
206	AC012313.5,66.1737673833425,0.457472762016601,0.163820886160084,37.8027141164191,3.11179013775775e-08,2.65959308020046e-07
207	AC012313.8,17.7020887842448,0.786221721652053,0.274288649956275,15.6362461593484,0.0013462861126867,0.00417477236712803
208	AC012435.2,3.89021042667091,0.657820366613304,0.668913206866492,15.1191003885093,0.00171764676923293,0.00519789379261568
209	AC012467.2,122.880522428312,0.276801306345799,0.118902334905779,13.0624968862616,0.0045033832179797,0.0122243385409392
210	AC012513.3,178.89991337668,0.631773873852465,0.143541919351041,23.8517640456451,2.68247775547907e-05,0.000126397527693099
211	AC013451.2,328.243525866935,-1.69232310434532,0.112221525574369,275.280622183986,2.22315335817365e-59,6.37640804094353e-57
212	AC013652.1,130.194949576414,0.351475928867587,0.123002540787705,19.0177415129222,0.000271099266265609,0.000999370271319643
213	AC015802.4,10.9090482390847,0.29213204258764,0.326817018846849,12.6684308524138,0.00541137242632613,0.0143452358702932
214	AC015802.6,115.38602772221,-0.357250497793601,0.136898629016226,22.7278029244754,4.60173291310911e-05,0.000206144566705912
215	AC015813.1,349.597883286787,-1.12913624799814,0.166026903284148,48.8149502691127,1.42831148572899e-10,1.86762931689312e-09
216	AC015813.6,163.481588987609,0.818865639790717,0.17164787648345,31.7991079505807,5.7693074236209e-07,3.89053906719595e-06
217	AC015909.5,7.67360227178137,1.26516193354332,0.485099840229982,10.4685908872755,0.0149754839924204,0.0349214876706022
218	AC015922.3,25.5302644341089,2.40869398937667,0.323289105260142,71.9005081558539,1.67196831423792e-15,4.13962110089063e-14
219	AC016065.1,159.377340923482,-0.233657344119909,0.131724460329105,13.610580572259,0.00348612133898734,0.00976547308111812
220	AC016355.1,33.7182454628269,-0.0978146118838335,0.211617479497806,19.0194800526014,0.000270874958028428,0.000998710091495464
221	AC016394.2,69.5882927388632,-0.862564698330385,0.162676378063144,41.2763937557501,5.71346231356696e-09,5.56357209855054e-08
222	AC016394.3,69.0886267693815,0.499763680342875,0.177851335388884,11.0142764880842,0.0116489271578599,0.0280188779931394
223	AC016394.4,94.5444780940784,0.989243981753757,0.173650746463742,48.0278387447464,2.10063024172383e-10,2.6677641683997e-09
224	AC016596.1,11.8615301896053,0.795376081942775,0.375314929783157,13.9568094985092,0.00296453579453723,0.0084479707125619
225	AC016727.1,25.0004945003902,-0.296161088431333,0.249653808459413,14.4159160156744,0.00239036174285369,0.00698295490620685
226	AC016738.1,2.19535376565494,-0.755743865191421,0.726132776273557,13.5791714843903,0.00353771151121961,0.00988616458626916
227	AC016745.1,44.1115526030977,-0.748083013718164,0.204075771279502,13.7543519504859,0.00325932594226065,0.00918726399933969
228	AC016831.1,51.022976482452,-0.787824419087595,0.213517913514135,72.0595314693406,1.54583629889802e-15,3.84457147085166e-14
229	AC016831.6,84.027962813238,-0.846183429825912,0.188640666674186,55.0165425264397,6.81060070616276e-12,1.08444208071813e-10
230	AC016876.2,98.4233507247636,-0.27562023656162,0.141965502811608,10.7079966907056,0.0134143257600316,0.0317461834987461
231	AC016925.3,4.27826662443054,-5.17051791165986,1.04534938342334,30.2980614501207,1.19451237516628e-06,7.567643661947e-06
232	AC016949.1,18.57235757416,-0.243751707592731,0.286929709062666,9.84453244884345,0.0199349629428455,0.044733149420112
233	AC016999.1,19.0752180716397,-1.99327666821039,0.441744443100357,29.9660280432769,1.402952227444e-06,8.7476566750708e-06
234	AC017104.4,11.8647747324145,0.889034828134306,0.376518265770308,12.2337175082168,0.00662395646957119,0.0171440382785046
235	AC018413.1,36.7995185353557,-0.969584352446253,0.218634369450527,28.1409675820552,3.39280992318527e-06,1.94775687947873e-05
236	AC018464.1,12.6058053535707,0.417332798561908,0.391925252431782,13.1688676622933,0.00428529274168983,0.0117050299624031
237	AC018521.5,57.8757150044948,-1.07836697784456,0.202637774752103,29.1838451421271,2.04881275404466e-06,1.23123890266874e-05
238	AC018629.1,582.639082679765,0.881339867057281,0.1852110302252,45.2769975229114,8.07972226689651e-10,9.26002419638866e-09
239	AC018638.2,99.2506822714156,-0.519998602866983,0.139306642352648,17.2669252454195,0.000622792196747459,0.00210440111156175
240	AC018638.4,204.964890552155,-0.555562886187838,0.0949325388166517,35.5693907672765,9.23454165810656e-08,7.29416496850083e-07
241	AC018647.2,452.085506170164,0.544718449042849,0.0769800436555152,90.4499118089608,1.75355596046656e-19,6.4224350558713e-18
242	AC018690.1,30.8258572277638,0.683735620580665,0.238776784916838,15.1632423400254,0.00168232964296257,0.00510570979316041
243	AC018695.6,40.0671645197434,-0.835207270606523,0.18730237737734,23.1664329837718,3.72823524470817e-05,0.000169979511518125
244	AC018755.3,7.64120907143057,-1.75168095948444,0.504314896476443,13.0653356891437,0.00449742263620611,0.0122141325549608
245	AC018868.1,105.204803275444,0.167594025088819,0.128572147439542,11.5250234894475,0.00920066117779171,0.0228105750012943
246	AC019069.1,146.986659548938,-0.781205008612786,0.120433419374759,50.9898993946424,4.91638564940322e-11,6.89045879540662e-10
247	AC019131.3,6.71837039844862,1.1902205396803,0.534743642700091,15.136610407379,0.00170355016526989,0.0051616004115771
248	AC019197.1,4.71259209973709,-1.32184375644224,0.635131186077743,11.6229741004585,0.00879287490191365,0.0219548493169885
249	AC020898.1,172.120781009099,0.208906644947424,0.10454462531709,12.2090881535606,0.00670017876078874,0.0173230447122476
250	AC020910.5,13.5269462620568,-0.771876608019178,0.301106062880156,10.9827768469526,0.011819373169305,0.0283729191787067
251	AC020928.1,2.38866664302304,2.7120291982823,0.880421993740396,15.201042408029,0.00165265985565704,0.00502533290819023
252	AC020978.5,144.998097546455,-0.345396735621136,0.123336212612079,13.7271754017715,0.00330104588656806,0.00928708259934465
253	AC021016.2,110.710841640013,0.23572364898338,0.126939984651039,10.8452107247095,0.0125930132763887,0.0300282187462484
254	AC021066.1,7.2891894546446,0.127572637624432,0.49059689334101,13.838787076363,0.00313300970501503,0.00887652589291302
255	AC021078.1,940.138548918913,-0.358004831915288,0.106353123946979,15.4508415116021,0.00146922885380603,0.00451795032530021
256	AC021087.5,85.3944269576419,0.92724367810074,0.193102958393811,70.5570125608075,3.24323902889362e-15,7.84522825335329e-14
257	AC021092.1,25.1485280478365,1.53853049875543,0.304156187902546,26.5081624674452,7.46446695324954e-06,3.96757527466946e-05
258	AC021092.2,188.840268091335,0.188963605089203,0.116915711222198,11.8663012657052,0.00785547462646373,0.0199137003128388
259	AC021106.1,56.1131486489813,-0.208678300190061,0.154367093810603,10.7672256361121,0.0130535245045187,0.0309852846821039
260	AC022007.1,13.5292773493871,0.153579318253303,0.339150003586697,10.7888315872155,0.01292430274606,0.03071816897834
261	AC022034.1,4.69519977477026,2.78702011035941,0.645223140740179,30.6203671094339,1.02179282593567e-06,6.58485397163385e-06
262	AC022075.1,166.526712929871,-0.578278036257818,0.118519507154277,42.344747520452,3.3900808310944e-09,3.46139321103651e-08
263	AC022079.1,3.39547784611464,-2.07675580717289,0.734140463177135,9.79237935452309,0.0204159914390207,0.0456271170745569
264	AC022098.1,18.9305330906373,-0.9314665553591,0.295609908628901,11.6085419732287,0.00885181829831037,0.0220745717161455
265	AC022107.1,236.545061995501,-0.0556731893454317,0.102047799880165,20.3480562919485,0.000143757983612089,0.000568875661722448
266	AC022150.4,293.651615817884,0.507519345646147,0.126645473645536,58.4847469647774,1.23852276322281e-12,2.16398538178605e-11
267	AC022167.2,41.8651568754208,-1.19322149554641,0.244622742393165,25.1444991832846,1.44027570975045e-05,7.21608190785813e-05
268	AC022182.3,43.0835718215565,0.61803852108806,0.198973689626237,13.9950816469847,0.00291185514362652,0.00831071605673192
269	AC022211.5,18.6085916110774,-0.921261765770097,0.310920574121486,13.0543633285142,0.0045205044214086,0.0122632772567018
270	AC022413.2,33.4648537789092,-0.324115626161336,0.228068614231312,11.743320378583,0.00831620987511374,0.0209087681578695
271	AC022415.3,2.82068572402199,-4.61664855343477,1.07002852382177,32.8165500957149,3.52078364823634e-07,2.49379431915649e-06
272	AC022509.1,3.18843411327501,-2.40604031383333,0.818700794464581,10.3994889477796,0.0154584547455942,0.0358764158319092
273	AC022509.3,25.7782072584259,-1.64191350987554,0.304604273943064,36.967660263991,4.67444660657432e-08,3.89713678015076e-07
274	AC022601.1,13.5010209484501,-2.23372806392572,0.460061886226341,29.5193030378256,1.74175211437895e-06,1.06555666055566e-05
275	AC022784.1,4.62209208960966,-0.368368695324512,0.643035493285154,14.5294477250837,0.00226629688386491,0.00665751086461247
276	AC022816.1,15.1770501418323,-2.53574919890288,0.556060680827437,84.6430679435395,3.09577938148445e-18,1.02967300662777e-16
277	AC022916.2,30.8468832035669,-0.453925883967065,0.208932950816199,15.3505315078554,0.00154032518401204,0.00471883502412344
278	AC022966.1,1613.25385575622,-0.439637701328468,0.121661707598167,13.3893497574911,0.0038659862676095,0.0106979459616785
279	AC022968.1,130.245749992198,0.413462658567035,0.131915146253268,11.0422198477579,0.0114997538389162,0.0277020139106091
280	AC023043.1,24.9047779711552,-1.30428343876961,0.250164596231296,28.4580665695687,2.91057965445179e-06,1.69113790235643e-05
281	AC023043.2,5.22586981693748,-1.52991467462904,0.498119318954065,15.8310990409799,0.00122807519706832,0.0038476437405666
282	AC023157.3,65.7483624135805,0.312494967558224,0.181219652093542,17.5695692187036,0.000539541985644022,0.00185575218080489
283	AC023310.4,5.71627322595383,4.56261712990624,0.90974100393017,59.1560856231621,8.90272176654606e-13,1.58179091081392e-11
284	AC023424.2,2.75332247837345,-1.239191154968,0.711928733739905,13.3682962685957,0.00390420447259559,0.0107928084707538
285	AC023503.1,3.78960799615583,-4.18178981810425,0.994816592896527,43.9289043216856,1.56258547869629e-09,1.70840100480236e-08
286	AC023906.2,8.49904244559696,1.06733540993553,0.406421096419478,10.8127659731408,0.0127826259499504,0.0304418247194581
287	AC023906.5,2.00571598182833,-2.27507006006267,1.19779116799878,10.8816817568723,0.0123831775608554,0.0295752651056009
288	AC024132.1,1.40933351305654,3.21791806155253,1.2049392319855,13.1786390921581,0.00426579074337936,0.0116641201305985
289	AC024293.1,284.661802280839,0.351358799545471,0.0988277319245263,18.1621764641497,0.000407239171692109,0.00144086464383535
290	AC024451.3,3.3841955475785,1.50659902156503,0.691689497301315,10.9223016519727,0.0121535254722054,0.0290739395638709
291	AC024575.2,11.0231366408272,-0.579224252828417,0.355934585799871,17.3241659810532,0.000606122970006636,0.00205499321347813
292	AC025048.2,41.5245521247746,-0.399867246691513,0.224568345986984,16.199579059181,0.00103199199510676,0.00329405162768216
293	AC025176.1,22.3402276373697,1.35441749617971,0.328520224598856,25.5435539174337,1.18841691012104e-05,6.06077063152264e-05
294	AC025181.2,22.8781359085744,-0.748686889429578,0.291075321545535,14.2033324396253,0.00264104961491738,0.00761281468420536
295	AC025423.1,57.4522516623273,0.609572175245461,0.249797878363024,11.3446115556289,0.0100011794127485,0.0245227098179806
296	AC025442.2,20.5843791714129,1.30196124614952,0.284311081749218,22.3713633455968,5.45957629434743e-05,0.000240428200320365
297	AC025449.1,19.2691202953199,1.62440754396064,0.299605690587019,32.8385399272823,3.48338616318899e-07,2.46888906976986e-06
298	AC025569.1,1244.77722280202,0.71762765076731,0.0746851356258178,101.132044206206,8.87304047739052e-22,4.00738443646564e-20
299	AC025678.3,16.7544081325314,1.74796705245647,0.379642051597449,21.9914553496191,6.54987073309742e-05,0.000283579484690172
300	AC025774.1,13.4722545811365,-2.47798587345972,0.47025440917622,31.2044148426329,7.69836640088057e-07,5.07214862659449e-06
301	AC025809.2,4.55385956017375,-2.1976108806339,0.668633557088566,14.4198840352925,0.00238591412226968,0.00697088416329221
302	AC026124.2,7.46044012956427,1.50597660876678,0.48799468501015,11.7344629263898,0.00835040504672342,0.0209852862376976
303	AC026273.1,431.558143957127,-0.535037669633306,0.0987407734661042,33.8327725147483,2.14894895015338e-07,1.58409671442381e-06
304	AC026333.4,6.17641463323617,1.59254741674262,0.548165292209261,10.5526330393311,0.0144080747227595,0.0337579387069958
305	AC026356.1,82.3942055602472,0.103232305655292,0.151714662264301,10.973749353109,0.0118686729332629,0.0284788832823892
306	AC026403.1,221.76370832003,0.048800781804725,0.147462461973691,13.0051350755697,0.00462551369248662,0.012502076844764
307	AC026461.3,23.484030394209,0.501642772862991,0.289867606714024,18.7710891524115,0.000304869743778509,0.00111374640231392
308	AC026471.1,211.056675669048,-0.615207350817661,0.129298119190393,22.8828313957646,4.27187503115874e-05,0.00019231587420872
309	AC026471.4,20.2765167468395,-1.11440731962778,0.301390342155133,15.1135902357311,0.00172210666336103,0.00520853542321672
310	AC026471.6,84.0636321484756,-0.0839567351697927,0.129627179588714,29.3872951873245,1.85668585654737e-06,1.12712773891832e-05
311	AC026691.1,33.0241142762167,-0.809245095720289,0.244838411752522,30.1929114293486,1.25693937147963e-06,7.91771420967699e-06
312	AC026740.1,13.4533081103137,1.64491061755728,0.381827801095061,25.2093105943185,1.39601842732725e-05,7.00865355024378e-05
313	AC026741.1,4.59302528527312,1.53895645485416,0.546543914653821,12.1878461031741,0.00676661382249481,0.0174682251630389
314	AC026801.2,20.1760361030954,-0.285515649392161,0.278168405243613,16.7442018193001,0.000797717334274615,0.00263066855718305
315	AC026979.3,8.4315555567204,1.01952412157406,0.417423915992066,10.3253641713167,0.0159935753650896,0.0369513664544412
316	AC026979.4,42.4086903535397,1.1686527842659,0.211654496487612,35.7640907543401,8.3996404678887e-08,6.69455285937647e-07
317	AC027020.2,51.7441652718956,1.83871178501445,0.225822353411147,95.4069758826847,1.5095623964491e-20,6.08370173824423e-19
318	AC027097.2,56.1682848405368,-0.950663743145161,0.24180313673301,18.3121781720911,0.000379222105252997,0.00135104374810654
319	AC027290.3,214.018822265118,-0.357705151708265,0.177293442882353,10.9337426562809,0.0120896026976251,0.0289398304332377
320	AC027329.1,123.590173907215,-0.380250695396936,0.201389062187451,20.7326277193592,0.000119630363949744,0.000482104446821118
321	AC027601.1,8.58562131309121,0.789355221263148,0.410715346337182,11.9179017644944,0.00766975142100199,0.019510073731033
322	AC027601.6,33.1503760299394,0.629381622822866,0.229047789555549,25.0191819288005,1.52985619882991e-05,7.62683389416671e-05
323	AC027607.1,1.87215306088626,-3.39864086391631,1.11421791122242,13.563128857907,0.00356435291078807,0.00994805280231211
324	AC027644.3,165.301650521609,-0.0827449889379418,0.106734286210574,10.3581026797533,0.0157550192189812,0.0364574182157585
325	AC027682.4,1.35613323805311,-2.20986470559259,1.10291211534812,9.95051862805163,0.0189914621194356,0.0429432211434151
326	AC034102.1,62.1028400577109,0.511424061423483,0.160352826193261,11.4126362806907,0.00969157864035778,0.0238483024258832
327	AC034223.2,114.660694978705,-0.446151277407896,0.143731800756082,38.0666564437263,2.73610554108209e-08,2.36504465263397e-07
328	AC034236.1,317.159117060915,0.179005873752309,0.0897462010092158,10.2043936611618,0.0169062774267804,0.0388244917303157
329	AC036108.2,2.25682237426586,2.24139586507423,0.956854898478007,9.93586917082828,0.0191192113221281,0.0431922853978312
330	AC036214.1,13.0189437365372,-1.43824336140215,0.420170173025995,13.5940617818154,0.00351316025982588,0.00982625941467258
331	AC037459.2,132.281245405513,-0.356577932332209,0.130929259680933,13.7635564696946,0.00324531442173623,0.00915627346093161
332	AC037486.1,8.79192556649329,-0.504414385318133,0.414987360954617,16.4478057604076,0.000917765588878483,0.00297458952603189
333	AC044802.1,9.67110738051316,-1.41746284434053,0.39377608372689,19.8239661246004,0.00018461401630711,0.000710189958220262
334	AC046134.2,75.5379153701859,-0.153518613272112,0.166954390891889,13.0944303230401,0.00443678146129547,0.0120657946770977
335	AC046143.1,60.5799032207488,-0.685701943465336,0.173550125306131,21.2362124152866,9.40293630591708e-05,0.00039041896656548
336	AC046176.1,112.425562205891,0.372188245091402,0.116207984225778,11.1765798643011,0.0108083748328775,0.02624840094393
337	AC048380.2,13.7455368158134,-1.43919422261135,0.391883643744267,17.8224237196695,0.000478540972330836,0.0016669680400515
338	AC053545.1,170.417335220172,0.623250843564606,0.167349633255238,15.7459710198574,0.00127839572626225,0.00399154863038801
339	AC055811.4,470.887560850525,0.378343305494285,0.0885304452601715,40.9992592578309,6.54156864711296e-09,6.31427200924343e-08
340	AC055839.2,43.2304497415736,-0.686576966549773,0.219155810513357,14.7736705596174,0.00202064261136266,0.00601508182665377
341	AC060765.1,3.1424359975416,0.2841596517231,0.836784513614702,28.1950305329212,3.30529204101196e-06,1.90097330014972e-05
342	AC060780.1,234.071759224064,0.0625220018838014,0.124284149443694,9.61302403198385,0.0221588805166692,0.0489917785774992
343	AC064807.1,127.668626213651,-0.74098195059413,0.132213397962401,50.3281440449508,6.80163838701847e-11,9.3011878499878e-10
344	AC067852.2,773.456826212498,-0.244530974316563,0.0730231873782893,11.3248279133553,0.0100930380580958,0.0247314707104234
345	AC068205.2,40.4556296614717,0.700564167591048,0.220103693841421,17.7875142101858,0.000486536173827339,0.00169028651863721
346	AC068338.2,65.1173643139483,-0.192063489711057,0.167098966093293,14.4475019669732,0.00235518456575344,0.00688748028795879
347	AC068647.2,28.8764922967489,-2.21175340902594,0.62546333992188,14.1699305884289,0.00268274007289063,0.00771763898785848
348	AC068700.1,10.3210997254321,1.71895838133807,0.440132412771615,18.5732718743712,0.000334952447852069,0.00120932234932368
349	AC068870.2,31.6764884395879,-0.431963532044575,0.203267702221596,34.1669650490897,1.82673620226227e-07,1.36803896327441e-06
350	AC068985.2,315.064541132338,-0.637899605455888,0.0980327411061425,91.052297149299,1.30173904700318e-19,4.82364208944046e-18
351	AC069185.1,18.4628489255959,-0.895984327158066,0.318504414988128,11.4772268108028,0.00940636805661247,0.0232553048841695
352	AC069224.2,11.3389865543551,-1.27975007855562,0.367257875269859,13.8791376996229,0.00307436936355427,0.0087294833221744
353	AC069499.2,37.0767751283084,0.293239551440209,0.237696788887163,16.7181298497843,0.000807619340728568,0.00265935189205165
354	AC069503.1,36.5990719382507,0.427291359562574,0.197819056614265,9.99841771914642,0.0185795902198412,0.0421197136117013
355	AC072061.1,14.6972820132605,-0.139028873183767,0.356678087095859,18.0736625208282,0.00042472761327328,0.00149579163437098
356	AC073111.4,17.8858716564553,-0.784210288488644,0.314392379532013,24.6709858287239,1.80899236318724e-05,8.87813252022007e-05
357	AC073136.1,46.049648032054,-0.750395266568596,0.239329441865135,11.9470722357943,0.00756668539185783,0.0192834349041288
358	AC073270.2,14.0153332863176,7.36828411039802,0.88679931999092,187.796306058071,1.82653606368818e-40,2.5055309917114e-38
359	AC073343.1,3.50535509067712,-1.79041161727905,0.751911633313084,13.442130991771,0.00377179371278084,0.0104687776984749
360	AC073476.3,8.39502758672372,1.05576725013465,0.434986774297533,15.0318818651888,0.00178960540515023,0.00538456356421642
361	AC073508.3,180.371021564892,-0.247916316403076,0.116976171471057,14.6163712816626,0.00217564372853883,0.00642453426190401
362	AC073585.1,126.817688108035,0.475392640464256,0.128936313484135,15.7032516355789,0.00130441386455135,0.0040614662623173
363	AC073857.1,84.9677430527568,0.628773919813076,0.179010170831197,19.3337923956574,0.00023321298284357,0.000877279633128981
364	AC073861.1,799.699974924417,0.145373269725258,0.0978537572987194,11.9442935833053,0.00757644377208734,0.0193038487201833
365	AC073957.3,5.9265884377919,-2.03386056695662,0.597811777909628,15.7302236514055,0.00128792611748669,0.00401579109200811
366	AC074117.1,190.673563488287,-0.00920784334930828,0.109164947721038,12.885685143338,0.0048904539665362,0.0131297928338138
367	AC074194.1,21.3040138859465,2.39374155365508,0.316222526969857,66.2895703294981,2.65750840132591e-14,5.70370000420628e-13
368	AC074194.2,4.9880058919645,2.2541069699739,0.588826501788298,19.0271208013763,0.0002698913276032,0.000995582089546797
369	AC078785.1,21.2293379410353,-2.44420160307812,0.390451293104451,41.4077162171275,5.35848047911649e-09,5.24798409673116e-08
370	AC078817.1,216.129226385305,0.203964155483665,0.0796933617331298,17.4193390109999,0.000579383439590462,0.00197433779715404
371	AC078880.3,6.19291961808156,-0.564582902815175,0.616795743591905,13.3292567688119,0.00397606507826596,0.0109681985078071
372	AC078881.1,222.580858486806,-0.727635484160073,0.131253887260857,40.1952144058801,9.68667854902494e-09,9.05716747481862e-08
373	AC078883.1,111.234855238695,-0.361995151095627,0.154234144706032,14.5691213582399,0.00222446552525528,0.00655467926954807
374	AC078905.1,2.70915124635379,4.96381744393533,1.10237705591086,26.4445080830784,7.69723378100487e-06,4.07850226348927e-05
375	AC078923.1,17.6911255550866,-1.94075726225945,0.380980901261227,29.5588599412693,1.70871459794667e-06,1.0491232108883e-05
376	AC078983.1,5.46893706218367,-1.88419626288193,0.604935568000819,20.6791047770535,0.000122729828674864,0.000493623796445889
377	AC079140.2,46.1370138068538,0.424404081475315,0.172802202734028,10.5727585041843,0.0142753705445185,0.0335006226027127
378	AC079140.3,29.4190587438039,1.26006060965292,0.298808691662167,25.5699478774043,1.17339959152626e-05,5.9987337914022e-05
379	AC079140.5,16.6646925675154,1.02527217579741,0.298293758815245,24.2405166231614,2.22520169543456e-05,0.000106880338068013
380	AC079145.1,15.9405657256062,-0.817808584171807,0.303036819640909,18.9135132827305,0.000284890057981762,0.00104525620588745
381	AC079250.1,369.880431856173,0.237489877502394,0.100152104307815,11.0022692870385,0.0117136110113631,0.0281588221602215
382	AC079465.1,11.772398065087,-1.2476972777311,0.379232860591228,13.8895690635078,0.00305938751577254,0.00868926120189778
383	AC079753.2,6.00324649505094,-1.67386119566271,0.526541280983565,15.3280923448311,0.00155669080041244,0.004765005727943
384	AC079780.1,2.71478749993658,1.97177841946244,0.77575925778716,11.2175477514035,0.0106058396988362,0.025836087552261
385	AC079848.1,19.5748846068341,-0.216061161206744,0.262145568714089,15.0116130984912,0.00180675161762093,0.00543255404699227
386	AC079921.2,28.2232708272728,0.888330398839353,0.234375812524198,16.2755142072592,0.000995625835726984,0.00319273944853063
387	AC079922.2,22.2705426538839,-1.20127264021001,0.276158539151899,21.0954349112383,0.000100579368846156,0.000414188954124064
388	AC079949.2,7.18004833556897,1.21101515159803,0.460476490667829,12.7959421726746,0.00509933069657291,0.0136093404323593
389	AC080023.1,23.6627557371304,-0.904300746681429,0.28345726301969,14.9767611090636,0.00183661627110669,0.00551709335519468
390	AC080112.2,54.9977402573841,0.282801935929288,0.165435524695078,10.3971705263315,0.0154749217897758,0.0359070863340196
391	AC083799.1,196.912049808264,0.0901815244251657,0.125902126969807,12.8103907202128,0.00506511530814897,0.0135378278567675
392	AC083837.1,4.99568842958129,-2.06613685867812,0.861656349178977,52.3669904349808,2.50143487124958e-11,3.63687881050342e-10
393	AC083843.3,154.391525385557,0.928626573649868,0.166132522832576,35.5463452511792,9.33869511628712e-08,7.37116088789139e-07
394	AC083862.3,47.0451054435851,0.429978728814157,0.181647410292078,15.6705982536575,0.00132465518597533,0.00411462866135936
395	AC084036.1,37.8397644294977,1.11229627176217,0.204827379526398,36.9180402532813,4.78881463647082e-08,3.98646706545262e-07
396	AC084117.1,35.0600553736324,1.54192711768775,0.342903235823764,20.4653493768263,0.000135926110101105,0.000540887953438359
397	AC087385.3,1.53777129915187,-1.8290658319198,1.33209411859394,10.0281819606025,0.0183280912389657,0.0416393267166502
398	AC087392.1,18.0826199435536,0.489696454419355,0.298520086123247,15.1855217761987,0.00166477885935003,0.0050587013083029
399	AC087741.1,24.5724542068485,-1.31423551777728,0.264437539937389,26.8319446120605,6.38481368642926e-06,3.44343370609988e-05
400	AC087741.3,23.9984558528022,-0.0814382273213961,0.282208959022878,9.97290858917387,0.0187978316957631,0.0425576743209563
401	AC090061.1,7.68750836053888,0.0132639406215506,0.39779992921712,13.559856292755,0.00356981189021608,0.00996200348691208
402	AC090114.2,204.334828233949,-0.030524454039321,0.10791749312458,33.8672629269592,2.11322536762221e-07,1.55932449862801e-06
403	AC090152.1,8.8517642850797,1.60012834738177,0.437862905307982,13.7503212623152,0.00326548048263687,0.0092022631694571
404	AC090181.2,10.378335491012,0.764184938662137,0.407072265512308,12.5756123291405,0.0056503210701144,0.0149105957700218
405	AC090204.1,37.3295613663879,1.4895032089293,0.587653703832609,11.1151694856376,0.011119136073895,0.0269054585506705
406	AC090229.1,14.0234584836858,1.39451872205323,0.345934456922225,17.8194410642522,0.000479218944857406,0.00166906645594951
407	AC090246.1,9.62060893167053,-1.18062774459001,0.418262270230218,11.5397719635052,0.00913808782606915,0.0226860015331314
408	AC090409.1,228.381576093706,-0.0254188421517379,0.164891115028266,15.648745146543,0.00133837543388281,0.00415374107044715
409	AC090559.1,4.4122873527494,-1.62857903531885,0.669938877863536,12.6834069612624,0.00537376628178801,0.0142575238266805
410	AC090602.1,25.1951481455016,0.750048837300907,0.23898603791145,21.5427876214071,8.11983503881759e-05,0.000341834839558304
411	AC090739.1,16.7661366131957,-0.766701644297977,0.299241517679669,11.7054808808712,0.00846326658002759,0.0212375005590171
412	AC090825.1,24.7382282266011,0.591068001381327,0.249464896265006,13.7926685122667,0.00320139043507643,0.00904126697681113
413	AC090970.2,29.5553068282463,-0.27035857547675,0.254335064520945,11.3066268445074,0.0101782833571242,0.0249099499049299
414	AC091053.1,8.20964693942141,1.55240279919159,0.442485863254927,15.4646517861156,0.00145969915485806,0.00449114737183619
415	AC091178.2,5.08351147933449,-1.97815641877839,0.584605599557583,13.5183608715333,0.00363975288446542,0.0101430842212516
416	AC091182.2,193.389191264246,-0.403715617575523,0.101907580584149,26.6347193935785,7.02233149071154e-06,3.75334440881811e-05
417	AC091271.1,28.3060973642096,0.292144009996721,0.220318489362467,13.1313380119546,0.00436101890872246,0.0118890387111635
418	AC091729.3,134.079365969667,-0.483012352335681,0.135678176711639,15.587892717116,0.00137732878311156,0.00425847769494872
419	AC091982.3,76.1918035784154,0.109107822541418,0.147652188126631,29.644031215692,1.63968775702536e-06,1.00926711577216e-05
420	AC092017.2,118.815351275125,0.222558758351528,0.116578636157334,11.9774054237396,0.00746096210993974,0.0190513756732592
421	AC092070.2,58.2764395671565,8.2338046662133,0.822115702971686,752.007658393635,1.107233875336e-162,1.63021734245304e-159
422	AC092111.1,2.0894200659759,-3.76844906609475,1.04461109202579,18.2512315577537,0.000390366619443336,0.0013867213753267
423	AC092117.1,71.5449537198634,0.0886103463696138,0.178953018243856,34.3625554494421,1.66102719964102e-07,1.25286153360901e-06
424	AC092140.2,2.20363775247939,2.55871842291841,0.919046447971555,9.90902792227149,0.019355472546994,0.0436305800163023
425	AC092279.2,287.370200968437,0.518674036652415,0.108846204922556,52.6431131989093,2.18439251268661e-11,3.20334054732297e-10
426	AC092295.2,34.9403572648166,0.162563367658501,0.204688413294361,46.5265877394283,4.38249036491803e-10,5.23865411275752e-09
427	AC092329.4,44.5938682626902,0.648433344046986,0.181338282322258,24.7695742811608,1.72516949062947e-05,8.51404875989983e-05
428	AC092368.3,160.736332088254,-0.479019575673425,0.133131764865216,13.8178864497899,0.0031638182260447,0.00895806737464068
429	AC092718.4,345.071789941843,0.240939811016225,0.113404379392348,9.94831744932085,0.019010603601202,0.0429777029923785
430	AC092745.5,1.57557262484441,-0.669918011126655,0.969293733647409,10.9664774771261,0.0119085324859723,0.0285516040408313
431	AC092747.4,310.715859875417,0.257508803207608,0.0932624510396451,10.2530254480897,0.0165333595837783,0.0380670607180718
432	AC092794.2,1.50665230237776,-0.273102731141181,1.31553773874765,11.4572893555667,0.00949351007231612,0.0234445007209104
433	AC092803.3,12.9153653233066,0.0992218107551291,0.333778033018453,11.6688707069006,0.00860798827822001,0.0215516858773936
434	AC092910.3,97.8526111097888,0.0871434052844058,0.13865388221087,20.7014913890072,0.000121423830077605,0.000488727043423348
435	AC092943.2,7.06890073847554,-1.88187230493544,0.58064154768764,23.4783724149069,3.20958670843198e-05,0.000148478681306494
436	AC092969.1,9.29841677681951,4.13844302124918,0.621199016231206,67.9609931435582,1.16622594474114e-14,2.61218052632942e-13
437	AC093157.1,246.768198969118,-0.412074201089472,0.132080463821996,16.9388376070358,0.00072750971041139,0.00242156020413497
438	AC093297.2,209.925239312811,-0.101254278280138,0.111976568589101,9.80927749817096,0.0202588977929395,0.0453173055562715
439	AC093323.1,293.147299387083,-0.682739764799,0.0945908945035902,81.821280216583,1.24830796174361e-17,3.92160474183606e-16
440	AC093388.1,43.3306100562267,0.682960781396039,0.171168041366764,17.3057995437009,0.00061142261318806,0.00207041833981268
441	AC093462.1,12.4395942821249,-0.801601789114405,0.338333251865231,13.2142742176641,0.00419541099424628,0.0115028742157578
442	AC093512.2,49.8492847726724,0.638815196553862,0.226408326000257,10.5029184054841,0.0147411129818635,0.0344323088529302
443	AC093535.2,32.965344622441,0.838103325546316,0.247180701140099,22.1878535996635,5.96157872733568e-05,0.000260715774640017
444	AC093591.1,457.772889788355,0.242646891011715,0.0908114313118004,13.3942411418879,0.00385716014570713,0.0106775359511083
445	AC093673.1,315.388486545914,-0.333078124567238,0.143919113411643,9.74754538026872,0.0208386118944482,0.0464619448562333
446	AC093791.1,48.8523399004803,-2.30754123468043,0.332010390237996,367.361116462243,2.59544119057424e-79,1.08151544705344e-76
447	AC093866.1,296.996806801975,0.799285829229107,0.165521528603122,40.2004866168257,9.6617812607227e-09,9.03967710227526e-08
448	AC093908.1,21.5705439409273,-7.90725703383375,0.865718738605162,281.71807994031,8.99657289790926e-61,2.75957378403231e-58
449	AC093909.1,157.766869768973,0.300463726845324,0.098203971688511,12.7336028619079,0.00524959581798668,0.0139616237524369
450	AC095055.1,18.9933815149743,0.853085169643172,0.327844055468757,11.1710836583827,0.0108358352733148,0.0263064111257731
451	AC096564.1,15.7705771042443,1.13493644829202,0.322502877913816,13.3659843865853,0.00390842393735376,0.0108008675920316
452	AC096733.3,3.46182684801424,-0.641147431827853,0.566422340453516,9.82138767347389,0.0201470464669373,0.0451265234505386
453	AC096887.2,25.5560520256446,0.903760778818654,0.313696405852103,13.2933270334467,0.00404335791055371,0.0111315830783569
454	AC097059.1,10.3746093144031,-0.877131734227487,0.381045665783731,15.6314563085163,0.00134932992220756,0.00418303640257637
455	AC097105.1,3.54770282360263,-0.240195312437211,1.19844101268207,46.4886884409887,4.46458301955305e-10,5.32974681009887e-09
456	AC097359.2,115.644014053892,-0.303663367772574,0.150960980777179,10.1679073697935,0.0171914811126914,0.039401604438957
457	AC097382.3,100.813903409149,-0.196804224604354,0.141789642576386,10.8101798400089,0.0127978602283656,0.0304668258212196
458	AC097478.1,7.65669124862244,1.13277765340508,0.459687467685678,10.2714633361642,0.0163940998423328,0.0377818736322572
459	AC097480.1,4.26162140536745,-1.20394629271813,0.872871565840116,17.6542826671269,0.000518289320524344,0.00178937074207983
460	AC097518.2,128.940673115851,-0.606397315195401,0.13927701618061,26.4451138873913,7.69498475271179e-06,4.07832345245116e-05
461	AC097534.1,24.9085164823193,0.807379326805251,0.229200187252868,17.0290440408479,0.000697088024918124,0.00233225102716509
462	AC098820.2,21.4258545820584,0.998418402118558,0.298299646173418,13.1746822787705,0.00427367721713375,0.0116798242460456
463	AC098934.2,17.9133439471003,0.999492667324068,0.292794486696476,15.6937549322596,0.00131026884891777,0.00407682270052818
464	AC099336.2,130.682118721393,0.502788039101464,0.137886299259955,25.2892717179154,1.34328011516165e-05,6.77932846054504e-05
465	AC099343.4,84.786791232754,-0.315946952498074,0.180696085949548,19.1215725289358,0.000258021645955683,0.000957554705248068
466	AC099494.2,9.41535029208867,0.962279301874997,0.474615490708756,10.7976666350031,0.0128718254936372,0.0306231030945791
467	AC099521.4,5.85527757685349,-1.73804552459443,0.597708055094698,10.2459991299307,0.0165867343935555,0.0381700561718948
468	AC099522.2,26.5561051105887,-0.138891812497991,0.222766181098859,10.592525906629,0.0141461990788284,0.0332395793867353
469	AC099560.2,126.673215204121,0.41441764856382,0.112924738512587,17.363380507076,0.000594959930720585,0.00202242420655135
470	AC099654.2,8.39955342386859,-1.26682739802366,0.422154294128585,15.911106217821,0.0011825762225153,0.00371775030238439
471	AC099778.1,39.1244472189816,-0.917855287108048,0.282679501048874,16.8238652647994,0.000768202800174745,0.0025413196583801
472	AC100802.1,4.72660951005693,-0.352148020917413,0.832736943567013,13.1820389926326,0.00425902578160309,0.0116491006473815
473	AC100810.1,100.152996189032,-0.433236911185733,0.134104329645665,13.7605595838887,0.00324986984837536,0.00916645920834863
474	AC100861.1,106.558714827404,-0.704501018903922,0.159405718686295,26.9970354335723,5.89578674913263e-06,3.2055256118807e-05
475	AC102953.2,41.8578578736656,1.15568905110107,0.231736004084892,42.7821881375891,2.73750307311695e-09,2.85043636821253e-08
476	AC104024.2,86.2322092427651,0.383176787453277,0.163166040227018,9.58467335740966,0.0224474313709621,0.0495256265562135
477	AC104024.3,3.21984352324958,2.00629577562078,0.797933321342088,10.6287668268028,0.0139123625325764,0.032773816163408
478	AC104118.1,42.8374355346389,0.85176939487502,0.200137536389306,29.6172703509418,1.6610708121801e-06,1.02185930047347e-05
479	AC104123.1,5.94256848680364,-1.64575854501154,0.577754033359863,10.9661288509263,0.0119104467319204,0.0285516040408313
480	AC104596.1,16.080056464192,-1.10824061636478,0.307966184836918,26.5171960330129,7.4320074949963e-06,3.95222454916911e-05
481	AC104653.1,1.49521861148242,-3.20237848084959,1.07062345446412,12.3822338257767,0.00618216482068414,0.0161501194777394
482	AC104794.3,15.8105962898247,0.710229857019938,0.315038920168079,11.2728125671953,0.0103385431164246,0.0252517943736162
483	AC104825.1,13.1219509159118,-1.20165945557896,0.358415091065017,18.2927515935911,0.000382739595792083,0.00136263064737112
484	AC104843.1,86.8880030029514,0.376165296503358,0.146035331203996,15.3454984153762,0.0015439810652508,0.00472872303786768
485	AC105052.2,4.73019194915611,1.74998639380942,0.688642978196627,9.56670921334698,0.0226321743146553,0.049888369072678
486	AC105285.1,41.8312688079124,-0.714496333359344,0.194193615222976,24.5871301095804,1.88347650938304e-05,9.18652356663526e-05
487	AC105383.1,15.3975518310999,-2.79648878712793,0.44244369574675,57.5251694706097,1.98517657121297e-12,3.3621644612913e-11
488	AC105411.1,22.1067158779289,0.811356396163636,0.315505372403927,16.5858980631905,0.000859751983480779,0.00280881990461139
489	AC105942.1,55.0366986286431,0.219541459532462,0.181061944712829,11.8020192361073,0.00809306482610345,0.0204222276833289
490	AC106028.3,3.67897315915914,1.82130867360314,0.649859124668857,11.0327365762679,0.0115501671901644,0.0278082898064734
491	AC106897.2,10.7239799863426,-1.52472371559388,0.400327883892563,23.6836255071618,2.90821250464725e-05,0.000135874493685497
492	AC107021.2,197.4390992295,-0.13554752495557,0.155255086776836,56.6874067477349,2.9966599355566e-12,4.95739585593764e-11
493	AC107071.1,19.7172815278241,1.16755998756803,0.292649923710791,16.6566258755785,0.000831464719971682,0.00272891935511586
494	AC107214.1,28.2634132425128,-0.935831548297292,0.263805907772965,18.6250470832929,0.000326804782029021,0.00118397040864681
495	AC107884.1,19.7646180301173,-1.19404459682928,0.359880457094968,12.4563957931549,0.00597258913599052,0.0156600535519828
496	AC107959.2,26.0470439259845,-0.368659840316437,0.351129033570706,46.6758917200132,4.07349922828663e-10,4.91065668431825e-09
497	AC107959.3,176.154974254708,-0.672898569736182,0.117007794284148,64.6024372553271,6.10093665577477e-14,1.25806896398493e-12
498	AC107959.4,4.37610922215583,-2.14623101682785,0.797078896655279,12.558152727003,0.00569642049092703,0.0150090010191033
499	AC108047.1,23.2222651940466,0.29833696553097,0.270556902617393,19.4244396596335,0.000223353743567168,0.000842498318621438
500	AC108134.2,20.0282184530274,-0.84409391485189,0.292062894015755,13.0830796807305,0.00446034242918544,0.0121250612509188
501	AC108136.1,26.6924489489709,-1.10687310900585,0.234598168504011,36.1244079182085,7.04828623189666e-08,5.69562390894394e-07
502	AC108519.1,43.9749622352426,-0.848532883173731,0.246248809333071,11.755946252561,0.00826770517663695,0.0208082357636498
503	AC108676.1,1.80790032287252,-2.97797057285112,1.11159365131873,11.6325719076734,0.0087538904101899,0.0218797724885745
504	AC108860.2,21.4501296885016,0.691976625406235,0.272689213500479,13.4789907988617,0.00370736547668678,0.0103067933726872
505	AC108925.1,52.9992116893244,0.137989552026259,0.170942079987572,13.732319578291,0.00329310844541035,0.00927065647124126
506	AC109322.1,14.0866233750388,-0.469749137954067,0.314181590769443,11.8735691425113,0.0078290494245575,0.0198603901379913
507	AC110285.6,23.7389263320333,-0.790673169203536,0.260958005758698,28.7607168817427,2.51426524888329e-06,1.48469379736865e-05
508	AC110611.2,3.8154403075041,-2.88217688818688,0.921025361330603,21.2677987152631,9.26191053340143e-05,0.000384997730340995
509	AC111170.1,6.07197725163522,-1.54441253824795,0.587945582377491,13.6271570182005,0.00345919525007858,0.00969865775015685
510	AC111170.4,34.7034451457143,-0.81554084165841,0.276861301506948,17.1358688366378,0.000662693095998181,0.00222662057281604
511	AC112484.3,5.1244395315586,-0.495432507726726,0.479466692997269,16.3794333610389,0.00094791225971863,0.00306196317915547
512	AC112777.1,50.7937778236751,1.23707188376918,0.234453767726685,33.7376576342817,2.25061925027427e-07,1.65132644991054e-06
513	AC113410.6,13.1283417484705,1.98395356423515,0.370837259946396,41.6010537473783,4.87556471855007e-09,4.84158483854219e-08
514	AC114271.1,115.662308700241,-0.103516718980465,0.120436260195611,23.1603598332209,3.73912097986036e-05,0.000170370305013856
515	AC114488.1,42.0532838109477,1.01975353917113,0.215153109913513,25.0987328976024,1.47236784505045e-05,7.35351511938923e-05
516	AC114490.3,7.15325373260026,-1.57193181707775,0.505553618353766,12.1570507717533,0.00686408447704179,0.0176970938215582
517	AC114728.1,36.7472448850879,0.27188256758517,0.186454692141283,12.1984261312839,0.00673344354139599,0.0173927603054656
518	AC114763.1,16.5664372557332,-0.261447613347693,0.304316818488706,11.8627488049407,0.00786842301447002,0.0199419465543459
519	AC114811.2,113.423869636345,-0.914931174051084,0.132163324154693,111.908952216252,4.26071340732014e-24,2.31768117243018e-22
520	AC114930.1,7.02239341722822,2.15197741311196,0.652875303011267,21.5826252327079,7.96645131374591e-05,0.000336339279801335
521	AC115223.1,753.333193122826,0.25171339976987,0.0775459756391765,13.0633623874209,0.00450156511329036,0.0122209054120489
522	AC116021.1,6.43652749290018,-1.74734687317949,0.567767047140378,10.5880851424457,0.0141751169599589,0.0332894763064466
523	AC116158.3,9.81615416960369,0.717336620194157,0.395618292067057,10.1272237982525,0.017515074875005,0.0400393777677762
524	AC116348.3,1.72593013484512,-3.70029760667262,1.12066860747803,12.9439612396742,0.00475937306501127,0.0128183846513139
525	AC116348.4,10.8915224912864,-3.13051349982283,0.479809488447018,82.8247140867988,7.60350095223429e-18,2.44074590886765e-16
526	AC116348.5,2.27058939585745,-3.77353571808921,1.05471395139896,19.1175038599206,0.000258522079284804,0.0009590895550151
527	AC116533.1,471.771197287379,0.19669241761097,0.0764015345933682,18.0948219790828,0.000420480212379579,0.00148343538185351
528	AC116553.2,1.24957420062923,2.85869380666646,1.36330244451632,11.1366851717979,0.0110092682166689,0.0266833673500607
529	AC118549.1,2837.78419622365,-0.225082927970327,0.125176865175698,11.3776923269431,0.00984941913259457,0.0242043419988151
530	AC118553.1,25.5818144112576,-0.698708291916559,0.30591855634823,11.0153911982706,0.0116429400065116,0.0280102756039008
531	AC119150.1,20.255502087701,-1.6616931578267,0.473356800208244,62.1266305526217,2.06434160552473e-13,3.99220528529016e-12
532	AC120053.1,23.1130302266987,-0.790565559882166,0.247592435258958,16.9457064453536,0.000725147537164741,0.00241478940866757
533	AC120114.1,68.1723083202323,-0.307783597669908,0.166605670365264,11.7793610634988,0.00817849093735235,0.0206048337156544
534	AC121338.2,16.5334814607598,-1.31233468945455,0.337356741295027,19.2655153574117,0.000240924001542419,0.000902642775719767
535	AC122688.3,56.7064012362103,-0.107586374537927,0.19908444626943,10.8018985223008,0.0128467638967188,0.0305700657966851
536	AC124016.2,9.44080635236114,1.2795677071785,0.38763459057305,17.3184496585259,0.000607767504768053,0.00205898839435534
537	AC124276.1,19.5401933847048,-1.21872145150759,0.300275252931521,22.2891040730645,5.67917042732589e-05,0.000249501648871081
538	AC124798.1,118.581923651918,0.971512571282082,0.190191070934463,29.7046868038362,1.59223276831057e-06,9.8279655360925e-06
539	AC124852.1,60.7318547582833,0.649746433193608,0.163801218223882,34.6624152945544,1.43565086706298e-07,1.09558912920131e-06
540	AC125232.2,33.5285472658008,-0.342221494880439,0.239021468122364,12.2663131905637,0.00652439634894244,0.0169319968703165
541	AC125421.1,10.2980530317302,0,1.2103574513494,142.539476157324,1.07119631456048e-30,9.06412666937478e-29
542	AC125807.1,453.447783079372,0.175245300818765,0.105551033644877,11.3557828733493,0.00994967402931826,0.024412682028385
543	AC125807.2,4215.13520464506,0.108889530383166,0.0610804153656521,29.5878888602884,1.68486844837511e-06,1.03563372341676e-05
544	AC126365.1,164.371441187111,0.176183464699354,0.109969397814232,9.67095342854211,0.0215805541417009,0.0479097847023989
545	AC126474.1,11.7953607434714,-0.713608510937423,0.394127249882365,11.5205621258347,0.00921967257214806,0.0228399076198721
546	AC126696.2,6.90163172309749,-1.56635704888629,0.554311933324204,9.85334592891188,0.0198547799013666,0.0445832034236988
547	AC126773.6,4.0841062344293,-0.302464429938055,0.523418198059634,15.733719859564,0.00128580412074184,0.0040114400348331
548	AC127024.5,14.1155582709694,0.938389681281052,0.315733827687517,10.5014410496878,0.0147511248597844,0.0344484077961657
549	AC127070.2,14.7967869230211,0.517630540399317,0.317232652202219,17.6014292482353,0.000531449256476798,0.00182991219664641
550	AC127496.7,14.9618745862174,1.0660600520537,0.420894897293869,11.7700457337725,0.00821386942409779,0.0206845275064082
551	AC129803.1,5.90745849450134,-0.145263887398656,0.515754133801237,12.1973702871638,0.00673674657077534,0.0173992571647262
552	AC131009.2,4.07393460834195,-1.08093726951253,0.706971931351928,12.6220529228749,0.00552948978763153,0.0146285076616965
553	AC131212.3,19.4917243398306,0.306549043299861,0.303642253888075,11.4001074748844,0.00974788168813601,0.0239761629449252
554	AC132872.1,60.2191239528276,-0.72231061105195,0.178418076959846,35.7235385877841,8.56708110122914e-08,6.81325121068223e-07
555	AC132872.4,11.5238853298619,-0.505554606180129,0.352170116051322,11.6253455606541,0.00878322656462898,0.0219381993530684
556	AC133435.1,125.229600343366,0.159694010606823,0.120530204938826,11.1563727918329,0.0109096734497019,0.0264740290228181
557	AC133552.5,9.66807255823252,-1.00332483901544,0.373616791245082,10.3109830675337,0.0160994864737656,0.0371766163501792
558	AC135050.6,169.347933881956,0.0244478160165763,0.0926629017228884,11.6752299561005,0.00858267571587839,0.0215053770348507
559	AC135507.1,11.927726458476,-0.918042142322902,0.332548768344672,15.1583578376796,0.00168620191296852,0.00511465035680673
560	AC137936.2,45.3512709617333,1.2281383568038,0.236798046962355,42.5127180403324,3.12289560165613e-09,3.21234976071615e-08
561	AC138150.1,10.2625890977667,-0.939573502432037,0.344502610483076,12.5768522312487,0.00564706136282343,0.0149074049961697
562	AC138150.2,22.7583606863526,-1.2965759077806,0.352255173690034,27.55977779783,4.49289784945913e-06,2.50950048066021e-05
563	AC138207.2,7.17710235341249,-1.52309180652684,0.46624114371712,13.6154845482068,0.00347813397511305,0.0097468073645948
564	AC138393.1,124.536660421931,-0.886268515035868,0.168745758153824,36.5510588741604,5.72607629167284e-08,4.69763725488836e-07
565	AC138409.2,50.5489236086219,0.587008326932536,0.197092107316785,12.111499293893,0.00701080906082377,0.0180290775626797
566	AC139722.1,24.9640417886185,-0.262840730889176,0.280740515539962,9.63672627734638,0.021920437828434,0.0485520879992945
567	AC139769.1,57.3765042995992,0.665524760760066,0.183457676422214,14.3260243883244,0.00249334985905269,0.00724452462007349
568	AC139795.2,28.8039474756796,-0.843661889148251,0.22393414110815,22.1350597575444,6.11433700703165e-05,0.00026686785138398
569	AC140479.2,6.36285174050748,-2.66644903877266,0.577671792625953,26.2785361732764,8.338758033915e-06,4.38584118073381e-05
570	AC141586.1,177.471127141981,-0.809746508190133,0.156775731198884,29.7436530277278,1.56247240921641e-06,9.66047120871902e-06
571	AC144652.1,108.17529267408,0.0230425646672775,0.155603143288331,19.2183498641082,0.000246398384879815,0.000919828994264825
572	AC145098.2,41.9767127996663,-0.0216203287652451,0.201064442050341,13.1699976980453,0.00428303289063282,0.0117009873069799
573	AC145207.5,79.1157829403206,0.226580605037867,0.164416567876628,28.2581731608539,3.20592324202065e-06,1.84815491516643e-05
574	AC146507.2,3.07275229971732,1.18942186851937,0.779614231707754,13.9825556406992,0.00292899394489766,0.00835531274516466
575	AC147067.1,5.74653860667569,-0.902510327504216,0.542488347033526,10.6122299033673,0.0140185874263321,0.0329888655631906
576	AC147651.1,13.0974946025073,-0.756945103161399,0.350757170953519,11.2596841531621,0.0104014325783258,0.0253885542100272
577	AC156455.1,23.8344735139995,2.21141937791001,0.278181240430883,72.7461120951836,1.10173953444375e-15,2.79999051992983e-14
578	AC211476.4,7.0191319181251,1.26700551322162,0.43766264770224,9.56685383316983,0.0226306811056288,0.049888369072678
579	AC239584.1,21.7081107295469,-0.55074345213524,0.282717802613495,13.0547469721365,0.00451969540290414,0.0122625888173388
580	AC239859.5,5.75909092246647,0.166355306953235,0.52650645451479,16.9324030422855,0.000729729474049408,0.00242748537948203
581	AC241952.2,514.206077125742,-0.664777475426657,0.132673471581349,29.3729710119583,1.86960377674097e-06,1.1340026645283e-05
582	AC243960.2,84.1269071378532,0.63723245926473,0.164712981341723,15.4532162646315,0.00146758578460935,0.00451415488204699
583	AC243964.3,3.90185791023888,0.710532788900664,0.598587392629948,9.89359918634925,0.0194925748489865,0.0438965550667754
584	AC243965.2,9.54501441371382,-0.904928619250759,0.418584181122929,10.7116845490498,0.0133915766972912,0.0316991394812085
585	AC244197.3,6.53947189589395,-1.12223660951302,0.54874987470906,9.68281639752908,0.0214639637162017,0.0477036971593354
586	AC244669.1,124.246533178551,-0.729598258284809,0.117356093716406,42.9234453908858,2.55485058807125e-09,2.67285055601864e-08
587	AC245041.1,1136.23869023888,1.12507216129456,0.138069891350168,71.201549859415,2.36015540122089e-15,5.76593274734107e-14
588	AC245041.2,1574.88060898744,0.372066026877785,0.064108723149146,43.5271841090179,1.90180878946138e-09,2.04685414791689e-08
589	AC245100.8,46.8141898187288,-0.660896033484848,0.170702973482446,21.1170305386296,9.95458391616484e-05,0.000410417191715103
590	AC245297.4,203.852036284118,-0.893185360581513,0.121377321623722,54.4698281495051,8.90860068001859e-12,1.39338842789101e-10
591	AC245452.1,79.5712518021846,-0.381636892128764,0.17697610833211,10.8608773042613,0.0125024499493434,0.0298343173561587
592	ACAA1,1318.08439192729,-0.125091362063463,0.0701254410688817,11.0375649104268,0.011524472459599,0.0277555042824695
593	ACAA2,404.130612145867,0.215418813001929,0.0854139742824112,14.3851085066765,0.00242517364798083,0.00707529194394409
594	ACACB,230.60356490419,1.39914500320138,0.0941127491258386,293.5088357007,2.52690525988574e-63,8.20686803890832e-61
595	ACAD10,545.712600263689,-0.24938462360178,0.0852254580589638,13.4353316347288,0.00378379903438673,0.0104955038526037
596	ACAD11,35.2438241015547,-1.22613803491279,0.284116437643564,34.6409649127694,1.45070619994411e-07,1.10516890050933e-06
597	ACAD8,791.297243483625,0.354368406962349,0.0613555394543438,41.1684189335624,6.02286037002967e-09,5.84937868390965e-08
598	ACAD9,1644.38080523839,-0.202992515858257,0.0610823549624857,16.6332204934365,0.000840721708507623,0.00275520684558404
599	ACADM,1552.53830339702,0.266767802456531,0.0927522978942192,11.6674130794142,0.00861380064021862,0.0215589060674556
600	ACADS,122.514570142903,-0.90881012012146,0.128066109064749,50.8445843595185,5.27963612993591e-11,7.37046548227779e-10
601	ACADSB,541.407021293573,0.298615220586164,0.0882443492146396,16.4244726948626,0.00092794497624957,0.00300405523313863
602	ACADVL,5346.12058997547,-0.354826951945484,0.0639572885961916,39.6771810405435,1.24732350747935e-08,1.14445947913093e-07
603	ACAP2,2656.43394203901,-0.31137814650539,0.111090151236154,11.2231763699729,0.0105783072542913,0.0257775477999585
604	ACAT1,2006.97879048972,-0.0522342900870572,0.0533907866007053,21.6368722454239,7.7622185156384e-05,0.00032884825612483
605	ACAT2,12792.9544425009,0.320505064562832,0.0936979974659143,33.541007602862,2.47630486732158e-07,1.79603261066657e-06
606	ACBD4,162.191416593072,-0.802067147854537,0.125993356508613,47.687624294738,2.48166615750705e-10,3.10524629396845e-09
607	ACBD6,2062.43152622813,0.191261486090628,0.0710766848572836,11.748956807099,0.00829452184235377,0.020861463943558
608	ACER2,201.743729384241,0.652070767982273,0.103279731373457,42.267397310225,3.52068342112579e-09,3.58810767676802e-08
609	ACER3,2959.16397633166,-0.151050794605664,0.0865144399970618,14.6608081598361,0.00213069871375003,0.00630783928862861
610	ACKR3,60.7974113733245,6.89125374354932,0.551464428035552,419.9722619425,1.04414987919941e-90,5.12445557380423e-88
611	ACLY,21855.6480835473,0.23069961730826,0.0817617390434922,50.3915093447555,6.59351365713185e-11,9.05583016901473e-10
612	ACO1,3416.31528017231,-0.109271618573673,0.0441833579702759,25.6983875059576,1.10297917004981e-05,5.67022694845206e-05
613	ACOD1,2.11212040773906,-2.89650240459302,1.13952045693956,15.3274936103225,0.00155712983245193,0.00476568907285212
614	ACOT11,652.254942159779,-0.416790481161422,0.0889908699375027,23.9564282563704,2.55087007683119e-05,0.000120840767153189
615	ACOT13,960.507070422762,-0.111688249409152,0.0601356342116609,11.6784390327691,0.00856993011349604,0.0214758772899762
616	ACOT2,71.7932729800616,0.0779090005063564,0.169256108900131,13.2819977978022,0.00406480933947074,0.0111836693985563
617	ACOT7,4892.98241682653,-0.208907787834637,0.060493684401528,26.1006075311031,9.08582395631829e-06,4.73926362955336e-05
618	ACOT8,747.754457979841,0.313513916547046,0.0673702561472494,34.8613473212619,1.30325075280906e-07,1.00007966906839e-06
619	ACOX3,609.203935191486,-0.428163348715414,0.0649847069657877,63.8394564737088,8.88326566009688e-14,1.79988001929578e-12
620	ACP2,939.197383074398,-0.293566009701931,0.0844856516852242,13.4971701486555,0.00367599180910389,0.0102298738790397
621	ACP5,90.3231755160134,1.10532355776787,0.154542166557229,78.9683631888058,5.10861523770273e-17,1.52053595046718e-15
622	ACP6,638.042018547376,-0.125148796491118,0.089356818220891,18.7540866031359,0.000307346181733402,0.00112156979900565
623	ACP7,171.103701373836,-1.13816624893895,0.183800871143987,47.8919568535766,2.2452512202734e-10,2.83350703998503e-09
624	ACSBG1,7.09708656602462,0.385456751597889,0.509340310829386,10.0564383242425,0.0180924311331594,0.0412034400969579
625	ACSF3,734.305018577651,-0.447491177776563,0.0725571067712018,43.4317212308764,1.99269180877149e-09,2.13219954441465e-08
626	ACSL3,13070.5165052414,-0.555913217689615,0.0748311601324776,68.9020449602839,7.33395795413905e-15,1.68368463011602e-13
627	ACSL4,8537.13424210108,0.0747322122498388,0.0739716805195308,12.4131323422777,0.00609397897623867,0.0159423745190987
628	ACSS1,3.59875822282093,-1.86119067309467,0.703049241689854,26.5632948057317,7.26854440471287e-06,3.87462715853449e-05
629	ACSS2,7481.8740261221,-0.492069050848628,0.112252965177698,27.253653966293,5.20876978454502e-06,2.86800500353221e-05
630	ACTA2,258.470731249143,-0.868343393178482,0.166123876157262,27.6958519800403,4.20705134887887e-06,2.3623882288327e-05
631	ACTA2-AS1,3.27510118798157,3.83759657078461,0.998277582460788,22.6355224314376,4.81000544504271e-05,0.000214820971190633
632	ACTB,233900.254779385,0.22896877166721,0.104999709367333,22.6808329961103,4.70659373875774e-05,0.000210543088354192
633	ACTBP2,210.457355186977,0.191143047773149,0.128513857341551,14.0048335847214,0.00289858081567818,0.00827710852266002
634	ACTG1,144820.798077137,0.470487608350969,0.113253600499528,30.0910864946632,1.32049325012212e-06,8.2779146832095e-06
635	ACTL6A,3326.97778396522,0.49812338602562,0.0593843781251485,72.019004659556,1.57704790028033e-15,3.91778435069641e-14
636	ACTN1,42189.115884218,0.0292955300685106,0.0752445766149675,13.7992450812519,0.00319154960868384,0.00902154488316706
637	ACTN4,27629.273984324,0.304413685876507,0.0939043885725301,17.411841317486,0.000581446726952325,0.00197984134516529
638	ACTR1A,6387.22278675032,0.091986675059961,0.05891750755112,17.0269396648084,0.000697783103167701,0.00233422293751268
639	ACTR1B,1873.91867660409,-0.00138037923189777,0.0675586149714464,38.3449863652661,2.38890703656627e-08,2.0878121053647e-07
640	ACTR3B,250.332309905969,0.594372172377037,0.0840133157428005,55.4268434028125,5.56733886633103e-12,8.96171128738489e-11
641	ACTR3C,3.99212615509822,0.962918486552884,0.646606061806775,11.4479528458629,0.00953459119596594,0.0235301649975313
642	ACTR5,600.076874022516,0.575692476502377,0.0922850370578144,48.1162679332352,2.01155188836247e-10,2.56348086869505e-09
643	ACTR8,1126.70951295382,-0.168646727685492,0.0496885585208895,12.2216087723409,0.00666132257553793,0.0172286343928745
644	ACVR1,1512.03712078974,-0.691658322224451,0.127922669718457,32.176506612501,4.80383068686166e-07,3.31228850200874e-06
645	ACVR1B,1158.95973048962,-0.425102203611872,0.0911429033482072,23.8688240374946,2.6605733754611e-05,0.000125472481309115
646	ACVR2B,422.634677266112,0.222150876241397,0.0708676720279417,26.8835362266351,6.22779518836487e-06,3.36614921035336e-05
647	ACYP1,150.815368066577,-0.861323986625234,0.1182541275585,58.6621280501732,1.13506935283072e-12,1.98952433787829e-11
648	ACYP2,200.891763794315,0.0694080686971508,0.097594575254251,10.3976280272819,0.0154716709328047,0.0359033153883569
649	ADA,850.88454487883,0.083230325348707,0.0684490686171721,36.001691901141,7.48221160861659e-08,6.02423052775419e-07
650	ADAL,325.981716617634,-0.414466427416599,0.0739663165712383,34.3771868342938,1.64925215201105e-07,1.24483027263035e-06
651	ADAM12,256.579300972502,-0.573588753747811,0.12021312356076,122.503771629688,2.2292640197914e-26,1.44803811403215e-24
652	ADAM15,4690.76215966041,0.0462226241436088,0.0677532052080718,20.6190434965941,0.000126303216617441,0.000506796246183901
653	ADAM17,3689.03517893894,-0.229445815251944,0.075118549640263,11.8110987107895,0.00805908109497684,0.0203480971741813
654	ADAM19,551.759415453832,0.292704190122003,0.168794444116282,70.0070657091904,4.25349229922461e-15,1.01335897980988e-13
655	ADAM22,48.2838696118634,1.24643522658948,0.216510040702879,44.4871028677398,1.18920856437279e-09,1.3284608570649e-08
656	ADAM23,414.956829018989,-0.688750956370944,0.130179077198785,33.629235176845,2.37238358347115e-07,1.72860743784099e-06
657	ADAM28,22.9068855064347,-1.32883185469078,0.277737876161974,61.9910829027202,2.20676287202339e-13,4.25645048285036e-12
658	ADAM32,16.0810532927287,1.12766888209274,0.372154329586872,10.7369267253071,0.0132368837935394,0.0313800535187117
659	ADAM9,10308.7452995676,-0.0416346572315373,0.0670918809078221,12.5735807419024,0.0056556661431439,0.0149212025769123
660	ADAMTS1,49.4654460025625,1.85679446192536,0.26206217652126,61.2285143030646,3.2117435609308e-13,6.07809396256698e-12
661	ADAMTS12,1563.55870618575,0.386322647762824,0.076433014693093,118.69509109068,1.47386820260621e-25,9.06695800962623e-24
662	ADAMTS13,56.9234644678542,-2.15894753257996,0.262979748435514,68.4479377662818,9.17383161438929e-15,2.07727468680141e-13
663	ADAMTS15,6.17245523703939,1.9582204834595,0.59121017384368,13.3963767549801,0.00385331285817304,0.0106682229500754
664	ADAMTS19-AS1,1.9206883179104,-3.15455773276786,1.11243254128482,20.9905625877667,0.000105752346034927,0.000433149214054406
665	ADAMTS6,2237.37179075104,-1.32960592318212,0.113912660091984,191.000309806758,3.71127382131018e-41,5.22060397093218e-39
666	ADAMTSL1,123.436916844097,-0.734054677532732,0.135048282173204,142.493608798156,1.095872716475e-30,9.23753776463757e-29
667	ADAMTSL4,136.899932909584,-1.762491883366,0.175062448667006,101.750892921963,6.5311629035411e-22,2.98018042819639e-20
668	ADAP1,71.7609660982015,-1.59885531374173,0.192403078113625,89.6239029302969,2.63837106725368e-19,9.5522008229996e-18
669	ADARB1,854.013145546973,-0.617351340805188,0.0808523935330886,121.900925856226,3.0061710724885e-26,1.93560606810229e-24
670	ADAT3,65.6399604533086,0.840032655054848,0.185623457801571,27.4202871369806,4.80603862351672e-06,2.66619851796952e-05
671	ADCK1,200.479010791984,-0.36934877266111,0.0968836290281503,16.1915363690801,0.00103592015300716,0.00330324813444458
672	ADCK2,878.977399450591,0.154685738087604,0.0853520200571126,18.7641992206234,0.000305870867854179,0.00111655506058835
673	ADCY1,23.525199293764,2.33530871541162,0.317656070373947,76.4199891406768,1.7977495319042e-16,5.02753326175219e-15
674	ADCY10P1,113.033862375962,0.889709364068241,0.150264278174371,46.8377626418742,3.76304412007535e-10,4.55527277701417e-09
675	ADCY3,2602.59394564689,-0.396552294964587,0.0736652408447726,42.1842761459743,3.66663763259209e-09,3.7179840273552e-08
676	ADCY6,1412.23545372561,-0.185140201527652,0.0704962339738824,18.9754937604357,0.00027660729137593,0.00101763652007953
677	ADCY7,1504.06062497223,-0.392468651709819,0.0716591185426138,39.7474627122654,1.20526877567378e-08,1.1104864793807e-07
678	ADCY9,1284.78131676773,0.00201932798415584,0.0798972150977816,16.1768425058575,0.00104313521894276,0.00332289648209301
679	ADD2,184.983391215626,5.66997222606764,0.290903822159543,971.786702275249,2.37339793539244e-210,5.2416493403142e-207
680	ADD3,2307.2789335838,-0.144817454645816,0.0700571313675151,9.99331415754313,0.0186230531520277,0.0422139103830988
681	ADGRA3,3340.68992658251,0.273176642590388,0.0576536867311948,37.3606202433351,3.85994830657258e-08,3.25743058275336e-07
682	ADGRB2,79.9244664141259,-0.0896792648905457,0.193275326163098,56.0186210716548,4.16267276968317e-12,6.7897066557203e-11
683	ADGRB3,14.4168027628216,-0.259572057375667,0.315036281535496,14.1187348825948,0.00274790923324673,0.0078907262275717
684	ADGRE1,4.33753077230304,-4.63351575030562,0.951318167959955,43.9212025142128,1.56848280245238e-09,1.71400013320934e-08
685	ADGRE2,12.0986070239126,-0.56646991047204,0.341115119308707,9.61934191944073,0.0220950753496523,0.0488751741884085
686	ADGRF2,4.76345787747556,1.09872002444345,0.515806139981339,15.8046400092501,0.00124350122225987,0.0038932129988105
687	ADGRF5,1.22150440246058,0.188421658319552,1.3643590346189,11.2358506874266,0.0105165685046952,0.025646909830631
688	ADGRF5P1,12.3848322918858,-0.884136549221567,0.37835705061972,12.7764852847616,0.00514576776805757,0.0137185274212399
689	ADGRG1,2719.04073004125,-0.86913984359116,0.117561215092088,57.709756586171,1.81296428950471e-12,3.09422846473813e-11
690	ADGRL1,340.832130052389,2.04464815832541,0.113524038963802,346.672795964615,7.83621171190348e-75,3.20486547513682e-72
691	ADGRL2,1887.08984985293,0.451439087703602,0.132610425981983,53.0637201444508,1.77690067560623e-11,2.64796568291252e-10
692	ADGRV1,44.6912022950412,0.0233992368580458,0.304968149975982,23.9459503172759,2.56375005895274e-05,0.000121346806798053
693	ADH5,7890.71449477221,0.422702586391212,0.06185758523054,47.5505454217508,2.65405121413484e-10,3.2985211628682e-09
694	ADIPOR1,5580.14089075517,0.141472381606125,0.058991198257341,18.5307833355681,0.000341789410492486,0.00123058675101509
695	ADIPOR2,6375.94569917919,-0.182208012999088,0.0588661404109264,9.81774112866253,0.0201806625000075,0.0451743291417661
696	ADIRF,630.712081488516,-0.765895477869171,0.140084229943749,30.7698405232459,9.50384994330714e-07,6.14619402629394e-06
697	ADIRF-AS1,425.607567753769,-1.31022383762257,0.200435685554037,57.7514611207229,1.77617159659706e-12,3.03612613861038e-11
698	ADK,4985.07139305683,0.268744790012752,0.0602727844332351,21.0011212807687,0.000105219749687661,0.000431127675668273
699	ADM,642.960359291242,-0.010582262536303,0.132487256072401,13.555810413267,0.00357657228582453,0.00997960820371886
700	ADM2,260.136714544163,-3.00451348194893,0.500406545188118,45.1314868540049,8.67608366803797e-10,9.91776955531152e-09
701	ADM5,31.0211648872441,0.760368544303625,0.22361473196834,21.7384178767566,7.39382882581868e-05,0.00031487217435057
702	ADNP,7556.60427175993,-0.165103843303566,0.0865205472578873,15.0445822229312,0.00177894400010418,0.0053591567647389
703	ADNP2,1734.8076694213,-0.172974921412263,0.0500467037149867,16.2262326485331,0.00101907946849024,0.00325707236781575
704	ADO,1654.37199708405,-0.248684060624566,0.0668202447920511,16.8137419449634,0.000771892356812954,0.00255276614701795
705	ADORA1,4.33266664606145,-0.269243404309646,0.602384406972628,9.7439399782858,0.0208729684915155,0.0465259900217118
706	ADPGK,1688.47055986553,-0.0105355770555664,0.0700466264884078,12.5781237457416,0.00564372047781689,0.0149003666171651
707	ADPRM,238.916021289879,-0.434616087565817,0.111862874049217,25.2991999976077,1.33687212653123e-05,6.75161694819169e-05
708	ADRA1B,21.1627312313455,-1.08580457717589,0.270916826025567,34.7066588648077,1.40508864061162e-07,1.07375026394144e-06
709	ADRA1D,1.35750503437433,-0.700704159667864,1.21792694681864,12.0603126878627,0.00717938464601126,0.0184272705987931
710	ADRB1,42.5248091014383,0.699898159729,0.213593581189394,13.4640833262277,0.00373329033597044,0.0103723382903393
711	ADRB2,428.424256398468,0.186515925533927,0.144090396813641,31.9486563513376,5.3654961157727e-07,3.65618579811293e-06
712	ADSS1,31.6034908299462,-0.283687072235053,0.202963797241872,18.0811332564401,0.000423223139781309,0.00149096874175629
713	AEBP1,1220.40057853011,9.0069402545584,0.89430383889129,77.6739777227307,9.67999090258466e-17,2.78362759223414e-15
714	AEN,1818.09200456991,-0.0232087705495457,0.071290489741977,15.1635275550362,0.00168210380688602,0.00510570979316041
715	AF064858.1,6.81924172000782,-1.48475993303024,0.490471281631329,11.4891269607655,0.00935473190425349,0.023138005835529
716	AF117829.1,161.049315611106,-0.886987504249326,0.155007591360822,42.2343440243993,3.57801412171522e-09,3.63646764280168e-08
717	AF127577.4,65.7295617138937,-0.452195996736568,0.181709946854061,11.7808150942765,0.00817298229828972,0.0205956542740448
718	AF131215.5,137.731076405147,-0.380867695076169,0.113756169980355,11.8999071671408,0.0077340207204244,0.0196486653181379
719	AF131215.7,14.2136173506169,-0.283688370984863,0.291447320715534,16.1505537262147,0.00105616842121407,0.00335860037185209
720	AF196972.1,6.46863054531601,-0.902489820803757,0.465991107159817,10.2067132737145,0.0168883037867819,0.0387953181954524
721	AF287957.1,3.71673724107282,-0.29403075381889,1.23658738670213,34.9858320089222,1.2266751669047e-07,9.45258934441393e-07
722	AFAP1L1,742.897722969943,-0.219676000948691,0.164294293326294,10.1336563344779,0.0174635152796135,0.0399463215898771
723	AFAP1L2,2353.70059965361,0.26702133312851,0.0643938016869542,35.8945712268215,7.88273964372034e-08,6.3099059453267e-07
724	AFF1,3879.05418800966,-0.171399603427552,0.0564003101195169,23.9946730520308,2.50440270769438e-05,0.0001189712492997
725	AFF3,20.2511310508462,-2.03095845780011,0.423068730850651,78.0858432834763,7.89876957114672e-17,2.29834421579414e-15
726	AFF4,13639.1897070643,-0.288215279078407,0.0905772321507489,15.5447184969533,0.00140564624625207,0.00433995489283894
727	AFG1L,304.219951110981,-0.247304311721682,0.0864035741163309,16.6888998577287,0.000818866009913803,0.00269237097349209
728	AFG3L2,3292.58925065697,-0.172660606466852,0.0542996882295347,22.743066881031,4.56815970685924e-05,0.000204806754214345
729	AFMID,422.317175950938,0.551869073144341,0.077992691857044,62.714681123952,1.54550750815986e-13,3.02325361538623e-12
730	AGA,619.014970804412,-0.306111169257147,0.0656708574841226,27.3249110248949,5.03258724324186e-06,2.78209485023771e-05
731	AGAP1,2168.63406934588,-0.243651275515503,0.0678449388992089,19.9942711318253,0.000170207100710148,0.000661334239828221
732	AGAP2,68.8912760073591,0.907218503881533,0.18599896698644,35.5190640124016,9.4635089393582e-08,7.46167779099342e-07
733	AGBL2,43.2790275494167,-0.0422426393277233,0.199547792748799,10.0849236894684,0.0178578767310137,0.0407428933475659
734	AGBL5,1383.91723457856,-0.608790238137192,0.0872061632216605,48.8926883029915,1.37491077724566e-10,1.80100264030073e-09
735	AGFG2,536.215236739642,0.504229426709039,0.0905058342242933,36.0049223881253,7.47045368885593e-08,6.01695732014527e-07
736	AGL,2246.29019882556,0.400726100610224,0.0733957119744205,33.9988593580863,1.98228644955942e-07,1.46893317598297e-06
737	AGO2,4334.37275196331,0.303832349697841,0.078308613578784,24.551225502828,1.91629599170198e-05,9.33217132893899e-05
738	AGPAT1,833.822591862274,0.0732091660012617,0.0740039750725892,25.3669768962752,1.29393384340886e-05,6.55876266506418e-05
739	AGPAT2,1198.95657973904,-0.419596953808475,0.0772555135772177,29.5389627586683,1.72525360715167e-06,1.05692720981816e-05
740	AGPAT3,2308.5629792168,-0.631370721362809,0.0956140361040717,74.2140651696746,5.3400049874426e-16,1.4090084844405e-14
741	AGPAT4,579.190981513927,-0.5104960502815,0.0719749262857877,58.7782193761397,1.07208413047408e-12,1.88704010462464e-11
742	AGPAT5,2822.15355848813,0.35949679455374,0.0984650832636153,27.1905752928182,5.36985775703752e-06,2.94714981521306e-05
743	AGPS,4287.59475609007,0.554943761433111,0.0841674241770597,43.9129476273804,1.57482831205077e-09,1.71923298426304e-08
744	AGRN,16691.8793066147,-0.362736462877207,0.0845186456757771,28.9698453054881,2.27234135381889e-06,1.35195740299273e-05
745	AGTPBP1,1172.53248136336,-0.252357007205846,0.0941666113524638,33.8577586262636,2.12300988500811e-07,1.56549827413703e-06
746	AHCYL1,5497.62692558188,-0.783190534006739,0.0621211323316715,169.188889001399,1.9044521962824e-36,2.06175621347533e-34
747	AHCYL2,1090.72927388292,-0.193640205137409,0.0776005135626875,12.1586663836585,0.00685893657566662,0.0176879512229796
748	AHDC1,1348.69043610451,0.463238646278717,0.0816418623375651,37.4469476240163,3.70094000312344e-08,3.13161915589966e-07
749	AHI1,431.24499554629,-0.483914260198452,0.101213736755917,41.921018330861,4.16998764492848e-09,4.18229687276319e-08
750	AHNAK2,17486.1083371565,0.186197076495874,0.103727711671317,17.8347732531863,0.000475743995555617,0.00165853293478229
751	AHR,1080.36855323596,-0.570196992439808,0.13718427077074,40.9337600536825,6.75419372051615e-09,6.50001234013551e-08
752	AHSA1,3397.19972109564,0.185877001118066,0.0742639630720983,14.5372843951354,0.00225797264314433,0.0066374718253484
753	AIF1L,9.4518192626738,-0.368380305176903,0.456351568133992,25.2410054191961,1.37487155791952e-05,6.92294536175392e-05
754	AIFM2,379.964374214077,-0.300368440380499,0.153426567670725,11.6135220505309,0.00883143482978263,0.0220361810208733
755	AIFM3,1.92029116899973,2.06150529950406,0.914865284569539,11.030945313141,0.01155971402998,0.0278282411545791
756	AIG1,2009.56692424405,-0.924596180769661,0.0816005645875007,146.032872429047,1.8900531980025e-31,1.66302091146953e-29
757	AIMP1,3162.34491949715,0.403402453349532,0.0665390077717592,38.3548788256945,2.37741187564065e-08,2.07858833228518e-07
758	AJM1,131.382368028031,-0.581621790096072,0.155949982011399,14.2630827963887,0.00256806791109025,0.00742742009120326
759	AJUBA,8060.80130666309,0.118719544090954,0.0840583254408566,16.6500489987337,0.000834055641804919,0.00273579665071464
760	AK1,84.5067920614766,0.453798630219326,0.138075237263789,17.3905837831067,0.000587336373329525,0.00199804741296712
761	AK2,7655.32538291167,0.269246390739234,0.0686782265636575,15.4860478874552,0.00144505591336709,0.00445167524713518
762	AK3,2937.67647592022,0.257927130876889,0.0507246473719952,38.0005257906023,2.82575050563488e-08,2.43490830733306e-07
763	AK4,3873.56765960143,0.247398358335821,0.102330620920378,15.0307742729216,0.00179053818089479,0.0053860032314167
764	AKAP10,1456.01500401677,-0.253069218502773,0.0763586818782863,13.3131745653008,0.0040060472652758,0.0110401396286062
765	AKAP12,27148.1667414598,-0.73988467594555,0.107713187038829,104.363727087524,1.79069899960342e-22,8.59730161005253e-21
766	AKAP13,2101.08800385171,-0.0357438621167118,0.0694759748980032,11.6679490571611,0.00861166295207748,0.0215559986735386
767	AKAP17A,1074.89616016311,-0.26181343990603,0.104908129945408,14.5852210764733,0.00220770940517216,0.006509647825531
768	AKAP5,30.6128448039743,1.17154999298509,0.238240446618822,32.0055152425368,5.21947837149464e-07,3.5699033705314e-06
769	AKAP6,123.99234415713,-0.322511014755794,0.123580927131533,9.65742997553633,0.0217142224689472,0.0481484541392268
770	AKAP7,193.660025877005,-0.238876022009275,0.107867288083525,17.0146156622894,0.000701867587543263,0.00234539955680027
771	AKAP8,1267.95564192835,0.472846834782312,0.0962586050430429,33.9467793924102,2.03310872349555e-07,1.50422801200667e-06
772	AKAP8L,1518.09157916082,0.306049062648513,0.0660887693363724,32.7905531019049,3.56551332657519e-07,2.51981957815722e-06
773	AKIP1,898.588227383938,-0.278740152962403,0.067538671765919,45.6254735878632,6.81274079732304e-10,7.92308480826116e-09
774	AKIRIN1,3646.67707189405,-0.275346742683324,0.101736092395369,10.4986339673439,0.0147701665939257,0.0344892291421917
775	AKIRIN2,1881.07410752147,-0.54395182548435,0.121773531384737,27.0897668598348,5.6376774293261e-06,3.07991523516245e-05
776	AKNA,202.720988746072,0.743073081778872,0.121547785484852,45.8646283079723,6.0600843956018e-10,7.08506955409559e-09
777	AKNAD1,19.4900232924293,0.56080393998027,0.244656708760985,13.484029693082,0.00369864295769434,0.0102851334324704
778	AKR1B1,3767.24687697012,-0.174976034613446,0.0589664139797724,16.2714379062629,0.000997545282682429,0.00319796597010327
779	AKR1B15,4.99499270698537,-0.730826945854854,0.704455820211117,10.5963150176553,0.0141215706402721,0.0331993706185234
780	AKR1C1,1555.68145041979,0.0892318171146611,0.216478089918796,29.8257783963316,1.50155467860437e-06,9.31512221263411e-06
781	AKR1C2,502.065347372331,0.75348326381414,0.143107841770986,81.2227488748333,1.67777848908891e-17,5.21149619290134e-16
782	AKR1C3,437.956713199763,0.714838973747345,0.145565936731998,40.6093099445978,7.91367213105219e-09,7.52684965608474e-08
783	AKR7A2,1603.62662150131,0.16579992987928,0.0672687601493695,13.763480766983,0.00324542941599152,0.00915627346093161
784	AKT3,1410.85714948518,-0.28010797499998,0.0833834809099146,16.043195793117,0.00111109322430118,0.00351252417101224
785	AKTIP,678.82990013422,-0.296585229274284,0.0924612098567725,27.3061147952041,5.07847519834293e-06,2.80465428245571e-05
786	AL009174.1,95.5663627641165,0.309801012455013,0.126265812413942,11.1511253942424,0.0109361315544871,0.0265236619131175
787	AL009179.1,143.001900477703,-0.886320340153267,0.166208825786995,49.0309135871226,1.28483891817142e-10,1.69406970195915e-09
788	AL021368.2,43.9921742287587,-1.12438422031063,0.264967890868019,18.553430608039,0.000338128069272328,0.0012181987618074
789	AL021707.2,58.0052792062184,-0.430772277066818,0.156960227849292,16.1239734792415,0.00106951053205611,0.00339613804463829
790	AL022069.1,4.78298510252919,0.97929648692859,0.532407982299321,12.0168338736318,0.00732571666570696,0.0187602565586895
791	AL022069.3,33.341726181656,-0.272115687706408,0.225053194559205,10.0181378016247,0.0184125850345752,0.0418054837553813
792	AL022162.1,2.8534050083329,-2.22731976467763,0.789958090757938,17.5644162383789,0.000540862348699614,0.00185971430344558
793	AL022341.1,13.7264596980481,0.889290634053153,0.368353739605128,11.7683995013904,0.00822013730715996,0.0206979514797204
794	AL022393.1,17.9656976976964,-0.739553405478734,0.261746654459892,9.88263669194517,0.0195905687775529,0.0440857664002707
795	AL023284.4,21.2565702660435,1.17397630757664,0.270780185394368,24.5771102295565,1.89257864078457e-05,9.22480672737302e-05
796	AL023806.3,13.7114327414682,1.72211469698085,0.388217994337053,20.7428993969084,0.00011904451629922,0.000480025222287434
797	AL023806.4,8.14702286251148,1.47549785965775,0.436249756016738,12.2637811546832,0.00653207691808738,0.0169499375791282
798	AL024507.3,54.6206779507033,0.497239975676215,0.169199016551377,10.4634156155615,0.0150111348533267,0.034989014589522
799	AL024508.1,56.2257393602281,-0.0257154903731866,0.165086122405909,20.4813631506675,0.000134890332543546,0.0005369598042942
800	AL031118.1,9.40886012228488,-2.24042341244385,0.434572994570129,41.5587172832278,4.97745120581722e-09,4.92322925570972e-08
801	AL031291.1,11.4933149919205,1.0944212147491,0.353282182257864,11.1364549466436,0.011010438155359,0.0266833673500607
802	AL031587.5,1240.10288161841,-0.297372361429415,0.0999067968656919,13.4186515024347,0.00381341090243895,0.0105696761772546
803	AL031595.3,7.86673909683151,-3.14332116136445,0.606842516164434,44.1919026779083,1.37396415714908e-09,1.51492752923801e-08
804	AL031666.1,13.6806131407163,-1.3064505289924,0.361387396099811,14.7037131568925,0.00208817715571718,0.00619357943647784
805	AL031846.1,9.9266286444001,-1.05389120094026,0.400367737969277,12.5159094940225,0.00580950147632202,0.0152759661989013
806	AL031847.1,4.7803734848524,-1.73369393558017,0.630463328503029,10.138372364252,0.0174258090817604,0.0398683304227367
807	AL031985.3,290.379704639558,-0.617299291213637,0.151886481973039,19.1828318712014,0.000250602412341936,0.000933629263929093
808	AL033519.3,125.695351843062,0.265310391731209,0.131694193103899,12.448792743521,0.00599374747348679,0.0157062070422349
809	AL033523.1,19.8529444610098,-0.644938134190028,0.506614392186918,12.4101211014267,0.00610251822072483,0.0159571530789377
810	AL034374.1,1.34229701620502,3.69682270985382,1.25426474368008,10.2202599670088,0.0167837112742597,0.038587160471791
811	AL034397.1,51.7899300301477,0.42169171837081,0.162453680233777,12.0083837365702,0.00735449647386257,0.0188252265444199
812	AL034417.3,7.55158502909726,-1.46814214251627,0.453753912317732,12.2379389602228,0.00661097833321236,0.0171156060151936
813	AL035071.1,113.599033360199,0.584571497765332,0.133460811614294,40.5827008715111,8.01715630526237e-09,7.6121623818452e-08
814	AL035446.1,2.83412530763642,4.01948818578556,1.03396595150342,33.0211418380785,3.18777036505447e-07,2.27322920607775e-06
815	AL035446.2,2.83630583471189,5.48704380155672,1.01523440630147,44.9940412794513,9.27972153772723e-10,1.05586115487226e-08
816	AL035461.3,45.1466177328499,1.27040396086939,0.246533498273126,29.6587519864094,1.62804257742163e-06,1.0029378053656e-05
817	AL035530.2,24.3333333642649,-0.175824032594831,0.288694105055655,11.9511468606601,0.00755239811830256,0.0192536895351163
818	AL035587.1,48.8115044498019,0.130685818956675,0.228428067454779,9.58574454094517,0.0224364622184792,0.0495083334774252
819	AL035661.1,40.7085106493528,1.11601357790744,0.194829113719461,34.0858314470459,1.9002266402361e-07,1.41660921052242e-06
820	AL049629.1,44.2108162503921,-0.414055333623481,0.206875586987815,15.1834617227104,0.00166639402927943,0.0050629126615265
821	AL049629.2,35.4926283019888,-0.319071103618824,0.261492659111659,10.1047456805905,0.0176964249437845,0.040403757353818
822	AL049775.1,184.856446473751,0.452336980572686,0.117865852942949,15.3102507854053,0.00156982627968737,0.00479834754155541
823	AL049833.1,3.31298175515839,-3.13860572466618,0.916291379914817,13.7965118416043,0.00319563583790421,0.00902847863376162
824	AL049834.1,273.821740543602,-0.139933025957786,0.113278845075957,14.0594546313945,0.00282533172649924,0.00808466586936198
825	AL049840.5,419.549672198396,-0.122423325738033,0.0774485816302772,12.8916150346936,0.00487695421280404,0.0130967331942823
826	AL049840.6,406.171840053866,-0.155251462343312,0.0928196122393272,10.4611303684205,0.0150269037957934,0.0350183782135799
827	AL049872.1,12.8895428482112,0.962636602835213,0.339398778087118,9.81981843896379,0.0201615058627261,0.0451405978282955
828	AL050343.2,10.1930439083322,1.61890247773793,0.443594190068787,15.2947128367131,0.00158135534035818,0.0048284574439113
829	AL050403.2,5.18671662612599,-1.82664026997,0.625372999534431,16.4580857047311,0.000913316087887785,0.00296190687239379
830	AL078459.1,26.731144296891,-0.485008666942157,0.280436194966215,17.9600373793557,0.000448276285137282,0.00157046030413339
831	AL078612.2,3.28395919314136,-2.00456519244443,0.736845973556628,17.6323389987747,0.000523713262004836,0.00180528001023643
832	AL080317.1,12.0012423617469,1.35544675019859,0.414600833901147,12.8753478738561,0.00491407583934359,0.0131851980211278
833	AL096794.1,5.91097403534853,-1.31313590292832,0.476716780153134,12.3344927942829,0.0063209063324647,0.016459994853494
834	AL096828.3,6.32867207051645,-1.60363147408957,0.504826757385329,15.047720626921,0.00177631916880074,0.00535270962518274
835	AL096854.1,10.4102220389631,-4.02111523483702,0.65444800837741,77.3744874419878,1.12225204275963e-16,3.21464803688022e-15
836	AL109615.3,24.7920002019835,-1.73574381670634,0.298593442800452,40.9723510589055,6.62809731872228e-09,6.38662867731158e-08
837	AL109615.4,52.5161705903427,0.343210939043591,0.164899924667966,11.3062072121339,0.0101802570714312,0.0249120196590091
838	AL109627.1,109.491956848418,-0.637790518479998,0.148965445841046,18.6283914089752,0.000326285329138993,0.00118247645126923
839	AL109653.3,16.3685118826282,7.01241741949707,0.866282970034874,232.832807593113,3.37531080703883e-50,7.03242822391062e-48
840	AL109914.1,13.8559115674924,-1.50925611049272,0.378533057769142,16.5152892987485,0.000888945032640717,0.00289136245152728
841	AL109918.1,147.608446904323,0.731294768368564,0.14930248385563,36.492494365213,5.89174181889151e-08,4.81922659519329e-07
842	AL109976.1,26.7083100712109,-0.539265376250127,0.322617084660973,12.8799360399003,0.00490357744155611,0.0131589427133121
843	AL117332.1,33.9549217649904,-0.812321541119757,0.205962161451079,18.7905307776362,0.000302062369941739,0.00110411245285722
844	AL117336.2,47.3075124342671,0.253797697194026,0.173161731811915,18.284869134614,0.000384176077341199,0.00136648875311329
845	AL117378.1,21.0193039097539,-0.93582424390696,0.287071887131976,19.8855424985356,0.000179270013243532,0.000691438743011421
846	AL118506.1,664.271271185679,0.0254906365121594,0.0734743245517712,25.2071395853473,1.39747874153302e-05,7.01439045608109e-05
847	AL118508.2,6.87032440401134,-1.87686422506198,0.549661437613303,15.0490773433258,0.00177518565717797,0.005350486931146
848	AL121603.2,106.534850299601,-0.447895619411672,0.140345749288113,12.7732030133222,0.00515364258097667,0.0137295773704306
849	AL121772.1,57.5481595916479,-1.50751335706043,0.313908536076051,25.6700080056621,1.1181670965963e-05,5.73895429428986e-05
850	AL121827.2,4.12897654280648,1.09633454042078,0.647813253605672,11.6103596798014,0.00884437304500774,0.0220628401966034
851	AL121832.3,34.9530250274082,0.548185956160438,0.226162735468513,12.9026401267037,0.00485195285604571,0.0130375202367404
852	AL121929.4,3.7100546172346,2.08800084682636,0.671798739820625,10.4271557925545,0.0152632713361547,0.0354905609032403
853	AL121977.2,62.8470190442517,-1.32856644743708,0.256286137091425,27.7204063916008,4.15743761405954e-06,2.33809548526878e-05
854	AL122035.1,24.9678888587611,-0.86733790358226,0.258258289506147,16.9740541484119,0.000715479210562407,0.00238583094749672
855	AL122035.2,25.9444205500698,-0.81572705912916,0.266853077311061,14.263827383243,0.00256717116832252,0.00742579898525251
856	AL132655.1,3.90031642818666,1.44071278705295,0.678074502994484,22.5343653926198,5.04911642818877e-05,0.000224140173500601
857	AL132656.1,39.0964147148335,-0.932276818091767,0.244149308851026,35.8148278331297,8.19474057176776e-08,6.54778746481516e-07
858	AL132656.4,124.888030271904,-0.935472433560379,0.160090781845837,60.5081398737709,4.5780314872325e-13,8.5034335908772e-12
859	AL132777.1,22.9139337977107,0.746620038743512,0.275165368781336,10.8463163649472,0.0125866007916856,0.0300189069637555
860	AL132780.5,17.137021100891,1.1516796454177,0.299139608997342,19.197606705284,0.000248845013413004,0.000927551412865179
861	AL133215.1,6.51853934316432,0.29959894077682,0.456932448981531,9.82789332730064,0.0200872100027666,0.0450244628956766
862	AL133216.2,91.3497041634425,-0.624707806564132,0.17734663540336,21.5869328105099,7.95004005607238e-05,0.000335774784162093
863	AL133243.2,31.686456688884,-1.59383154775313,0.259428937015327,42.9993429984097,2.46179253746781e-09,2.58160912582985e-08
864	AL133243.3,38.5068951142447,1.58390066571269,0.250192211901261,42.8475073618993,2.65147491686291e-09,2.77131204632831e-08
865	AL133330.1,38.9737479583583,-0.225247955788237,0.271267088003552,9.62826853338333,0.0220052316224706,0.0487105883915268
866	AL133338.1,72.216460001481,0.830242398839993,0.171974767021632,26.8933627876658,6.19832775695361e-06,3.35186259824487e-05
867	AL133346.1,1.92890453419217,-4.04942849072554,1.08221307096237,16.25475338161,0.00100544006688004,0.00321860325801503
868	AL133367.1,39.8455521076181,0.220326504930689,0.202273625565536,22.5772498565417,4.94633481852092e-05,0.000220108411176777
869	AL133410.1,2.1366489660335,3.40003037622456,1.07928096054396,12.1170967310002,0.00699261363838979,0.0179927615290503
870	AL133464.1,15.3320622792621,-1.15227602896066,0.31804570796881,16.8570302390689,0.000756237760325887,0.00250660527341996
871	AL133520.1,20.6651635993241,0.748315247117458,0.258488596674717,11.2945170033296,0.0102353932376223,0.0250303022536695
872	AL135791.1,10.5297898938724,0.655403237216348,0.380574241825525,10.1313576092902,0.0174819234091618,0.0399801468873706
873	AL135905.1,113.577795080079,0.352655246164967,0.140491960679712,18.5879862843585,0.000332616561782069,0.00120206787219064
874	AL135905.2,56.1265749048062,-1.08825982705376,0.232098547889881,31.357983529512,7.14587173395135e-07,4.73355060720802e-06
875	AL135925.1,81.1794692952027,-0.587080724626804,0.155907752195144,18.7095291061218,0.000313931371626654,0.0011425798191125
876	AL136038.6,8.95425245072815,1.5441353118082,0.393582214918021,21.42182973416,8.60380739608156e-05,0.000360559936133703
877	AL136116.3,87.8770304943311,1.0535720702647,0.135504049787173,76.2493385823361,1.95574524122353e-16,5.43303567954991e-15
878	AL136131.3,6.3310726946314,-1.56212226701637,0.510693785764517,12.5120731323848,0.00581988031827166,0.0152996139541756
879	AL136295.7,49.5383257571661,0.181963702840768,0.181069173469668,14.4931032732414,0.00230530209822343,0.00676309734846764
880	AL136304.1,3.75149139954162,-2.91603113599756,0.791534769680113,19.8980377527072,0.000178204533040187,0.00068768951811856
881	AL136366.1,3.75486125128988,-1.44552201465291,0.661459447629491,12.3404877088053,0.00630331678610471,0.0164199989645108
882	AL136531.2,21.7887456979352,-1.19520790979389,0.337600754066466,20.8246729620071,0.000114481302942307,0.000463996985773691
883	AL136984.1,5.362489573484,0.755058856248233,0.559802961014275,11.4299334677437,0.00961437395856371,0.0236926410259852
884	AL137022.1,19.2532679760154,-1.02806761390219,0.300557611298124,17.1850553800253,0.000647428564121622,0.00217997558143406
885	AL137779.2,5.41875668695802,-1.10821808872319,0.522404069024833,14.4879484930573,0.0023108878891626,0.00677768380241117
886	AL137782.1,2.63251897983366,1.7315171751863,0.778713843978564,10.3317789213035,0.0159465546461028,0.0368542967098347
887	AL138499.1,1.9152887888581,-1.51625498116067,0.996514639465941,9.89853129610011,0.0194486438685232,0.0438110260950973
888	AL138688.1,2.41823433069329,-2.80597260460584,0.898585801760129,12.9608555559554,0.00472202679026428,0.012731774101207
889	AL138720.1,2.64684667095327,-2.84614749672906,0.9322770210742,11.1819442157053,0.0107816393488319,0.0262065270767062
890	AL138724.2,66.3621538225905,-0.570147961969962,0.156121224424173,17.7675362274799,0.000491171266213499,0.00170504832039062
891	AL138828.1,2.29224521982655,-0.723985311933282,1.24288065346686,16.6068974393894,0.000851255031911312,0.00278353085279262
892	AL139089.1,36.1678416515595,0.809197357769606,0.285379254858807,12.585660271322,0.00562395845943583,0.014853518605195
893	AL139220.2,16.3088587103442,-0.963639700326018,0.335861525830126,13.0129143163802,0.00460876055856178,0.0124628966494229
894	AL139274.2,9.08963875633995,0.611526154954051,0.359707751173961,14.078532316732,0.00280018244688029,0.00802309669685408
895	AL139288.1,24.1177218991345,0.843155265770788,0.262633358955079,11.1271898409217,0.0110576226573136,0.0267771487266196
896	AL139289.1,30.3505045816337,-0.684092902514091,0.217711285170842,13.4023558094314,0.00384256184430875,0.0106406473538528
897	AL139424.2,17.7679832655662,0.990800334375473,0.287040104640792,12.5390366603125,0.00574732014286509,0.0151322800852617
898	AL157702.2,24.4852392036734,-0.77479317646625,0.251277461741146,20.8933543214693,0.000110783550641147,0.000450580978988902
899	AL157829.1,8.95742840691741,1.02328833961815,0.500299350034165,17.8189562747252,0.000479329230138339,0.0016691873301175
900	AL158071.5,21.4387473840155,0.0860277359661645,0.237932473457243,12.2951091622513,0.00643767338167116,0.0167324957790052
901	AL158166.1,7.19467537403867,-1.07134393096121,0.513682865290367,11.4214003540103,0.00965238472292839,0.0237730474635746
902	AL158201.1,57.1728565041525,0.447310494814711,0.152665076389856,12.0601774359579,0.00717983534084738,0.0184272705987931
903	AL158206.1,155.532871297858,0.557061354619761,0.120306833332171,24.652014863364,1.82558188927214e-05,8.94563479577882e-05
904	AL159169.2,4.09241040631303,-1.36868723514127,0.637761637402026,10.6334293961218,0.0138825560391758,0.0327140685152792
905	AL160006.1,358.004390786709,-0.745495001666581,0.114490595197953,43.9416181765487,1.55289882310646e-09,1.69949308762667e-08
906	AL161421.1,35.4679494855193,-0.763244065535501,0.27092826153443,21.4323278330552,8.56068810420022e-05,0.000358957275073594
907	AL161431.1,3283.43755646767,0.265491505601127,0.107469890406799,28.5231032767771,2.82046713081162e-06,1.64483804024226e-05
908	AL161891.1,76.7014307951231,1.34592181010507,0.243888923806794,31.4162708436123,6.94669151872323e-07,4.6112919203788e-06
909	AL162231.2,126.893433563007,-1.10316304716912,0.194013758354098,45.2158632378642,8.32511725942638e-10,9.52643599349387e-09
910	AL162253.2,25.506053228533,-0.838888883988231,0.242264202410977,16.1482576633571,0.00105731439119846,0.00336127656968734
911	AL162258.2,16.5363357314341,-1.28143103701426,0.304433370628199,20.4109118468809,0.000139506723659889,0.00055383893439307
912	AL162274.2,5.74591128557865,-1.57699773162837,0.518894833271165,15.0510086533948,0.00177357332083933,0.00534662391355946
913	AL162274.3,2.0036581115888,-2.93426817193342,1.09078417871982,10.215154017199,0.0168230587196304,0.0386655481135432
914	AL162311.3,19.2503254616436,-0.626032580009478,0.286188220909115,16.1839813251103,0.0010396236626482,0.00331266607842816
915	AL162377.1,40.9416767608192,0.0496178414044597,0.200627952198199,15.3326138657669,0.00155337928415617,0.00475618764599875
916	AL162413.1,21.162165520469,3.82515597901845,0.60197729124964,45.7754971357159,6.33035678228854e-10,7.3854162460033e-09
917	AL162458.1,89.1683209446761,-0.0398048941562721,0.152699659605623,15.1369736232931,0.00170325897340767,0.00516142623870863
918	AL162586.1,30.9330669756212,-1.23283788540867,0.312625586954274,21.1191881980812,9.94431602353179e-05,0.000410121791558729
919	AL162595.1,306.092077582963,0.749130518897416,0.113950849153739,46.1632162731509,5.23591542638083e-10,6.17709359997973e-09
920	AL163051.1,32.1544093460676,0.072231627304054,0.204394350089869,16.3736358620198,0.000950513273055241,0.00306901836775219
921	AL353138.1,29.6881111834783,0.616629640791394,0.259912182685417,10.2643197303899,0.0164479174078835,0.037890297131124
922	AL353625.1,1135.57901755476,0.388885207885749,0.136510708848832,29.2639640151236,1.97089242348108e-06,1.18894179657415e-05
923	AL353732.2,11.5709119282082,1.17897826429475,0.359296848711099,13.1218387544072,0.00438039532941332,0.0119300814958803
924	AL353743.1,39.3072035349178,-0.496950352234734,0.235572275873402,10.1606199401482,0.0172490093124028,0.0395138976885491
925	AL353807.5,164.672656616641,0.150021570286981,0.113082763494798,13.7546338853878,0.00325889588031767,0.00918722434475566
926	AL354714.2,148.424073616788,0.203697934479712,0.1146306491759,10.6060106141402,0.014058743334595,0.0330692668595731
927	AL354718.1,43.5147924257195,-0.870434209559746,0.199459851482404,27.3284429306568,5.02401094003352e-06,2.77804911393691e-05
928	AL354740.1,32.5361846985113,-1.09059601285674,0.216473795547588,26.9721143989861,5.96713946866881e-06,3.24112826280252e-05
929	AL354766.2,28.6686348464789,0.752681227506029,0.286009795530703,12.807767837112,0.00507130960136087,0.0135461868101179
930	AL354811.1,7.12195463625779,0.24258607123352,0.461332544799126,11.6589963538365,0.00864743860572601,0.0216381918884499
931	AL354872.2,9.23995086244588,-0.16991205248267,0.394308346399622,10.0316753263444,0.0182987936584653,0.0415898793812088
932	AL354920.1,53.6552312924865,-1.06054443500007,0.206863957253729,29.5216267087643,1.73979390641584e-06,1.06465359997766e-05
933	AL354953.1,143.70116597289,0.36804087419895,0.123626506255842,28.5598498283698,2.77078872381721e-06,1.61971595991273e-05
934	AL355001.2,55.6376972527932,-0.544082754975452,0.311091097851221,19.4829898292756,0.000217207172812667,0.000821970598280973
935	AL355032.1,126.120364826423,0.3260161471899,0.11729333361599,13.2293406926736,0.00416600140275873,0.0114321745750406
936	AL355377.2,5.75374332200999,-1.02676582045765,0.534045993948165,12.5671431162429,0.00567263647840047,0.0149552556554225
937	AL355802.3,19.1211865592975,0.659982620498668,0.270846649121889,16.7115416113623,0.000810140789447998,0.00266646189790746
938	AL356019.2,28.8444085758566,0.582310988148836,0.218900327172227,12.2881488599616,0.00645853028099835,0.0167827557660723
939	AL356273.6,25.5207513713541,1.58301092827061,0.292867362079848,29.7533169827778,1.55517789548754e-06,9.62615017428314e-06
940	AL356488.3,36.6472137550674,1.05082523780164,0.208457509104298,26.7343922410459,6.69258456169151e-06,3.59712168520217e-05
941	AL356489.2,36.1437684920732,-0.399913534246283,0.227365656821852,17.4346403951233,0.000575195212969631,0.00196279145216846
942	AL356599.1,37.9527762895955,-1.3043887416995,0.242199294404452,51.7862455323328,3.32631063556997e-11,4.77023184328329e-10
943	AL356776.2,24.0256812178583,0.586305965352159,0.230613617569286,23.5441595831726,3.10974762127009e-05,0.000144343791962484
944	AL356801.1,4.74678317041814,-2.40124177732905,0.681957451447213,14.4150065188151,0.00239138232485099,0.00698501238517842
945	AL356804.1,4.27610851721542,0.325721928642505,0.684492274479438,11.6961828637792,0.00849979288484346,0.0213218907157846
946	AL357140.3,4.86309334191268,1.1706598355597,0.546867382580759,10.7259236792828,0.0133040967135748,0.0315055732274607
947	AL358472.4,47.7231033800672,0.661914643489573,0.185876316866369,14.5477476338974,0.00224690566193361,0.00661021866841664
948	AL358790.1,5.4430063989542,1.1219954084409,0.515707722820941,13.6100999003624,0.00348690521154016,0.00976643013276659
949	AL359265.1,3.61127300195367,-1.8716399194912,0.673914074239223,17.3467310572645,0.000599674278148808,0.00203719526733063
950	AL359643.3,60.6014437213256,-0.822105381482456,0.192151925193098,23.0113858903426,4.01629431063533e-05,0.000182060467673196
951	AL359922.3,29.7546442311625,0.996073869953583,0.275202970008606,19.8048311711616,0.00018630674521606,0.000715579907495074
952	AL360270.2,8.86417724959372,-1.90568990752849,0.5365456316336,19.6252065483845,0.000202969367714067,0.00077312495446105
953	AL365181.3,36.9283190961185,-3.51419744608881,0.306350063537804,188.593084625892,1.22890900044138e-40,1.69627845467174e-38
954	AL365203.2,838.161246382631,1.48503927680397,0.126999180790533,169.363725596945,1.74592855285684e-36,1.91834985521609e-34
955	AL365440.1,124.097314841545,0.249124043687297,0.140135336044512,12.0827564861172,0.00710498187344063,0.0182563728533957
956	AL390066.2,24.8255066812287,2.11304955550155,0.31185914440382,57.8706490374836,1.67508381712786e-12,2.87445424252284e-11
957	AL390067.1,4.05533811507664,0.928400143901905,0.569625347798415,13.2719809590728,0.0040838696215114,0.011231912900508
958	AL390198.1,19.3103164477513,1.63372420929513,0.271325480699016,63.6958225879685,9.53427997343294e-14,1.92648282903263e-12
959	AL390719.1,36.9531783597663,-1.04697592326022,0.271601052944071,27.9565671999975,3.70908063532027e-06,2.10837090401078e-05
960	AL390728.1,13.7593709983029,2.04596428508104,0.454539884956015,29.4004588437428,1.84489306897768e-06,1.12120152527166e-05
961	AL390728.4,705.535303866327,0.164981228818628,0.120568509903946,13.3077239225156,0.00401625964436988,0.0110652562682022
962	AL391807.1,2.84517974858354,-1.16676925490885,0.69637967031254,10.8926567996223,0.0123207098712243,0.0294379873455867
963	AL391988.1,26.917964870513,-1.18448681012053,0.256857540282726,35.3614297072574,1.02180160228976e-07,7.98531082327298e-07
964	AL392172.1,43.8384230427123,-0.807477307893204,0.182841652492073,24.7855940640632,1.71191957243127e-05,8.45810822307484e-05
965	AL442125.2,11.9569212608971,-0.985502201797011,0.362868620225558,12.0436421346175,0.00723514642623483,0.0185541347913837
966	AL445231.1,5.21957989716798,-0.309810633588661,0.506266946067885,9.67660740256657,0.0215249089844977,0.0478198988957481
967	AL450345.2,29.2936524794095,1.80638511838521,0.340880072765949,30.2438123990582,1.22632336101207e-06,7.74252470781921e-06
968	AL450405.1,501.814085165198,0.236831487929985,0.0721134284667829,22.090695778655,6.24571447026475e-05,0.000271903418245214
969	AL450998.2,67.2467600365397,0.249420623065141,0.134671962283626,10.169943611743,0.0171754404288207,0.0393770997477945
970	AL451123.1,30.7960855229602,0.788278187310231,0.27003177396625,9.97015211669142,0.0188215647896814,0.0425983048145228
971	AL512274.1,22.0383137374357,-0.771087769078846,0.278147722990529,10.7588211702121,0.0131041333871308,0.0310887083311616
972	AL512353.1,50.5462797332583,-0.263508308019403,0.194730348558866,14.6532940671634,0.00213823351712444,0.00632675337964807
973	AL512604.1,3.52436826482038,2.05416368988784,0.759676196982093,11.2341737339727,0.0105247167849023,0.0256611139539156
974	AL512625.3,28.2934760527964,-0.601593848060479,0.220707735648258,31.5015583858923,6.66518931323831e-07,4.44178352392481e-06
975	AL512791.2,25.90422017855,0.176054647676214,0.24335132943993,14.487250229936,0.00231164556800062,0.00677900575876958
976	AL513165.1,113.051901863163,0.635046852208208,0.124647105583528,40.2538334606762,9.41342569588884e-09,8.81660332882549e-08
977	AL513175.1,65.561530114865,0.326053352433083,0.16761811593801,11.9321825924828,0.00761912185904056,0.0193999991047273
978	AL513497.1,52.3548171535306,1.09846611405909,0.210375061101292,38.2832905326032,2.46186156980778e-08,2.14478156880492e-07
979	AL589743.1,2.54456180545393,3.91784324192484,1.1371156974137,12.8418121363314,0.00499148877344383,0.0133669248892333
980	AL589794.2,5.66740604409434,-1.12691197749365,0.462821960558524,21.8393710911388,7.0448562731123e-05,0.000301522579053654
981	AL590282.2,1.33177420236929,0.18302728336859,1.38157819900604,14.2995277892925,0.00252453767889429,0.00731973409982677
982	AL590560.3,1.5580894846575,1.72208227368556,0.9954694436247,9.61434327070234,0.0221455424312547,0.0489671910887324
983	AL590617.2,184.100428248625,-1.36905010761947,0.193724878183567,68.6895877542051,8.14368573092361e-15,1.85607120090245e-13
984	AL590666.2,23.1631395459112,-4.1089925799413,0.454570567109109,142.299191076524,1.2069380754102e-30,1.01350674507354e-28
985	AL590867.2,1622.61969423146,0.0742535740406981,0.072521596750798,15.862872429422,0.00120980169973305,0.00379362069268839
986	AL591043.2,17.7445432715686,-2.66692590269322,0.483661733045501,39.9017223677598,1.1178630519087e-08,1.03426918732316e-07
987	AL591846.2,93.5720214804878,0.314852944824811,0.142615207286143,11.1776083709742,0.0108032437800267,0.026238825347178
988	AL591895.1,7.45295117919868,-1.55913232449125,0.514678073528716,10.0625224417509,0.0180420802427346,0.041103707670806
989	AL592148.1,1.81875187098401,1.76573916126707,0.906288589006698,10.468060015405,0.0149791371667692,0.0349218034759947
990	AL592148.3,56.7793495201158,0.48582492244956,0.169990091516027,20.4484967238035,0.000137024699131647,0.00054467071280101
991	AL592295.4,4.69259174429588,-0.775634304564135,0.556251224689742,12.8072527485323,0.00507252693275145,0.0135477998923468
992	AL592464.3,5.46589741450135,0.838212745840373,0.853875642872216,18.7643533291897,0.000305848439782583,0.00111655506058835
993	AL596218.1,2.30245607334444,-1.74808224008362,0.905978720727219,10.199759247807,0.0169422437831243,0.0388949536330873
994	AL596244.1,500.939851171266,-1.21786374217228,0.127205490671356,115.594278954279,6.85707603626704e-25,3.95400846634354e-23
995	AL596325.2,17.9227981003079,-1.29555312686677,0.320528569146481,26.2765247532016,8.34685107784778e-06,4.38800776134892e-05
996	AL606760.1,29.6338472057509,-0.712307716822715,0.236086304378419,18.6149292480566,0.000328381335569986,0.00118909686769358
997	AL606834.1,50.2566051030355,-0.620014146888969,0.190519006556311,11.2846762016091,0.0102820350440971,0.0251387959646722
998	AL645568.1,41.1286630365634,-0.595638941019269,0.185637133002243,12.9280933040754,0.00479471654277701,0.0129041329328821
999	AL645608.8,9.63940169491065,-1.47958195283698,0.487987527182242,36.190094365378,6.82643868035342e-08,5.52443745898151e-07
1000	AL645728.1,28.1272451770716,0.167851739867909,0.221550212799382,11.0438844318355,0.0114909272668877,0.0276867912600059
1001	AL669831.1,100.340064546681,-0.589908197958064,0.146795039293549,16.2164842885789,0.00102378341498237,0.00327115982637233
1002	AL671883.2,1.43882162751744,-0.2732092841624,1.31362626030335,12.3134650930222,0.00638298765716415,0.0166059939225433
1003	AL691432.4,2.01078709878139,4.85877414996488,1.20054396391674,24.1903289289335,2.27955820070779e-05,0.000109135146027816
1004	AL732372.2,47.7649116609235,-0.708023994412478,0.226892267139029,14.2940706488342,0.00253100886987666,0.00733464517664689
1005	AL844908.2,1.37406984162833,1.63163310894722,1.08873785974642,9.67061662574003,0.0215838733334364,0.0479123371764944
1006	AL928646.1,4.30965216540874,0.802554945209395,0.934977619309888,11.9353333380974,0.00760799610538287,0.0193752991221611
1007	AL929236.1,11.0264444381354,1.22759042340106,0.358019215518757,13.2395644687901,0.00414616102563989,0.0113862181361921
1008	ALAD,897.869211015376,0.545051965682357,0.0684400118734295,67.329789017124,1.59176191593111e-14,3.50503938275772e-13
1009	ALAS1,1898.5467564529,-0.153481090017915,0.0492761901029426,54.8078751050447,7.54571396618302e-12,1.18948674477625e-10
1010	ALCAM,9191.13173858905,0.375952151192338,0.0781531255816883,23.8130347675925,2.73287418624082e-05,0.000128443341994315
1011	ALDH18A1,3555.6255305879,0.0784911165986317,0.0899895808337448,9.6202013336345,0.0220864099598402,0.0488678543020447
1012	ALDH1A3,18540.8331203801,0.10536406680058,0.207594888453855,11.4653238159989,0.0094582978866509,0.0233679951702299
1013	ALDH1B1,2064.64689351704,0.178538510832499,0.102607916188499,13.9519588483809,0.00297127966814495,0.00846609617739403
1014	ALDH3A2,5534.92146478172,0.63877450259687,0.056622073551322,215.134465454523,2.26174829707763e-46,3.93312686149288e-44
1015	ALDH3B1,119.342382266389,-0.618515146563474,0.145943317373212,41.6435401057779,4.77541184257519e-09,4.74853536890018e-08
1016	ALDH4A1,697.654017007019,0.197854394495874,0.0820827069615378,19.1787051416418,0.000251095470540763,0.000935150668953246
1017	ALDH5A1,227.155099370703,-0.27885290504242,0.100832377474935,42.250483796478,3.54990422063617e-09,3.61455208449746e-08
1018	ALDH6A1,516.594536924418,-0.037081919729693,0.121451234339097,24.3410353956867,2.12018827269491e-05,0.0001022142719984
1019	ALDH7A1,8493.66137079169,0.278865442629769,0.0471763936109618,64.3941538376248,6.75996191780337e-14,1.38748846612163e-12
1020	ALDH7A1P1,115.115311039948,0.328714746546965,0.127246560651369,17.4888547122403,0.000560596675907647,0.00191979804425808
1021	ALDH9A1,3245.53544051216,0.297852143075298,0.0627041929838538,23.1140894436489,3.82310432905981e-05,0.000173929304729962
1022	ALDOC,2270.38291467938,0.422668809502412,0.0916844497026587,21.5925474061417,7.92869978713754e-05,0.000335020873589423
1023	ALG1,921.651730153832,0.40253081319202,0.0802493390273395,34.3966944989266,1.6336823013977e-07,1.23392180664734e-06
1024	ALG10,410.155168376103,0.417808050058258,0.0939517034050541,24.6434934658119,1.83308287015422e-05,8.97044874525948e-05
1025	ALG10B,855.832887150998,0.39857868342865,0.105097420514142,17.6531230187114,0.000518574554628695,0.00179004673944588
1026	ALG11,375.377013169059,0.258888387245315,0.0737718742870642,23.5407920511986,3.11478221277009e-05,0.000144493396995133
1027	ALG12,1018.33427436976,0.151480863095109,0.0867068496409169,13.8626716883865,0.0030981664192285,0.00878908225673236
1028	ALG13,767.802507479132,-0.543316031825557,0.0828333475018054,49.745091233497,9.05288605174898e-11,1.2220842814968e-09
1029	ALG2,1710.98884431444,-0.262700720577938,0.0711593633636609,14.9305036834497,0.00187701179082395,0.0056261950869092
1030	ALG3,1189.20290475562,0.330742944568774,0.0921338981226861,19.0233309241122,0.000270378771767481,0.000997047115459144
1031	ALG5,1416.03176223115,0.409921395336887,0.075576823485506,32.7045510017776,3.71756785275292e-07,2.61806396773113e-06
1032	ALG6,750.146002872387,0.28895653335582,0.0781066340824766,16.4834837702576,0.000902414620954156,0.0029299951343388
1033	ALG8,1323.09030031365,-0.0308172136783581,0.0876895401151541,43.3721638058414,2.05157668833075e-09,2.18990194112057e-08
1034	ALG9,306.715172252265,-0.336580560319491,0.0828668643869307,16.9001380434055,0.000740961980895913,0.00246336675419031
1035	ALKBH1,483.130927244338,-0.314604788660755,0.0927191653849985,14.8692687832815,0.00193184529238131,0.00577487862510032
1036	ALKBH2,487.211176374205,0.243081901515309,0.0840573068874301,16.0931894489507,0.00108517205208123,0.00344042847691846
1037	ALKBH3,984.048045890738,-0.643604077702581,0.078656636790571,75.0958720912685,3.45587910820838e-16,9.31082595415649e-15
1038	ALKBH4,335.484311226596,0.278847747089787,0.0819314088405811,15.3176795232357,0.00156434371379948,0.00478445241923024
1039	ALKBH5,3830.61067821053,-0.0490263490483952,0.0573875815674641,9.66034420042584,0.0216853491956458,0.0480989190505009
1040	ALMS1,1429.60639219152,0.15452833488024,0.0851799029393704,11.1533751963965,0.0109247800013971,0.0265048628288317
1041	ALOX12B,6.25341891288727,-2.20833047568602,0.534597168487469,25.5274427934613,1.1976776597012e-05,6.10588899226709e-05
1042	ALOX5AP,194.190257603339,-3.33323382735519,0.215664730729838,312.581083332831,1.8822805880021e-67,6.59843917238512e-65
1043	ALOXE3,791.235071119693,-1.54805027757278,0.170402715172174,87.6611224382343,6.96377653287658e-19,2.4450716173065e-17
1044	ALPK1,777.928037819257,-0.564176882654897,0.117888750758082,34.0854576962834,1.90057192247132e-07,1.41660921052242e-06
1045	ALPK2,25.2400665811114,2.10002364400755,0.392439165131223,27.6069662295942,4.39164074838977e-06,2.45802486106088e-05
1046	ALPL,90.5189084641613,-2.33100763549045,0.208350023203726,394.464933640946,3.50000838752094e-85,1.57750378037551e-82
1047	ALS2,2450.23555304801,-0.154229522754212,0.0439461085963863,46.2060421184933,5.12727089517974e-10,6.06187246895314e-09
1048	ALS2CL,3256.97678424017,-0.368032335442212,0.0853939378161821,19.2529419191825,0.000242371425778056,0.000906481445945533
1049	ALX1,25.9558057391798,4.25141767724729,0.425090101599539,180.465709700528,6.99670061541e-39,8.98384494717034e-37
1050	ALYREF,2788.02028862038,0.545523574344466,0.091708067376743,35.2218456167878,1.09361131993283e-07,8.50494364253682e-07
1051	AMD1,6306.63131802107,0.266970465018249,0.080420314666096,27.2494383492663,5.21938353332947e-06,2.8724167788084e-05
1052	AMDHD1,37.0398773640631,-0.724463392881818,0.214675566330819,12.2380374189517,0.00661067593867956,0.0171156060151936
1053	AMFR,2828.17109879997,-0.462146682128178,0.0662413166104664,50.7303228088835,5.58399761203332e-11,7.75613756363244e-10
1054	AMH,14.8212100272872,0.104095072255791,0.356482372298934,16.2969914271793,0.000985573067400119,0.0031669403744408
1055	AMIGO2,5176.34920851418,-0.575236364171437,0.114816786273818,34.4640559841767,1.58103805330809e-07,1.19654324339258e-06
1056	AMMECR1,2460.96598195079,0.305907041716439,0.0660103219164023,50.6556164338535,5.79241183285142e-11,8.01537690028344e-10
1057	AMMECR1L,1963.34818301061,-0.580485836830714,0.125616081862863,23.8271457368472,2.71440394538169e-05,0.000127656752840193
1058	AMOT,100.213211392698,5.34473189939107,0.307828543461649,637.266432598824,8.39716896746299e-138,9.27257383232101e-135
1059	AMOTL1,16667.7629886444,-0.00867015258180557,0.0698299661955708,20.2115814969168,0.000153437720994832,0.000602859289836481
1060	AMOTL2,2326.30088990572,0.422917797079411,0.0712436098467953,167.055844422825,5.49834445892297e-36,5.81009269738343e-34
1061	AMPD3,1080.80386073667,-0.814771766919063,0.105401911031359,72.6513187829829,1.15448257691687e-15,2.92393895770746e-14
1062	AMY2B,51.50333451839,-1.16600678764975,0.2392541132624,24.1404588506172,2.33488158587329e-05,0.00011159026146724
1063	AMZ2,3617.83250162888,-0.072214538252691,0.045717770565364,15.7210397199256,0.00129351680925902,0.0040320845070551
1064	AMZ2P1,101.065596820937,-0.241452256899589,0.127204848417897,16.9741645543114,0.000715441806839509,0.00238583094749672
1065	ANAPC10,192.94353121157,0.0526127395626492,0.10222549203572,12.4545526949347,0.0059777114573993,0.0156697635058354
1066	ANAPC13,1441.36945196274,0.0533312960680134,0.0626384673594781,13.0800712363703,0.0044666079054821,0.0121394333734398
1067	ANAPC16,2766.31821882499,-0.30386471960275,0.0621916413719784,36.1626784575677,6.91817176588515e-08,5.59662356958145e-07
1068	ANAPC4,1110.8389223545,0.368613139103718,0.0840998604501582,20.5230668507667,0.000132229652162452,0.000527576201871903
1069	ANAPC5,3779.39179831085,0.212932367766823,0.0572247516383137,16.2132202497631,0.0010253632490984,0.00327573374169508
1070	ANGEL1,1037.09416803882,-0.445788229485758,0.0801623224172772,31.7176862060825,6.0017734680869e-07,4.02885006208812e-06
1071	ANGEL2,1283.47429837585,-0.339452819011907,0.0970143022477727,13.6138337646009,0.00348082066745719,0.00975309876183609
1072	ANGPTL4,8825.93503285292,-0.103513648897254,0.250220138684973,16.2832521301503,0.000991992290810021,0.00318386131994468
1073	ANK2,279.009680821888,0.940582563341659,0.155521819748554,40.1429340304082,9.93706036131403e-09,9.25210700167034e-08
1074	ANK3,882.398237966301,0.156289440661826,0.066089377524971,9.79660464795126,0.0203765991654992,0.0455575210133681
1075	ANKAR,39.5194292534166,-0.779595175090398,0.204324214975875,32.2322587780641,4.67558297588378e-07,3.23193270805613e-06
1076	ANKDD1A,6.00191788839992,-1.97253395169281,0.629356044809408,20.7697326589779,0.000117527518839953,0.0004747750601025
1077	ANKDD1B,30.0020619280268,2.0722192813157,0.265283624499601,95.4300401421207,1.49243061614862e-20,6.03669050506269e-19
1078	ANKEF1,646.553313949014,0.0326077245753943,0.105000502558986,12.7132002627534,0.00529971998989172,0.0140847552318603
1079	ANKFY1,3214.59521269195,0.363616205940227,0.0748574939268798,25.7485104090358,1.0766555643238e-05,5.54652160907186e-05
1080	ANKH,1407.20163241904,0.129138013429125,0.0641165079473103,16.0195841207999,0.00112354847582808,0.00354834378502262
1081	ANKIB1,3844.72197023025,-0.459989146027927,0.0701900898631322,54.1545507140522,1.04005099146904e-11,1.6073846148771e-10
1082	ANKLE2,5784.36791454815,0.234617103076096,0.0576448860960437,26.1567685770819,8.84308208790478e-06,4.62794947657291e-05
1083	ANKMY1,358.267899634848,-0.42155123273661,0.135017193827361,29.4543906598554,1.79735304510337e-06,1.09471985662184e-05
1084	ANKMY2,533.797339770151,-0.203508393463089,0.0720964816763094,11.0555712139931,0.0114291450630587,0.0275589768225407
1085	ANKRA2,930.420851018742,-0.660532714419658,0.0982802112577315,51.9920632275378,3.00676821004912e-11,4.33166835739953e-10
1086	ANKRD11,8784.88163555795,-0.183866950690784,0.0761703124912316,11.3544437044307,0.0099558344397537,0.0244250837149478
1087	ANKRD13A,2606.31122420629,0.259504886245826,0.0668141948123488,19.8478448848572,0.000182523093416418,0.00070337157879979
1088	ANKRD13D,968.260046550355,-0.165441442183614,0.0673268559351598,11.6973415995963,0.00849523243497051,0.021312871558142
1089	ANKRD18B,301.217983963848,-0.355018887108928,0.0834232110300348,29.741658060027,1.56398249017768e-06,9.66710139814553e-06
1090	ANKRD24,7.2741896825807,-0.518794838271753,0.43402802040605,10.1793852564078,0.0171012551427597,0.0392192336269832
1091	ANKRD27,3002.28236233045,-0.133674715821439,0.0664031879145463,9.63184071290004,0.0219693792441593,0.0486409765019807
1092	ANKRD29,203.882376714234,-0.419939090569606,0.129054015785409,19.5907597387052,0.000206330308802167,0.000784573841235512
1093	ANKRD33B,374.271740878758,0.23664735416115,0.0827950751537765,9.6785431495351,0.0215058901816859,0.0477824531853654
1094	ANKRD34A,53.7144926828127,0.587591365478837,0.186651772604268,11.5342286278809,0.00916155711991112,0.0227340437071053
1095	ANKRD36C,363.350622272724,-0.229031678201158,0.119595882368267,12.423426094376,0.00606487717899936,0.015877526374846
1096	ANKRD37,132.06429288853,0.557352917582447,0.172127155920476,14.485001876835,0.00231408690890923,0.00678526412417158
1097	ANKRD42,507.824588485363,-0.262430594257245,0.0655094688718777,28.8807635830022,2.37241528522161e-06,1.4065715858824e-05
1098	ANKRD46,338.180930329755,0.241393937964106,0.0729368451354463,11.1533935135881,0.0109246876282698,0.0265048628288317
1099	ANKRD49,478.542395860126,0.38377131244903,0.0743528402410808,29.2764899119997,1.95898045389168e-06,1.18207877934966e-05
1100	ANKRD50,2107.37756667779,-0.366991850563629,0.0952094167957186,21.3471186455028,8.91698282674454e-05,0.000372130698655807
1101	ANKRD52,3292.03364930688,0.0418378286982144,0.0840700655820982,21.0284691308689,0.000103852669172851,0.000425921299662474
1102	ANKRD6,941.954465561442,-0.424450624941709,0.105728859003513,18.1739300122227,0.000404971442603742,0.00143399991113601
1103	ANKRD65,62.1831394548365,0.569062642722906,0.183674498836491,23.9031433890166,2.61704723923965e-05,0.000123596903907489
1104	ANKRD9,409.479206767555,0.361899812979765,0.119326462248532,19.0917653438171,0.000261710289291204,0.000968801833556193
1105	ANLN,13819.4603132541,0.836540476963488,0.164636389910603,32.7696167343974,3.60194786718854e-07,2.54394047479561e-06
1106	ANO1,3.90501693876762,-1.36607585657135,0.737213326403031,21.0476683358129,0.000102903509735833,0.000422577912330955
1107	ANO10,1545.17100533918,-0.412656930192957,0.0487683325823147,83.7095699226429,4.91047672490268e-18,1.59482174219817e-16
1108	ANO5,10.1472641825827,4.54585313643964,0.729063354552882,117.426491803035,2.76462803543812e-25,1.6457361229825e-23
1109	ANO6,4471.69944617064,-0.119613982966568,0.0592179788325157,10.6621273899444,0.0137004776518103,0.0323367584632074
1110	ANO7,28.9821895583002,0.58809596063571,0.237465207391472,11.3771360570547,0.00985195217990957,0.0242078731523479
1111	ANO8,560.435834508348,-0.152583691371011,0.0901768734126574,13.1899778853431,0.00424327066717411,0.0116182286988024
1112	ANO9,321.21797759744,-1.15489507008363,0.136693664652901,85.8565634642157,1.69935362624799e-18,5.76501149549721e-17
1113	ANOS1,127.653143333075,0.192635533641873,0.123457831182853,91.3997484960031,1.0961886864794e-19,4.09633284955966e-18
1114	ANP32B,10259.4094595304,-0.0136838740835049,0.0427552410056843,32.1206517338078,4.93583557834986e-07,3.39800276645438e-06
1115	ANP32BP1,71.7007482123233,0.00983139286764294,0.140342504400811,12.5204764290588,0.00579717000958045,0.0152508040097182
1116	ANP32E,4050.9040298737,0.361293624164104,0.0969200579098547,19.2891264238457,0.000238229153900744,0.000893865250407395
1117	ANTKMT,273.590621896534,-0.403901231137634,0.114533054275324,14.3032954371723,0.00252007949675389,0.00730968685130152
1118	ANTXR2,6508.70613240432,-0.615212049255963,0.104128624787542,42.4250132856586,3.25966995472652e-09,3.34214535515948e-08
1119	ANXA1,25814.9670543714,0.203139567731749,0.0745624632595481,13.5903123428629,0.00351932642506967,0.00983852203767894
1120	ANXA2,150385.01236351,-0.203895624920702,0.0780016484398228,17.2972770250092,0.000613897409009706,0.0020775244066778
1121	ANXA2P1,366.307639224249,-0.293474522637039,0.0902532284825256,17.6525711602615,0.000518710347853803,0.00179023566687783
1122	ANXA2P2,3099.77525542729,-0.213706569052569,0.0777351530735762,15.1471567445134,0.00169511518908753,0.00513886327398738
1123	ANXA3,7396.43260729833,-0.243619036680403,0.0709798376450036,35.0307861756596,1.20014032722822e-07,9.25780619169936e-07
1124	ANXA4,2832.87526992716,0.319644029585611,0.0522464760593689,67.3799789456216,1.55287575916075e-14,3.4329590731797e-13
1125	ANXA5,18147.6437877028,0.280404343730175,0.0627578147226985,21.8600456760954,6.97543899996218e-05,0.000299363720004207
1126	ANXA7,5005.36273326504,-0.034060275776573,0.0543934657847011,10.0318787030053,0.0182970894315769,0.0415898793812088
1127	ANXA8,10086.417556313,-0.102517752406617,0.0645297463887824,17.6617656461608,0.000516452508790507,0.00178411601073649
1128	ANXA8L1,4734.22157347913,-0.154858633207562,0.0791948996197082,16.6260301562739,0.000843586041471035,0.00276234447464499
1129	AOPEP,315.416885457847,0.234717427423995,0.0745991975338429,41.3032229714082,5.63907915655853e-09,5.49841338510354e-08
1130	AOX1,3561.30755101741,-0.38295965301672,0.0949248695253559,33.4860979490023,2.54326345745371e-07,1.83916088598118e-06
1131	AP000251.1,2.58370890559795,4.70477297188336,1.15992091152128,23.5173121373962,3.15011210500714e-05,0.000145971938395054
1132	AP000320.1,7.30460912322879,-0.557433223141398,0.520438511661576,10.7892427648891,0.0129218558175511,0.0307167137120125
1133	AP000547.3,322.753874252875,0.794524899638262,0.0904168266253439,99.8542315737674,1.67046805219538e-21,7.31989820093946e-20
1134	AP000561.1,4.43040716042128,4.69020358003888,0.972070054685307,37.8989146878485,2.96924085350932e-08,2.54860801592512e-07
1135	AP000619.1,7.0829658123072,-0.75155754178824,0.669819683248785,15.1298461918026,0.00170898210202456,0.00517663828325504
1136	AP000646.1,9.34642382055093,0.846318893840782,0.366390217310943,10.8233301053772,0.0127205805668437,0.0303057197215472
1137	AP000659.1,1.79891893926521,2.936294761878,1.23117941371307,10.1632236061903,0.0172284338304414,0.0394781034597736
1138	AP000692.2,15.4386265233473,-0.742261055234982,0.350496683706835,11.2919704294434,0.0102474430145461,0.0250569950150854
1139	AP000766.1,44.0823589923462,0.565670889439628,0.185974664320732,9.90826521217588,0.019362227797647,0.0436386162782971
1140	AP000769.1,158.715316623409,0.0100848141692465,0.136575997230436,13.2104844040505,0.00420284095936614,0.0115213777605527
1141	AP000851.2,2.47558349030497,-1.2514856435771,1.30987826392554,22.2569191771615,5.76746477053432e-05,0.000252827430443133
1142	AP000866.1,87.8789609899023,0.400448776534844,0.229711267062023,19.2632633500561,0.00024118261345006,0.000903258948286343
1143	AP000866.6,60.0514417763732,0.153417267975517,0.201597025442292,11.0744936400265,0.01132980526362,0.0273522900357507
1144	AP000944.5,10.3324146079855,1.25140408016078,0.384916670826065,14.2534768663331,0.00257966468749097,0.00745803045205369
1145	AP001062.1,46.0365454075011,1.83843457394577,0.205683846793929,86.7989532383229,1.06650725947859e-18,3.6802832539976e-17
1146	AP001273.1,47.4114895194978,-0.0196401904627613,0.189603625307132,25.215125844267,1.39211433125139e-05,6.9945821895272e-05
1147	AP001282.1,24.4080951893352,-0.469261374655689,0.240653429917617,10.4186245993734,0.0153231969287797,0.0356111548113333
1148	AP001324.1,2000.5484437993,0.143705524798066,0.0712275511535278,11.8660365981109,0.00785643858922091,0.0199138581708876
1149	AP001350.2,47.8448171210328,1.77568286778721,0.258653647374218,52.0429541545723,2.93260680142716e-11,4.22758624083021e-10
1150	AP001360.1,1.53608974132716,-1.24267524754652,1.25788448221828,11.4172601378141,0.00967088070557096,0.0238053277287711
1151	AP001372.2,106.97878749971,0.138594535636574,0.151724935682744,19.8120839488325,0.000185663334830419,0.000713480903032852
1152	AP001453.4,81.5319107336025,-0.454608100334711,0.165666405602558,10.403723762931,0.0154284206420056,0.0358255356827562
1153	AP001505.1,39.2677520736495,0.71141642248756,0.208406089467639,14.2182025604384,0.0026226966924465,0.00757173514444544
1154	AP001816.1,117.560198604465,-0.130640208736302,0.139500985665831,16.4431713853597,0.000919778535452947,0.0029806762957415
1155	AP002364.1,12.4372046857354,0.625697247651325,0.356215168369473,12.9461648546273,0.00475448526806939,0.0128083443700064
1156	AP002387.2,49.1315209658476,-0.599517226501469,0.178072893561577,13.0196626882978,0.00459427611900595,0.0124298160098305
1157	AP002761.4,721.226698861369,-0.635825480670808,0.0994544294347873,56.7541318734962,2.89998110520592e-12,4.80826446760306e-11
1158	AP002770.1,24.6441665195916,-0.688811793526981,0.273965614309278,10.0563311235689,0.0180933195408783,0.0412034400969579
1159	AP002800.1,15.7104916587973,0.844569717369292,0.319206436244317,25.9074489878107,9.97256509438817e-06,5.16398827923945e-05
1160	AP002840.2,8.88659429213745,-1.13835166609123,0.398692333571923,10.451834537549,0.015091216250127,0.0351422934293605
1161	AP002851.1,32.105358539022,-1.10011061683777,0.23004090897574,33.5673746732518,2.44478036360233e-07,1.77433369471434e-06
1162	AP002985.1,6.91690877799595,0.34644832646085,0.563300784756563,17.9200501271021,0.000456868770050733,0.00159752165715175
1163	AP003068.2,184.599776373071,-0.278632569097147,0.0990057394199903,17.1679900998559,0.00065268459309234,0.00219599927459542
1164	AP003084.1,18.3051269063419,2.09495255469712,0.330464858594151,46.0226780339884,5.60886570832421e-10,6.59594244772844e-09
1165	AP003120.1,17.1201124203801,-1.66023304353185,0.415378603078634,24.3485007921636,2.11258909198937e-05,0.000101892400298286
1166	AP003486.1,336.485924574579,0.122680445400971,0.0882235581136654,24.7862383441213,1.71138881763539e-05,8.45737794528476e-05
1167	AP003559.1,6.0404755311008,0.301045328063247,0.471432011410656,11.5637434855495,0.00903727877569492,0.0224775392282783
1168	AP005264.1,23.8960352062418,-0.585820731530896,0.282348729274856,20.3288494940399,0.000145082589128512,0.000573500802023124
1169	AP005482.4,26.7506753050403,0.787580107262099,0.275595902570208,9.6558551682093,0.021729840895817,0.0481782487886878
1170	AP006545.1,13.3907010156352,-1.09442788024922,0.419977190329313,10.5024603406645,0.0147442165211362,0.0344359160183262
1171	AP1AR,1374.83203704089,-0.270361077437777,0.0961102528088706,14.7017884494518,0.00209006650534495,0.00619750388907233
1172	AP1G1,6112.40250164247,0.305253195940934,0.0629532030815064,31.0130652485561,8.44680566175421e-07,5.51753040638396e-06
1173	AP1G2,1917.57085018913,-0.658530682434711,0.059692699989985,124.953748931647,6.61283565551632e-27,4.39892998349632e-25
1174	AP1M1,2083.69228538991,0.167968458839756,0.0706045820064036,13.8427829042257,0.00312715359824979,0.00886107097990077
1175	AP1S3,434.01340471647,0.176877577209594,0.102776517956431,11.7524623124637,0.00828106142166285,0.0208347278990002
1176	AP2A2,2200.07849047689,-0.260269553706861,0.0676475998177263,17.0314789495627,0.000696284629898088,0.00233026913946041
1177	AP3M2,773.759627611663,0.463759276558263,0.10711971964629,25.7410292892317,1.08054436491254e-05,5.5632798092156e-05
1178	AP3S1,6339.54420211151,0.143988769830773,0.0443170114480232,11.9082434313823,0.00770418115300776,0.0195804632760136
1179	AP3S2,748.069051413457,-0.1810201023612,0.0759440057104178,31.0257410267438,8.39505400147977e-07,5.48697151887188e-06
1180	AP4E1,1714.87945321418,-0.303651033791897,0.0993459655567554,16.1105092124736,0.00107633273058454,0.00341583680916217
1181	AP4M1,469.441253320335,0.407882538354855,0.0786897709515838,27.2652494547468,5.17968649642315e-06,2.85341422483176e-05
1182	AP5M1,1917.39086354408,0.386554867568801,0.075336884722321,28.8165829196764,2.44722960095477e-06,1.4474307910307e-05
1183	AP5S1,617.202321207794,-0.309257768272952,0.0895989042432013,15.2529101350798,0.00161279146069303,0.0049149302344978
1184	APAF1,1646.21861109377,0.65907003506598,0.104911196584149,43.8844395414762,1.59694027187158e-09,1.74165066193994e-08
1185	APBA1,9.60859097664556,1.13627333376092,0.431901774397726,10.4580890820117,0.0150479149430848,0.0350636422787537
1186	APBB1,303.957648876872,0.0217096570304865,0.132505348680215,52.1240242161852,2.81822334702021e-11,4.07599624223585e-10
1187	APBB2,7644.3064787095,-0.413404435680956,0.105502240853189,24.7753078030747,1.72041560360188e-05,8.49248515993461e-05
1188	APBB3,212.475578822513,-0.18604058726113,0.130833347263907,28.4028447760037,2.98934411149932e-06,1.7309822942439e-05
1189	APC,3545.41699771308,0.544119960336249,0.100259309309141,30.614672607027,1.0246166720475e-06,6.59920070054506e-06
1190	APCDD1L,135.319858736421,0.51426596090769,0.167554833060428,23.0081564076354,4.02252435159416e-05,0.000182268055611319
1191	APCDD1L-DT,14.0499716490729,0.451792582921837,0.316024457003793,9.61748180620094,0.0221138421203905,0.0489068899688387
1192	APEH,5524.77604784688,-0.264666691738942,0.0637851424350875,17.3338696643469,0.000603341428016028,0.00204713403560209
1193	APEX2,1058.15143053357,0.333300814223376,0.0747161980757098,29.3292555093588,1.90958468110823e-06,1.15669713884463e-05
1194	APH1B,381.737296822444,-0.276788603927104,0.112224695369119,17.7232916705393,0.000501593315789352,0.00173767660850319
1195	APLF,225.56925253004,-0.728993678010784,0.118572504115441,37.7874696073407,3.13499838205552e-08,2.67735650687147e-07
1196	APLN,784.407923843934,0.537765970126619,0.310752556935143,39.6528076095276,1.26224763333621e-08,1.15719132346327e-07
1197	APLP1,146.810659167292,-2.2225061597014,0.143631144122425,448.051503953222,8.61831205443683e-97,5.0088268874273e-94
1198	APLP2,31829.7926737384,-0.152650295527766,0.0467601224661938,14.4833133629188,0.00231592203739939,0.00678974355448898
1199	APOBEC3C,3607.30557372267,0.305673188179306,0.0598833809828162,74.6523001666482,4.30155604294117e-16,1.14872872077818e-14
1200	APOBEC3F,201.76628053359,-1.18512497397523,0.145148295401392,69.4005319509751,5.73608082658875e-15,1.33369074650631e-13
1201	APOC1,4.58955221092288,-1.66324385915258,0.612542750685641,19.9488454029476,0.000173936660275277,0.000673810058266883
1202	APOD,18.4226832481874,2.32144880608084,0.342435635924708,80.0755319618257,2.9568859997166e-17,8.98250719446233e-16
1203	APOE,18.0611686179845,-1.37297502450319,0.374508328402719,23.9971637875657,2.50140589970582e-05,0.000118854452011624
1204	APOL1,165.838992091692,-1.46694939910391,0.144966254336895,162.342251201067,5.72314558670115e-35,5.74525774010432e-33
1205	APOL2,587.435619356491,0.0504683276671168,0.145009852164982,14.3255508352786,0.00249390388831136,0.00724518118565592
1206	APOL3,4.14266173286818,-1.82560608755518,0.821605240142999,13.6783605343187,0.00337731649722679,0.00949077934104258
1207	APOL6,1400.36860792164,-1.24560470861931,0.118746138066623,154.987916866409,2.21139306764354e-33,2.11422579648951e-31
1208	APOLD1,100.251375820129,-0.282008912207564,0.163984503274609,14.3288940573275,0.00248999512378129,0.00723763389164383
1209	APOM,21.8049489183545,-0.733986000626015,0.255615082780763,9.85315112874947,0.0198565487202528,0.0445832034236988
1210	APOO,477.348950579939,0.228189501120069,0.0837383912405554,9.87525011241578,0.0196568703126151,0.0442079410238395
1211	APPBP2,2118.02935788833,-0.0798206919551035,0.0896247545604478,13.0100100002687,0.0046150081687582,0.0124780375066521
1212	APTR,252.884760204919,-0.103894199233094,0.0979516072445929,17.942008248796,0.000452130320318333,0.00158270694630375
1213	AQP3,32.5794588263303,0.313362839136039,0.282570525714008,16.2960976533308,0.000985989395565028,0.00316781725357196
1214	AQP7P1,22.3346094301386,-1.1105565066388,0.340679064132815,11.5148202072987,0.00924419791403521,0.0228953808378903
1215	AQP7P2,6.66492836619536,-1.81965356601794,0.566207476438383,14.214143331753,0.00262769407119247,0.00758398112418788
1216	ARAP3,1496.30879245288,-0.0431550294887221,0.0691862188873824,16.3660572491939,0.000953924065586877,0.00307823100357776
1217	ARC,5.84167310613149,-1.77011240417126,1.08339763232133,69.8186055815275,4.66766805534132e-15,1.10725509132345e-13
1218	ARCN1,10786.7273356701,0.11954844696431,0.0515329878230881,42.0269841293495,3.95957310110638e-09,3.99119908434205e-08
1219	AREG,26149.4369077106,-1.86309416055572,0.21604500308544,78.2384750840276,7.32536806970045e-17,2.14279144131569e-15
1220	AREL1,2632.12244473908,0.497858803131511,0.0946417497902198,34.5668171831094,1.50397272157291e-07,1.14220211677915e-06
1221	ARF1,15542.7812808313,0.181789930723388,0.0662537387308745,14.5529493186382,0.00224142386594215,0.00659584891130346
1222	ARF3,6720.08601902986,0.0296981086765933,0.0629599728239791,14.362658204112,0.0024508582098441,0.00714079202696663
1223	ARF4,9873.35297147345,0.0507540151444445,0.059572067646604,33.083124347277,3.09323032771331e-07,2.21224066669522e-06
1224	ARF4-AS1,15.6565463319767,-1.07940971711448,0.288337832719368,21.8631282872177,6.96514731715816e-05,0.000298980133137877
1225	ARF6,8504.51520330627,-0.439109641123706,0.0687114805547043,52.7631517655715,2.05940346465324e-11,3.0341511352146e-10
1226	ARFGAP2,2669.89427796343,0.0795614353186009,0.0537396850591454,11.5830988530278,0.00895668392781424,0.0223159256030886
1227	ARFGEF1,4656.77494747523,-0.300355600282741,0.0743024486938543,17.8366793611654,0.000475313742244313,0.00165729460016824
1228	ARFGEF2,4618.99829142555,-0.0854953716296094,0.0433845979016379,10.267320535835,0.0164252891955779,0.0378458541350378
1229	ARFGEF3,319.494873980893,-1.24032106655209,0.148339238491669,151.945095031753,1.00266482460568e-32,9.30413976950271e-31
1230	ARFIP1,2046.29639493773,0.0208901913517491,0.0616420768813686,10.6950765484149,0.0134943261105728,0.0319184097838706
1231	ARFIP2,1811.14526134971,-0.322509950623818,0.0719266348598331,35.0333806151638,1.19862653464911e-07,9.2493595449775e-07
1232	ARFRP1,1645.34452235021,-0.437903220781348,0.0798377895631056,45.4434909985791,7.44743724549991e-10,8.57989836029554e-09
1233	ARG2,1129.36991685169,-0.0213137748076372,0.139225168507076,14.8964151850554,0.00190734337506256,0.00571013670031947
1234	ARHGAP10,1791.24915895472,-0.155342329305891,0.054131524989562,17.5844787326266,0.000535739699028568,0.00184353556451323
1235	ARHGAP11A,1511.00165948468,0.314694029502082,0.119091007615211,13.7966656652978,0.0031954057318856,0.00902847863376162
1236	ARHGAP12,2212.40530998497,-0.310402296923075,0.091230453269581,13.7613764536051,0.00324862753512061,0.009164125573271
1237	ARHGAP17,1253.75897578779,0.172552339562448,0.0553132592296162,17.9618313519169,0.000447894584402971,0.00156937202864344
1238	ARHGAP18,1561.24276341247,-0.0132496765549821,0.0965810986937667,13.5904302631248,0.00351913233535129,0.00983852203767894
1239	ARHGAP19,1178.55001982124,0.347221871725634,0.0509719768883211,49.2634502401692,1.14641524127137e-10,1.52429744753029e-09
1240	ARHGAP21,7446.94652841632,-0.215490090446062,0.0748363958688309,9.97766627343481,0.0187569374380454,0.0424737991714582
1241	ARHGAP22,838.335956054772,-0.246622890226546,0.0655487077780565,26.9814705095466,5.94025107355391e-06,3.22796956309567e-05
1242	ARHGAP23,2930.68640546325,0.332863746208186,0.0940345653348044,25.3100098019382,1.32992983211654e-05,6.71809248451369e-05
1243	ARHGAP24,258.786105459454,-0.226398686420814,0.0937266238370312,42.802407427598,2.71057959675234e-09,2.82773502098609e-08
1244	ARHGAP25,510.82893856708,-0.453499706391242,0.0582848515369306,78.8127368393953,5.51669699578996e-17,1.6310074049802e-15
1245	ARHGAP26,635.770170481271,-0.592490910419408,0.133953521590702,29.285906492332,1.95007273146382e-06,1.17766902582385e-05
1246	ARHGAP27,155.86228856808,-0.511393633245161,0.135705605563394,18.063732099368,0.000426735659909429,0.00150190550583263
1247	ARHGAP28,50.1733925816288,0.704613753281597,0.191479431538048,21.4081387403957,8.66036616434033e-05,0.000362654885740342
1248	ARHGAP29,10456.788548991,0.0530378000060114,0.078671927105346,43.6632221942031,1.77940589742783e-09,1.92827179807133e-08
1249	ARHGAP31,1129.0033526557,-0.988040193824928,0.0877287598185666,172.053416985492,4.58510679431545e-37,5.30167976714433e-35
1250	ARHGAP33,159.556295000185,-0.460924115344951,0.118228902503032,16.5555703784906,0.000872172356094793,0.00284308877997838
1251	ARHGAP39,411.191906319883,-0.0951916933591,0.0724969833500411,11.2349762010508,0.0105208168383231,0.0256544374378233
1252	ARHGAP40,1148.58697735177,-1.08221956828711,0.108222318222333,103.672309532392,2.52200292670368e-22,1.18759988563434e-20
1253	ARHGAP42,122.14092888328,-0.385396634655874,0.353613389290474,51.7444796939944,3.39518424040523e-11,4.86084793930819e-10
1254	ARHGAP5,5211.57212064638,-0.437277181645425,0.100274309867791,25.3547777912775,1.30155948251279e-05,6.59287641543461e-05
1255	ARHGAP6,5.27046776190619,1.77307771999104,0.582743031891337,9.66838857007147,0.0216058434508395,0.0479466491772297
1256	ARHGAP8,104.276382706473,-0.048786170483949,0.137357586877552,13.4975252881456,0.00367538153992889,0.0102294645632425
1257	ARHGDIA,13752.7875966946,0.293071086373115,0.0868782371393399,16.80556696147,0.000774884666390643,0.00256034228863515
1258	ARHGDIB,2056.4927710207,0.714521843102622,0.171606461748372,23.9626837654848,2.54321127575293e-05,0.000120503799667461
1259	ARHGEF1,3457.72996468082,-0.223274543936802,0.064915830839747,14.4206125373669,0.00238509846051275,0.00696990990687175
1260	ARHGEF11,1851.86115726903,0.203132541888239,0.0648188570386907,11.9744201639544,0.00747130186191104,0.0190711629242147
1261	ARHGEF17,1268.16953676723,-0.267880633596895,0.0857210245655728,17.1992847734413,0.000643078152900864,0.0021676405688058
1262	ARHGEF18,1444.52412941457,0.156038140646855,0.0614432401163587,11.8276840942407,0.00799736677724827,0.0202292801827429
1263	ARHGEF19,66.6864813260361,0.352644050438945,0.159981676261435,14.0975251355748,0.00277536543837056,0.00796025268914466
1264	ARHGEF2,6192.7253889623,-0.832473021199251,0.156157331290311,35.1297332038988,1.14373704896384e-07,8.86295885135666e-07
1265	ARHGEF25,13.5266287857411,2.54681563876205,0.456809816268986,89.1774116397795,3.29025241969753e-19,1.17581269723333e-17
1266	ARHGEF26,110.960065925502,0.784362923658626,0.130401208775065,41.2726334135253,5.72396575778876e-09,5.56888915245659e-08
1267	ARHGEF28,2190.62008680459,-0.436786206940847,0.0731616977281557,42.2106624157082,3.61966225977478e-09,3.67372431098924e-08
1268	ARHGEF3,1701.50888538002,-0.456450596015871,0.0619656386321051,118.008701213515,2.07141785251459e-25,1.25334967870643e-23
1269	ARHGEF37,211.51625894107,-1.01758829617862,0.112995684440925,141.031484809625,2.264892531699e-30,1.87341391620121e-28
1270	ARHGEF4,315.173937920656,0.587427813321575,0.25475640562807,16.4169959878978,0.000931230463434027,0.00301380785242387
1271	ARHGEF7,2109.07570075126,-0.248692551674262,0.0503515395903705,33.9983847174431,1.98274385220975e-07,1.46893317598297e-06
1272	ARHGEF9,933.846385885556,0.0827216842310319,0.0479295127033888,43.601870133526,1.83360270707075e-09,1.98020126091235e-08
1273	ARID1A,4701.61509553965,0.287482597885862,0.0538507506857813,32.336209722481,4.44551977148055e-07,3.09031489307989e-06
1274	ARID3A,706.972744741251,0.533292079446942,0.0751675938327964,72.728407181899,1.11140423652588e-15,2.82130604180163e-14
1275	ARID3B,897.285017231953,-0.284910149893228,0.0813139007702684,13.6731992544802,0.0033854820530838,0.00951009554087454
1276	ARID5B,788.458243498359,0.604188434693697,0.0820988134670503,120.749698454403,5.32074231049855e-26,3.39620213662892e-24
1277	ARIH1,3782.21932089138,-0.271707198759095,0.071172768168632,25.1819555381422,1.41453033693904e-05,7.09352917604422e-05
1278	ARIH2,3785.87155017342,-0.0760541901866472,0.0593855043272694,10.0262955863303,0.0183439307360178,0.0416667397207603
1279	ARIH2OS,24.9186563513076,-1.34146026831936,0.276867251104565,41.4171646835008,5.33380645419476e-09,5.22613644813183e-08
1280	ARL10,25.2326954390518,-0.130826383575504,0.302906792576831,9.81492842872005,0.0202066292840117,0.0452232881776854
1281	ARL13B,969.792182998147,-0.162998718300186,0.0916149513805507,15.5011995825675,0.00143477454203721,0.00442246975029893
1282	ARL14,13.02245198799,0.921912601453265,0.375501947626761,20.0278674892555,0.000167500068017212,0.000652308058924373
1283	ARL16,741.318514151561,-0.360271058948602,0.0661825913614902,38.0676358798276,2.73479941356979e-08,2.36484123135038e-07
1284	ARL4A,566.273275688261,0.258112289096462,0.124616785084126,33.596288915764,2.41067085134671e-07,1.75188107114156e-06
1285	ARL4C,3073.60362604521,0.156140522282629,0.127879399494928,21.7834821272772,7.23597350914929e-05,0.000308983903614776
1286	ARL4D,1010.84138919424,-0.776920921088349,0.136307733848461,75.3394132294915,3.06449806066704e-16,8.33490636327976e-15
1287	ARL5A,1431.28758767123,0.279948130620919,0.0927600392495988,12.7397872570128,0.00523449509909862,0.0139264937072152
1288	ARL5B,1767.31713907893,0.203322878719122,0.0933187604409116,11.368747705335,0.00989022763970842,0.0242911118130516
1289	ARL6,599.072734015027,0.413864715292092,0.0996200623200471,20.5294428717028,0.000131827495549886,0.000526285292700512
1290	ARL6IP1,4660.99365995542,0.63032892616723,0.0831514846175919,62.8120910062161,1.47314531907808e-13,2.88425659324818e-12
1291	ARL6IP5,3551.75697649172,0.113956187670429,0.0492362550775516,14.0772682556695,0.0028018419186263,0.00802472815106496
1292	ARL6IP6,1392.61145774125,0.330917091142942,0.071069548299534,28.1361997503616,3.40063820383305e-06,1.95135159529898e-05
1293	ARL8A,1303.22542391798,-0.381326802197863,0.086953902895166,20.4018667288543,0.00014011069535906,0.000555751358447529
1294	ARMC4,41.0284707361557,-0.995997419181587,0.200225233562668,63.2307640456836,1.19875586504532e-13,2.38724285658485e-12
1295	ARMC5,327.602524004543,0.102114092273372,0.0857418262248618,16.8851641715065,0.000746233082599564,0.0024786520723735
1296	ARMC7,382.793509392914,0.157901506070866,0.0992907456037391,17.4372791807556,0.000574475984992767,0.00196064010640786
1297	ARMC9,945.842101165404,-0.324194733890034,0.0527130752056696,39.6499897840603,1.26398448055982e-08,1.1583027905877e-07
1298	ARMCX1,550.625276657421,1.17334183580598,0.183867284446218,42.6641802293543,2.90005474047555e-09,3.00276489624008e-08
1299	ARMCX3,1519.00848729303,0.541076087456337,0.0661392165077634,91.8187395824337,8.90993869783817e-20,3.34084883092964e-18
1300	ARMCX4,1.36940581799625,2.78906479392328,1.20978967705977,11.6274997640253,0.00877447120006188,0.0219192871277082
1301	ARMCX5,370.244648972204,-0.481757181583445,0.0998315169453748,35.4746804998166,9.67013605307402e-08,7.60017632498718e-07
1302	ARMCX6,321.524331319474,0.428318703346633,0.0899707384722328,25.025763273578,1.52501637991341e-05,7.60442238663076e-05
1303	ARMH3,1549.62077742417,0.166349395320253,0.053213975364584,15.6231480750708,0.00135462576980324,0.00419650864442484
1304	ARMH4,50.4172266918512,-0.462028453983838,0.227747711807909,11.8123215681423,0.00805451482070898,0.0203435452670812
1305	ARNT,1947.97573270697,0.230688739914598,0.0558246945381528,53.7141962916083,1.29111758284052e-11,1.96650564255399e-10
1306	ARNT2,29.0972447822982,0.187175662532066,0.239541513976034,26.3658906545505,7.99473122496684e-06,4.22300021773242e-05
1307	ARNTL,1287.62661198881,-0.0389551312886608,0.0783058215435682,21.8551521624688,6.99180772649443e-05,0.000299687225693843
1308	ARNTL2,8770.96245691354,-0.521283955632971,0.0866531733705022,77.6057795877194,1.00114729748928e-16,2.87147247598061e-15
1309	ARPC1A,903.952583675037,0.184727773216619,0.0592716304024688,12.1692906647033,0.00682517882614232,0.0176091208382422
1310	ARPC4,2476.10369316126,0.344998162726329,0.0866768999318456,16.647572822935,0.000835033193697251,0.00273859638889275
1311	ARPC5,9021.9539695694,0.543287346063829,0.0696818165827525,70.1307849904535,4.00178047413126e-15,9.56486166354857e-14
1312	ARPIN,1729.74568015586,-0.00167555933576739,0.0635446799814168,15.0949909798551,0.00173724583526328,0.00525001016308012
1313	ARPP19,11548.6773453569,0.329323077575347,0.0812842076755946,24.5896106131873,1.88122994927042e-05,9.17759298202724e-05
1314	ARRB1,20.3536984338907,1.32163947680947,0.258277675029678,27.5634559763496,4.48492219722597e-06,2.50567940110639e-05
1315	ARRB2,754.215510479802,0.381542665631446,0.0753079354398042,26.6193149389675,7.07471991435046e-06,3.77586247724577e-05
1316	ARRDC1,1039.68431193164,-0.369165965271321,0.098064571325352,16.0182882811754,0.0011242360354515,0.00355000755546846
1317	ARRDC1-AS1,325.341554245984,-0.997604865866619,0.111046885698932,85.2541871047209,2.28872588877965e-18,7.64697598391808e-17
1318	ARRDC3,2449.74374278807,-0.706921022876441,0.167550878449758,76.666584763345,1.59170872804268e-16,4.49525412516912e-15
1319	ARRDC3-AS1,49.449476943193,-0.419183621854863,0.216636218112931,12.9434571053509,0.00476049197453979,0.0128198348076712
1320	ARRDC4,2129.8322736975,-0.932937756960476,0.257423442726183,51.3913782685039,4.0374395463775e-11,5.71582387062482e-10
1321	ARSA,538.589924206745,-0.992651805605455,0.113331979773365,83.8451894504823,4.59216690825155e-18,1.49805031268442e-16
1322	ARSB,906.272727772382,-0.226954003951823,0.0931280732653763,21.853578713154,6.99707901487905e-05,0.000299826329149406
1323	ARSJ,1137.83889073764,-0.336057164147517,0.082479272352031,17.0368268355811,0.0006945233300814,0.00232507923978289
1324	ARSK,763.771803322853,0.189779223401995,0.0745592912468851,9.92213045738777,0.0192397855919233,0.0434246974754856
1325	ARTN,1685.64081528889,-0.632227641461812,0.109056400756706,33.459213089098,2.57670383760299e-07,1.86148868523989e-06
1326	ARV1,640.581072373364,0.465302608684978,0.0773204345139575,36.8081379026941,5.0521726026515e-08,4.18833453189033e-07
1327	ARVCF,283.299617351398,-0.647172426894292,0.101331829014012,53.7788091947257,1.25079783371758e-11,1.91168651610054e-10
1328	ASAH1,2591.46746501281,-0.152823429030975,0.0475380730176624,19.326982083844,0.000233970962014654,0.00087968142596078
1329	ASAH2,111.034395763054,-0.762456157529385,0.154998181384267,28.510183400341,2.83814410415419e-06,1.65383674248668e-05
1330	ASAH2B,331.514992744291,-0.654067252543087,0.117439028704608,36.2125989874516,6.7520471031473e-08,5.46824203421372e-07
1331	ASAP1,4274.18459794668,-0.17898585127596,0.0642779061396286,27.7391025309272,4.12005266395646e-06,2.32002455592755e-05
1332	ASAP2,8597.57806221751,-0.383238065454003,0.0594869932758756,48.0794237994744,2.04819839545427e-10,2.60567174905574e-09
1333	ASAP3,266.348570011608,-0.100654508703177,0.126217983216814,19.2672728355915,0.000240722371185617,0.000902147220029586
1334	ASB1,5224.60815700673,-0.887651266092773,0.0893490238895649,104.645734623632,1.55725775713562e-22,7.54211350139039e-21
1335	ASB12,3.46854154980403,2.09639489203906,0.778407561709568,11.2037221841497,0.0106737679418861,0.0259786384170768
1336	ASB16-AS1,133.184428190676,-0.159087935527239,0.118163886832975,11.5266500450321,0.00919373949705744,0.022801093407357
1337	ASB18,3.81515656339865,-1.7023740831263,1.06599010328462,32.3761491297022,4.36016221553068e-07,3.03193269930715e-06
1338	ASB3,675.803260554625,-0.206400971479526,0.0642497811542248,11.7860474098414,0.00815318980996903,0.0205551594695395
1339	ASCC1,1322.7284742207,0.154720569560811,0.0521680425265731,20.4880140200923,0.000134462464607275,0.000535546173282538
1340	ASCC3,7675.96875942787,-0.0722225700781699,0.0773258201783083,10.1188026424228,0.0175828004241379,0.0401692507879471
1341	ASF1A,1095.52053325902,0.074131938317737,0.0978546546553506,13.5962232980359,0.00350961038718228,0.00981757383165557
1342	ASF1B,937.037219894991,0.110148076748252,0.17326506593376,16.6721690340501,0.00082537331916146,0.00271215142890654
1343	ASGR1,10.9687252420588,-0.708147231997432,0.40761671534202,19.5739187190203,0.000207993571883882,0.000790490111005945
1344	ASH2L,1819.63077559201,-0.142495151753914,0.0720907954867841,16.121497464004,0.00107076187181321,0.00339962276293773
1345	ASIC1,305.182775595765,-0.86284062260324,0.116498388580582,70.027788679545,4.21025327358828e-15,1.00414085904101e-13
1346	ASMTL,206.851690944673,0.518430326810549,0.0984649076427233,42.7609749392011,2.76603721991573e-09,2.87472621185124e-08
1347	ASMTL-AS1,15.5863478259744,-1.35647018404549,0.388091939312286,18.4435849698409,0.000356258571141639,0.00127726794539985
1348	ASNS,123.556463533132,-1.53920679251374,0.34481571657185,21.8971485561795,6.85256611090322e-05,0.00029500764631442
1349	ASPH,16367.6719003669,-0.0419025762905398,0.0614929888740123,19.6774129481495,0.000197979225633264,0.000755681161097586
1350	ASPHD1,53.8098110874311,0.0865362444733989,0.237574496909681,16.6596212386187,0.000830287366041762,0.00272586539007467
1351	ASPHD2,496.700834894625,0.124799459003393,0.0918111706268719,24.853880508808,1.65656862663956e-05,8.21588100591392e-05
1352	ASPM,5409.15156532846,0.813998617738523,0.168603289256658,27.0505246312499,5.74549958430824e-06,3.13461853555948e-05
1353	ASPSCR1,448.771738860205,0.136565788055422,0.0706532712510691,33.7288596476,2.26026284167513e-07,1.65620122290628e-06
1354	ASTE1,227.645766674756,0.461486609504598,0.093866975630893,29.3784969892751,1.8646097131668e-06,1.13131608558486e-05
1355	ASXL1,5164.47746293901,0.155274635771332,0.0388039269048635,25.37098151459,1.2914402886043e-05,6.54912945438024e-05
1356	ASXL2,3942.42994038829,0.156999683809483,0.0459221273672544,18.3778345432997,0.000367570234022319,0.00131377061310615
1357	ATAD1,3071.00028911039,-0.468240513077602,0.0672917554778237,48.2421388437119,1.89122773186233e-10,2.42553800570148e-09
1358	ATAD2,4102.67283276528,0.837079946056871,0.160333985566483,35.8363254271234,8.10943579150901e-08,6.48431895204477e-07
1359	ATAD3A,1690.74812671691,0.178327453598938,0.0973692805125488,10.4397416804391,0.0151752852836066,0.0353119982602941
1360	ATAD3B,1528.73542551862,1.31286455593137,0.13412427853622,93.9315308966304,3.13274355502434e-20,1.22889238743717e-18
1361	ATAD3C,37.3028957791731,-0.712240931282322,0.265266959786448,12.4675913599066,0.00594156763114306,0.0155916731385212
1362	ATAD5,675.47385207744,0.991508292012748,0.248115316463509,19.8373473909605,0.000183439378012437,0.000706532728183582
1363	ATF1,1372.55157782756,-0.147367645177658,0.104959541441409,12.954775099468,0.00473543461848278,0.0127653967861866
1364	ATF2,1982.48650729107,-0.70525873134338,0.115850451833671,37.5411911759192,3.53481030085498e-08,3.0002415639655e-07
1365	ATF3,330.552992429814,-0.933266355153815,0.212831090233764,32.5420885803876,4.02269099398756e-07,2.81499146394852e-06
1366	ATF4,20238.2527492232,-0.479254383160874,0.134043079855935,16.6227402150323,0.000844899848772438,0.0027656162976344
1367	ATF4P3,378.896313671221,-0.570717917592609,0.155851864912739,19.9790119496477,0.000171450951007903,0.000665230894766256
1368	ATF4P4,93.6101417807154,-0.614601800738945,0.212310534286009,10.6550915589939,0.0137448986463024,0.0324208145470029
1369	ATF5,416.935753578825,0.122370304616849,0.112168599305369,23.6904391565511,2.89870707724578e-05,0.000135516396699774
1370	ATF6B,1363.78248537803,0.267778108005167,0.0626339113613545,64.0636889936639,7.95462653855666e-14,1.6191514018804e-12
1371	ATF7IP,3934.58946060569,0.614410658477487,0.060326388454855,125.886580007722,4.16309142369985e-27,2.80310591745156e-25
1372	ATG10,549.011186629724,-0.556479966621246,0.0767738910684805,57.8849955480941,1.66331036245335e-12,2.85647040083843e-11
1373	ATG101,1567.27799232134,-0.419449787660021,0.0884125284274843,30.3591063788669,1.15970004189506e-06,7.36611315077723e-06
1374	ATG16L1,1135.95984746937,-0.136720853015201,0.0718645763859029,13.3659102200755,0.0039085593749385,0.0108008675920316
1375	ATG16L2,381.916962833048,-1.08059360533932,0.156682821962474,53.2961038197773,1.58531928163478e-11,2.38013435315459e-10
1376	ATG2B,1758.39013320996,-0.355721666213701,0.0618872021306192,43.0868488031414,2.35869645229878e-09,2.48767006442305e-08
1377	ATG4A,449.918733663202,1.55897414576802,0.374700708880652,32.4429140074343,4.22111155958667e-07,2.9398690884097e-06
1378	ATG4B,1506.45718795859,0.222894204460851,0.0559488645135345,16.8672174854889,0.000752599784962001,0.00249679529080454
1379	ATG7,1481.81812068392,-0.339984344517011,0.0721425895976323,24.1473707707412,2.32713467905001e-05,0.000111292268052879
1380	ATG9A,1196.18924971552,-0.00823582744552016,0.0597520306597054,14.3383951097711,0.00247891998767342,0.00721303661762418
1381	ATN1,4736.62145375218,-0.230633021950197,0.0795048341596833,9.8325820042129,0.0200441936610653,0.0449371654659047
1382	ATP10D,2735.50563219849,0.058762975266761,0.0469685791969137,13.3903599958196,0.00386416173427178,0.010694237080375
1383	ATP11A,956.636036055775,-0.0700002510366985,0.078560906248423,12.8466233853456,0.00498030893906696,0.0133418392672603
1384	ATP11C,1216.11730604798,-0.0596999293966008,0.0782012995028057,27.5808148856215,4.4474718518561e-06,2.486643439196e-05
1385	ATP12A,14.4262304801618,0.158510582199611,0.292186802101958,11.8514169270786,0.00790986766930064,0.0200331912243698
1386	ATP13A2,4775.06746948741,-0.338870335116179,0.0622287116343614,48.6664581348782,1.5361429710988e-10,1.99328540051216e-09
1387	ATP13A3,10271.852980293,0.08799913705526,0.0859635736301059,21.0412622332865,0.000103219246746078,0.000423648006263003
1388	ATP1A1-AS1,56.3330151200699,-0.494128791123609,0.18585055542687,13.531854124627,0.00361686224022679,0.0100843836100756
1389	ATP1B1,3045.65287295764,0.476054276032506,0.0754599727874443,46.373615665516,4.72337339210449e-10,5.61743141435798e-09
1390	ATP23,113.558943065629,0.330108754078435,0.123187698639268,11.6120780928965,0.00883734017789945,0.0220484249693752
1391	ATP2A2,28048.6494272459,0.214821338219509,0.0831497159762595,21.6310026890046,7.78406257970135e-05,0.000329710437423676
1392	ATP2A3,4.25322977331947,3.506203693088,0.775212708876218,41.598998181501,4.88046315437736e-09,4.84427095570445e-08
1393	ATP2B1,2547.41349832306,-0.398454997992124,0.110038467545176,15.8673222177739,0.00120726418391808,0.00378673902880709
1394	ATP2B1-AS1,15.7834206639507,-0.272479875798569,0.269484578801306,11.2086951876217,0.0106492851481056,0.0259292851548184
1395	ATP2C1,5752.26237551709,-0.252502025156136,0.0464719455815302,48.3246503400918,1.81628198055743e-10,2.33212718259366e-09
1396	ATP2C2,17.3537558242741,1.12035262519188,0.322416322182247,15.0396070664935,0.00178311290235073,0.00536878642786857
1397	ATP2C2-AS1,247.954427351937,-0.575638550124111,0.116521102915155,24.3990731001849,2.06182058872909e-05,9.95960360937926e-05
1398	ATP5F1C,6169.38025774294,0.278940015317312,0.0743309887446118,15.5744745808866,0.00138606839511135,0.00428310067245477
1399	ATP5F1E,6551.02692591726,0.196431376208866,0.0675711003803193,12.7316523669493,0.00525436736244458,0.0139726313304742
1400	ATP5F1EP2,20.6853599025642,0.414390138186895,0.272616152804796,10.1673212682012,0.0171961009119401,0.0394081030030296
1401	ATP5IF1,1700.47031408239,-0.303277956145498,0.0771691927073435,15.7834440399656,0.00125599745512915,0.00392677007312109
1402	ATP5MC1,1144.64967859755,0.242955122356252,0.143096207432398,12.1268055343323,0.0069611641095215,0.0179243685856106
1403	ATP5MC2,2754.49184858415,0.185491500270847,0.0683226803391784,17.0692202702587,0.000683948949911589,0.00229176339839136
1404	ATP5MC3,6968.94685615048,0.258561937698629,0.103644805125833,11.8834944003311,0.00779310403362489,0.0197851135282913
1405	ATP5MF,768.368218818588,0.326102617584462,0.0878027831099206,13.8054274636472,0.0031823259518152,0.00900220289289578
1406	ATP5PB,7033.67794508096,0.342255749710512,0.0702453918500116,26.6764947945263,6.8821983883179e-06,3.68647468847928e-05
1407	ATP5PD,3984.39143912715,0.315771150587477,0.0576720215571274,37.7451749702698,3.20029680436497e-08,2.72948063419677e-07
1408	ATP5PO,517.226003434583,0.397044745080879,0.092822568525148,23.58261111186,3.05283291324847e-05,0.000142060292644527
1409	ATP6AP1,2313.55058148727,0.138313685793013,0.0625594533156458,27.5943536017584,4.41847990702586e-06,2.4716851252955e-05
1410	ATP6AP1L,165.276088175283,-1.13649823077623,0.138265567288188,73.1734007132691,8.92344618028857e-16,2.29156173129852e-14
1411	ATP6AP2,4695.53508006919,0.028378075160277,0.0405584843236774,10.8950936210312,0.012306882168256,0.0294121299303035
1412	ATP6V0A1,1824.88818249148,0.452825367097935,0.0595395337161888,90.3438311977723,1.84801451945512e-19,6.74601663837458e-18
1413	ATP6V0A2,919.899750899653,-0.0556208881353072,0.070675055073112,21.2538315692704,9.32400903817402e-05,0.000387287454594834
1414	ATP6V0A4,6.41667046536985,1.15216019058653,0.601893110250038,15.5961738809051,0.00137196234562662,0.00424366784358039
1415	ATP6V0D1,2547.49821768503,0.339381993902561,0.0846148235573693,19.8737611503833,0.000180280425163962,0.000694971755934036
1416	ATP6V0E1,3927.09335449349,0.171034811057252,0.0914164959621471,17.9850540287294,0.000442982603725949,0.00155363995605647
1417	ATP6V0E2,401.51764313192,0.14131684019938,0.100011939635519,11.4196891979682,0.00966002489806251,0.0237879311582055
1418	ATP6V1A,3964.82930056362,0.215414374453657,0.0685324946310214,17.6946726794204,0.000508451479402601,0.00175950343506839
1419	ATP6V1B2,3070.68070035431,0.350764417728157,0.0579577743028101,36.9124874782356,4.80178569946205e-08,3.99575874802636e-07
1420	ATP6V1C1,3204.82208632649,0.43856950441089,0.075807166382842,54.7532663057924,7.7508534113701e-12,1.2174793569709e-10
1421	ATP6V1D,3258.19233289462,0.00657700128224777,0.0722638174777223,26.49210842012,7.52250174513209e-06,3.9964987019784e-05
1422	ATP6V1E1,2520.40408327077,0.188008263276964,0.0599382030947464,25.7154462592564,1.09394896756452e-05,5.62642360238996e-05
1423	ATP6V1E2,370.541783060471,-0.674512810182538,0.154458442453494,21.865700274193,6.95657199300487e-05,0.00029867008644151
1424	ATP6V1FNB,18.644594367064,1.09717447906106,0.311867048172319,14.5668122547257,0.00222687909115949,0.00655741136516382
1425	ATP7A,663.321960040957,0.318041113275726,0.0779919867985031,20.7382078225674,0.000119311746130833,0.000481014953139732
1426	ATP7B,785.965637130161,-0.311338134417717,0.106892835857416,10.0650897594558,0.0180208750068754,0.0410596331916686
1427	ATP8B1,874.350470105012,0.582833808610383,0.0962435217097213,49.4702600893247,1.03587811345544e-10,1.38734797669275e-09
1428	ATP8B3,51.6085527843057,-0.179369226631105,0.269338890522189,22.094983552477,6.23289504360836e-05,0.000271452350696294
1429	ATP9A,2224.30682318316,-0.307006982404028,0.0758217450125464,17.3408264496292,0.000601355091182204,0.00204259107793894
1430	ATP9B,439.461832209067,-0.395563644169855,0.0775649386749869,30.0598865541205,1.3406010868394e-06,8.39681650676349e-06
1431	ATPAF1,1514.9077781836,0.23731130344905,0.0507198363349037,39.327011694108,1.47973262966343e-08,1.34098872080906e-07
1432	ATPSCKMT,598.9150307864,0.887948016418184,0.108680216054214,70.6208473618369,3.14273987636246e-15,7.61881560586883e-14
1433	ATR,1911.57276580517,-0.140971591913467,0.108880460641536,11.8841278427022,0.00779081549497913,0.019783851926712
1434	ATRAID,2244.47759831077,0.0295468278636484,0.0504144923356592,17.8171840611569,0.000479732607658761,0.00167032865208005
1435	ATRIP,560.395559730637,0.498759959006901,0.120594029550192,17.4696231758815,0.000565732596157051,0.00193498596656783
1436	ATXN1,879.211638212059,-0.60056035185531,0.123215637577165,77.7357747736532,9.38910726312488e-17,2.70702916326518e-15
1437	ATXN2-AS,11.4839766755406,-1.3566679144517,0.381438611444369,13.4983402694103,0.00367398146118417,0.010228145792292
1438	ATXN2L,6132.67515086966,-0.378774888368983,0.0825135182195904,22.3900870786884,5.41078657772082e-05,0.000238469809556903
1439	ATXN7,1922.19012474261,-0.472332628209816,0.136817607366856,14.3517709124117,0.0024634108751705,0.00717357979669574
1440	ATXN7L1,204.444956697267,-0.358937302111555,0.115701048342632,23.7529696591247,2.81290685100457e-05,0.000131868070058238
1441	ATXN7L3B,3365.10388257652,0.0307538744975565,0.0328978238584469,13.1601673437081,0.00430273124985029,0.0117431808765378
1442	AUH,395.750358789445,-0.171836289060502,0.0763631506773049,12.970263886146,0.00470135476309723,0.0126822303582512
1443	AURKA,4319.91872498459,0.323791558619466,0.109382006052784,14.7708998083022,0.002023275730534,0.00602129692882947
1444	AURKB,1501.72415275999,0.364023066271165,0.0957340349420314,17.2990392765937,0.000613384865659111,0.00207610800890138
1445	AURKC,8.34415327997018,-2.93279713251189,0.592110930002486,30.5712247976893,1.04641996992249e-06,6.72394094726164e-06
1446	AVEN,782.631347264329,-0.325330123775504,0.0810702643517577,18.2861798889543,0.000383936837287453,0.00136629794577721
1447	AVL9,2645.75175033062,-0.434368712770333,0.0603267318602216,59.1743212454625,8.8232332115155e-13,1.57019424235552e-11
1448	AVPI1,462.196760422127,0.135655756461495,0.0881588785279358,25.1341273015976,1.44748698814114e-05,7.24399504488946e-05
1449	AXIN1,2312.43778400059,-0.50711239222026,0.09422091559975,31.9827370394354,5.27749208063312e-07,3.60623182551926e-06
1450	AXL,15496.7099063579,-0.642484311186593,0.0929374684396313,60.1508320687003,5.4578519660498e-13,1.00447217225175e-11
1451	AZI2,2851.1975764904,-0.510665556257412,0.10059871347199,35.5153419510976,9.48066629650558e-08,7.47253801421576e-07
1452	AZIN1-AS1,21.3860863090563,-1.19726149598173,0.268779986007124,30.5568350579728,1.05374272343195e-06,6.76508954854492e-06
1453	B3GALNT2,2195.88742682238,-0.357210814593701,0.0886361988340073,16.7202543147089,0.000806807929784655,0.00265747250250471
1454	B3GALT1,10.4245513147922,-2.25934576357759,0.475775636338838,60.5407323410917,4.50520606435769e-13,8.38933186604888e-12
1455	B3GALT6,776.554740525365,0.119095414173383,0.0821478788287482,13.9803467730269,0.00293202659534745,0.00836288355395175
1456	B3GAT3,572.387824706661,-0.274597371239869,0.0722579145205038,17.5204830799311,0.000552250697935714,0.00189434040715447
1457	B3GLCT,727.765773410451,4.6563151069215e-05,0.0583120266852081,24.1921247735033,2.27759054275122e-05,0.000109064586159282
1458	B3GNT10,213.232213795531,-0.738608231480208,0.114672890850595,61.1312246737632,3.36924424132731e-13,6.37069855048917e-12
1459	B3GNT2,1342.38746068321,-0.20387589507199,0.0782965056548994,50.4465290760236,6.41796886082434e-11,8.83120512718414e-10
1460	B3GNT4,78.8843414105838,0.533453453916282,0.148516025238658,19.2830683559307,0.000238917716917581,0.000895992151150414
1461	B3GNT8,18.192795975738,0.243239091738183,0.30352773039363,11.579224895983,0.0089727579158326,0.0223433711321641
1462	B3GNTL1,43.8120329391406,-1.66507054771397,0.338522462239576,24.6892738181371,1.79314237153465e-05,8.80817377120612e-05
1463	B4GALNT1,590.916837340321,0.962392102276495,0.15988095222107,57.1411933100143,2.39757644741476e-12,4.01444092806331e-11
1464	B4GALNT3,89.8329346863192,-0.641302753334226,0.173009039920623,29.057330038123,2.17816221070219e-06,1.30083051442287e-05
1465	B4GALT1,10336.5375737604,-0.490183953223366,0.0730693949996908,44.7743932681266,1.033267367155e-09,1.16724858330527e-08
1466	B4GALT2,2450.94617158657,-0.246536242848215,0.0591888803862068,18.0096319123504,0.000437842311659482,0.00153780970944651
1467	B4GALT4,1000.2014204671,-0.286077470592613,0.0726810784481068,28.8590840278772,2.39742800549433e-06,1.42063851626891e-05
1468	B4GALT6,1084.08968561047,-0.33984954648806,0.12442643703988,12.560531869266,0.00569011690874351,0.0149972716617356
1469	B4GALT7,1267.2106271784,-0.328323853921091,0.0733861885924237,21.6928969796795,7.5567662190015e-05,0.000321129847886565
1470	B4GAT1,669.120485106236,0.248844435114228,0.092991640760508,18.1739151541875,0.000404974301369947,0.00143399991113601
1471	B9D1,408.091643600564,-0.591716712714245,0.106037884983121,30.9428780751581,8.73917650109869e-07,5.69671526053024e-06
1472	BACE1,616.547205944636,-1.57151422803171,0.115141504408075,207.218249551668,1.16242184772866e-44,1.80789341599207e-42
1473	BACE1-AS,240.07222399222,-0.0708188779555826,0.0954364949865324,13.6637986198657,0.00340040488190529,0.00954473078506334
1474	BACE2,1577.72810849841,-0.618212146010105,0.103043070098299,119.889157583626,8.15283068558193e-26,5.11520641167832e-24
1475	BACH2,209.675923422947,0.475907979101588,0.1137724007565,28.525289072401,2.8174874081378e-06,1.6439685444841e-05
1476	BAG2,432.266052418674,0.702000670913429,0.201237772266156,19.2241282043758,0.000245721109982609,0.000917517233066949
1477	BAG3,4788.39261148309,0.438078338415435,0.0802309522592597,32.604124375444,3.90333667712326e-07,2.73754177561979e-06
1478	BAHD1,1039.78835214127,0.185307983018436,0.0877475646281047,14.7786704515141,0.00201589967751422,0.00600501003208817
1479	BAIAP2-DT,428.913349101318,0.0958676003150341,0.116165965895944,14.1986733579894,0.00264682606972144,0.00762723822413857
1480	BAK1,2784.6415234339,-0.297539092196171,0.089969978943623,14.9365150812996,0.0018717127622936,0.00561183496541599
1481	BAMBI,7.68391207731836,1.52415591125162,0.485245024468521,13.9067042017394,0.00303493435108915,0.00862632241232998
1482	BANK1,12.307521761829,-5.1328614028721,0.862479765167783,80.464239083797,2.44036152840055e-17,7.46473467516983e-16
1483	BANP,472.040524344714,0.0428259965991173,0.0687682468356402,13.7498184403909,0.00326624905894626,0.0092026024541399
1484	BARD1,1145.10846379881,0.376022253922551,0.131226963028407,16.1404651304322,0.00106121287606357,0.00337318456647438
1485	BARX2,221.003031557973,-0.0176444818500001,0.154773953659936,16.2640444380015,0.0010010360990981,0.00320822554761015
1486	BASP1,4650.5823794473,0.216071258448219,0.0555703462089869,20.9816391574188,0.000106204549831455,0.000434598384848563
1487	BATF2,41.7530210816948,-2.07837643612581,0.266330294017169,69.8156375636374,4.67450342912012e-15,1.10768678360641e-13
1488	BATF3,8.98665311522986,0.936589255152187,0.442629698987891,10.9077724916736,0.0122351825390142,0.0292566052808713
1489	BAX,2007.5292889086,0.269326648717444,0.0768180264591468,12.5973060525065,0.00559355578280688,0.0147802918716547
1490	BAZ2B,1752.78948041869,0.0117078283126288,0.10747741283255,10.1283144436098,0.0175063223492043,0.0400247660249219
1491	BBC3,97.5387087558636,0.122863443285501,0.179443098469954,17.8647434387322,0.000469023620876136,0.00163691319011528
1492	BBIP1,706.467217035777,-0.651283673164766,0.0965542951697802,49.2289361365832,1.16597768861534e-10,1.54844361112867e-09
1493	BBS2,1887.75770757942,-0.247632687897411,0.0893317552356516,10.8126645430799,0.0127832231128936,0.0304418247194581
1494	BBS4,732.945302223364,0.303037250650713,0.0720134761285227,60.9564809002943,3.671769821049e-13,6.93085782033052e-12
1495	BBS5,76.05160630508,-0.632555620988119,0.169293794184524,23.8357733985408,2.70317230708839e-05,0.000127264038375713
1496	BBS9,751.491982611325,-0.313094546452046,0.0761388416120544,17.7715933694596,0.000490226429490629,0.00170234406883098
1497	BBX,6235.94884353524,-0.21800275287944,0.0868386222798905,10.6920339064451,0.0135132341280836,0.0319562882234421
1498	BCAM,5451.34702941225,0.0179103776395137,0.0991693201564051,10.0673616043325,0.0180021307185389,0.0410211573379005
1499	BCAP31,6888.35716328155,0.144675971688016,0.0572382933545907,20.5927586397661,0.000127899462306298,0.000512642400187765
1500	BCAR1,3862.34341460939,-0.0657744281751351,0.0731997846439838,16.1269851401027,0.00106799044261723,0.00339179881006635
1501	BCAR3,9010.48701166152,-0.0714634270879303,0.04565063890988,25.9925092571786,9.57191143240122e-06,4.9775291731712e-05
1502	BCAS3,390.305013184495,-0.0220943220867825,0.0964208359814488,17.0245951255722,0.000698558318807171,0.00233610849043858
1503	BCAS4,1174.84974417274,-0.220890728362209,0.0630126090834411,12.9013627136783,0.00485484310959885,0.0130405266450366
1504	BCAT1,10.8146195804007,-2.69920195474576,0.541325444920808,29.1375895472323,2.09519087262769e-06,1.25501194526668e-05
1505	BCCIP,3328.40063063822,0.249841071439758,0.0849689296754043,19.2239875063978,0.000245737579062305,0.000917517233066949
1506	BCDIN3D-AS1,17.5076737355429,-1.08578637667887,0.283789303267914,18.8757102491789,0.000290062535987285,0.00106288885138198
1507	BCHE,173.687040010174,0.606816521888181,0.30572095448004,11.7563189422187,0.00826627767081716,0.0208070141736947
1508	BCKDHB,783.545481061903,0.039300686513243,0.0637272545708749,11.5896168674236,0.00892970321832452,0.0222512124085182
1509	BCL10,3330.72360326683,-0.423714284700303,0.0988409680906162,22.6246154259685,4.83523455875771e-05,0.000215860431029238
1510	BCL11A,267.724755166904,0.764850846785442,0.0890966756761097,74.3811485609507,4.91740129873365e-16,1.30216795782413e-14
1511	BCL2,164.983585090334,-0.43839451519972,0.20656673726455,11.3218328457031,0.0101070169863104,0.0247574833787339
1512	BCL2A1,283.233376806231,-0.641746388136506,0.12241608955753,128.792202923483,9.84797551412048e-28,6.92651398819589e-26
1513	BCL2L1,8113.5725870388,-0.236881236167655,0.0673960768133223,13.9834398220007,0.00292778088523633,0.00835293125570912
1514	BCL2L11,232.324231351518,0.270674348919355,0.133639810626047,21.9300009891185,6.74557040612194e-05,0.00029088955200385
1515	BCL2L13,3148.93098448605,-0.565716290426299,0.0992205813114099,40.0121210888889,1.0592239715401e-08,9.82897538296774e-08
1516	BCL2L2,2538.76079118673,-0.88697580841741,0.126190607799928,48.7751895391393,1.45642042396095e-10,1.89964226142249e-09
1517	BCL3,396.955212415545,-1.09292529803978,0.15848479320718,62.9480666382395,1.37776186988234e-13,2.71920204614401e-12
1518	BCL6,222.842321695308,0.650275212854096,0.106874060881691,58.1913263236523,1.4307473286943e-12,2.47439739657115e-11
1519	BCL7A,1680.5276327757,-0.220361799674927,0.0565635750521684,24.8481742697498,1.66112480067475e-05,8.23477917461319e-05
1520	BCL9L,7493.46199604811,-0.178892150802868,0.0661871031072291,9.60807709064005,0.0222089665350739,0.0490800977187479
1521	BCLAF1,7954.34369964135,0.256225003756673,0.103215058196726,9.85035216756245,0.0198819808662796,0.0446307493942699
1522	BCLAF3,396.741461521931,-0.444871007420366,0.116477670593783,18.0128775092636,0.000437167966247369,0.00153592977005618
1523	BCOR,912.589446171282,0.514085411002851,0.0847255553831281,55.5871794765529,5.14561040616006e-12,8.33143737683613e-11
1524	BCORL1,571.428245879935,-0.132154946781513,0.0870583133252994,18.5783221818541,0.000334148887233633,0.00120681572764592
1525	BCR,3779.06246146983,-0.40278484156339,0.0662647735209259,38.5323153576729,2.18036071883754e-08,1.92075255187583e-07
1526	BCS1L,1102.35318013843,-0.230245865935455,0.0731242571516438,14.5272505207579,0.00226863624750811,0.0066634966785765
1527	BCYRN1,632.099734124413,0.272753717678389,0.161675248630337,9.74554302287527,0.0208576858963636,0.0464966178481063
1528	BDH1,315.076142482547,0.412683232377374,0.102134804517176,17.5744822809413,0.000538286081672063,0.00185172088998871
1529	BDH2,353.5726917542,0.203470637349331,0.0818297622332896,10.1605677332948,0.0172494221243062,0.0395138976885491
1530	BDKRB1,10.3327473772592,-1.65378185845811,0.475403145217063,13.3135557058516,0.00400533411896749,0.0110401396286062
1531	BDKRB2,352.41225913413,-0.0995378295428543,0.0927798610841611,49.1143357863963,1.23335679208987e-10,1.62910793979096e-09
1532	BDNF,72.6852974704155,0.732204425193938,0.18236719079686,30.83979742734,9.18697404456385e-07,5.96221927047289e-06
1533	BDNF-AS,56.3300202409365,-1.39944706863103,0.198106810966512,63.1448567143348,1.25054403713047e-13,2.48365692985849e-12
1534	BEGAIN,32.6921609425719,-1.71562521996784,0.25155366712936,55.6180861501663,5.06806503675804e-12,8.21190141869415e-11
1535	BEND3,562.192942419649,0.375605127066384,0.104260680018485,36.5199865603297,5.81338498602893e-08,4.76042296686871e-07
1536	BEND6,34.5634490665583,-0.241724357477026,0.239432047232465,9.5940016271571,0.0223520842482006,0.0493695150136523
1537	BEND7,436.905691313786,-0.446845989871887,0.101416528814444,19.9569826089356,0.000173262646791653,0.000671434559465459
1538	BEST1,78.428191271435,-0.550983728683325,0.200182871651778,47.1854697044111,3.17378444508581e-10,3.88112012567664e-09
1539	BEST4,4.36798932335353,-1.92972167343283,0.660608083604016,12.1835166720888,0.00678023387507216,0.0174992947447667
1540	BET1,1349.51785870264,-0.196403741463392,0.0837201880786745,12.0736119245946,0.0071352043266221,0.0183297647497323
1541	BEX2,127.377962919068,-0.576865419284047,0.132059451611761,24.4960527839145,1.96784246506052e-05,9.55790649678063e-05
1542	BEX3,2672.13331863769,-0.300417851945408,0.0745759958655333,18.3704933012746,0.000368855179254303,0.00131772349301703
1543	BEX4,180.567995479633,0.448657408585179,0.120022828771289,44.2140595011073,1.35915296310691e-09,1.50210381832377e-08
1544	BEX5,27.5233591557081,-3.15840997752581,0.31590338899575,209.151268663655,4.44233342234599e-45,7.10934301684864e-43
1545	BFAR,1413.83805969506,-0.0989781638813403,0.0666820992339622,10.8681049376425,0.0124608860011263,0.0297415613676509
1546	BFSP1,61.7941907932616,-1.68389366778713,0.16304579560683,124.727355199558,7.39879300625548e-27,4.89228573482492e-25
1547	BHLHE40,9939.59270866249,-0.347605733993955,0.0625856539032387,46.7532492651326,3.92206476222105e-10,4.73585567379179e-09
1548	BHLHE41,212.53643113131,-2.10226701118261,0.217193125591947,116.891658036041,3.604123008344e-25,2.13396934689752e-23
1549	BICC1,375.51788792868,0.799541582629713,0.109238884589337,64.6961535730522,5.82574862263024e-14,1.20244540496064e-12
1550	BICD2,3943.50025406336,0.186990981276299,0.0505947527265219,44.6563691383544,1.09469274688024e-09,1.23411379861409e-08
1551	BICDL1,235.525281703708,-0.233548266185196,0.0923521192868996,15.7539181561508,0.0012736126921527,0.00397846340964531
1552	BICDL2,3.25261894624459,-1.90193722651632,0.758478803683794,10.0185153505358,0.0184094020912495,0.0418025545121576
1553	BICRAL,735.424927004056,-0.539195535535044,0.0882021720321604,43.1130416037661,2.32868416232462e-09,2.46071721171958e-08
1554	BID,210.204450153058,-0.669325902465048,0.107184319981754,140.17690224276,3.46191516436562e-30,2.82126924003744e-28
1555	BIK,101.439027039955,-0.0441028084871345,0.130485491959976,15.1157746036398,0.00172033727241792,0.00520460940566436
1556	BIN1,1319.11581036261,-0.299257807467251,0.0565884225554145,28.9366508498746,2.30912975891037e-06,1.37199706014354e-05
1557	BIN3,762.20795436297,0.134137445411959,0.0610795418040455,14.273924529206,0.00255504127642488,0.00739652465458691
1558	BIRC3,215.395503514771,-0.61763252480679,0.22760268280728,55.7582741226695,4.7307362962948e-12,7.67094795181135e-11
1559	BIRC5,3457.05783668847,0.572107114415324,0.110748491887623,26.6656405062349,6.91833798964777e-06,3.70481131709984e-05
1560	BLACAT1,47.4117452512584,-1.14654656140736,0.217873055965222,31.8707079443845,5.57232197996364e-07,3.77962932824008e-06
1561	BLCAP,7384.18659737208,-0.217444769576823,0.0559344546108644,17.0346496379964,0.000695239844364286,0.00232712518381104
1562	BLM,928.277254284807,0.992139489968228,0.17237011764557,35.178738342913,1.11679035728876e-07,8.67240331952258e-07
1563	BLMH,1905.82422157226,-0.073174574316322,0.052319148078681,20.0897734411351,0.000162623736630646,0.000635222006276586
1564	BLNK,7.28747491627895,0.685620448110266,0.455534235510535,16.9262600130523,0.000731854944494107,0.00243418922426993
1565	BLOC1S2,1924.57154192069,-0.0227765628890872,0.0771304374749055,16.5677731784746,0.000867153544380791,0.00282826796683773
1566	BLOC1S4,521.621959121593,-0.176982883298851,0.0670312389857957,17.4473764733984,0.000571732110295108,0.00195369080239323
1567	BLOC1S5,557.764188067756,-0.232885098389628,0.0969622828896176,13.576663026621,0.00354186416948163,0.00989633062248284
1568	BLVRB,847.867873090112,0.456682532528117,0.0802057504708308,39.8513903765404,1.1456627247453e-08,1.0582166991217e-07
1569	BLZF1,1891.1847183634,-0.120067243098494,0.119564879192761,11.8268599696818,0.00800042230144933,0.0202346915400262
1570	BMERB1,72.3421144978937,-0.583447757992238,0.169595831227225,19.9051362160166,0.000177602051475441,0.000685826868753216
1571	BMP2,257.349104929906,-1.60104051272704,0.184354033259614,96.11276012805,1.06453514175805e-20,4.36993654381534e-19
1572	BMP6,97.9037258744277,-2.48953504485297,0.256281519724816,101.853743660705,6.20686011341546e-22,2.84395239843943e-20
1573	BMP8B,10.5352092384621,3.54790550463259,0.514614367215589,93.0938070203665,4.74164786045243e-20,1.81804328121687e-18
1574	BMS1,4997.29795559477,0.309150992956837,0.0699346869999992,23.5784347934062,3.05896396471665e-05,0.000142315608090936
1575	BMS1P1,159.632845153111,-0.708101926861898,0.169163992488225,22.1191198682769,6.16122072613241e-05,0.000268648686548143
1576	BMS1P4,34.1449531876709,-0.544379653904074,0.202686688476758,9.8229257546413,0.0201328840124335,0.0451085262670786
1577	BNC2,5.01790757901449,1.03754004663492,0.611981560102707,11.8232286580809,0.00801389948904635,0.0202641367318054
1578	BNIP1,870.005729350948,-0.20986628082002,0.0687678627626367,17.382031540564,0.000589722564902908,0.00200528845348749
1579	BNIP3,6230.54094223906,0.424507461382132,0.110444163852852,16.1526449610008,0.00105512575473962,0.00335576789939868
1580	BNIP3L,5046.19654491198,0.1946293842246,0.0891584874818371,14.1131091312035,0.00275516547647906,0.00790950598570648
1581	BNIP3P1,167.830420231302,0.484718779216693,0.135705299552033,13.1289726344678,0.00436583581810405,0.0119007015604577
1582	BOC,140.336586967761,-0.705399889892547,0.117678908544597,48.203793666405,1.92710092838508e-10,2.46439050395972e-09
1583	BOD1,3362.51267045888,-0.575704435217957,0.0711392427944045,76.5834766734492,1.65836716321423e-16,4.65967414753007e-15
1584	BOD1L1,4193.03722570135,0.0988159035471308,0.0731377609512397,9.92690481718967,0.0191978001843717,0.0433446676050618
1585	BOLA1,181.138788883377,-0.521523093974931,0.123649273379343,19.1031128705667,0.000260299886507279,0.000964227271639257
1586	BOLA3-AS1,216.484029234178,-0.0146350566377762,0.104444897701775,22.1806353233068,5.98223817131384e-05,0.000261483053744957
1587	BOP1,2317.51180556998,0.221688282432242,0.0943196183396603,9.9142937444289,0.0193088968068246,0.0435495287968465
1588	BORA,895.47045267596,0.357803139687194,0.0872549627766132,19.1350595168197,0.000256369672409518,0.000952544450734219
1589	BORCS6,370.979605551395,0.366129769528233,0.116760154781123,17.8613121596063,0.000469788224754556,0.00163906365619342
1590	BORCS7,237.756910627474,-0.342852601211928,0.174495162570876,10.838846726757,0.0126299857831995,0.0301061236936818
1591	BPGM,644.671619334058,0.392090032760508,0.0790829203475586,29.2978943980111,1.93879108726315e-06,1.1721380006079e-05
1592	BPHL,441.963095380486,-0.360266993179861,0.0851097581503403,20.9101598524877,0.000109897015462126,0.000447304752392381
1593	BPNT1,1302.96639472792,0.627074352306857,0.0963872506921978,45.2861677659851,8.04354120255058e-10,9.22334410479385e-09
1594	BPTF,4043.41577696462,0.197206175445438,0.0656539320724758,9.83662417974946,0.0200071813004711,0.0448678512409528
1595	BRAF,1645.42295785544,-0.298230890236939,0.0987206892716337,17.0170397272271,0.000701062318799918,0.00234341778578723
1596	BRAP,1012.16563678303,-0.191025350578217,0.0852028852163712,13.2472723304714,0.00413126492873947,0.0113495442158491
1597	BRAT1,912.870766078141,0.290967920545568,0.0859795687021839,16.1705144560449,0.00104625780817353,0.00333016508082861
1598	BRCA1,2310.73750748405,0.752587777285327,0.137566603228964,32.624252605395,3.86537550516926e-07,2.71350343393716e-06
1599	BRCA2,1500.00946955557,0.650711058154337,0.151026352671916,20.530929562156,0.000131733900306385,0.000526006723606312
1600	BRCC3,1378.36975369006,0.521522625387002,0.101560255140687,27.3907176766836,4.87516547471049e-06,2.70183261001207e-05
1601	BRD1,1283.76778891181,-0.20317239213847,0.0755298460960485,10.7039937182275,0.0134390617291637,0.0317979085374525
1602	BRD3,1555.33849470936,0.129518076938796,0.055267883051839,22.4152362137438,5.34593666999749e-05,0.000235894128585204
1603	BRD3OS,810.863526327114,0.178987802880715,0.0631868116608304,9.95527631908689,0.0189501538575744,0.0428585916993886
1604	BRD4,4240.60119944628,-0.411151619583947,0.0998648107340379,21.933329081338,6.73482455762338e-05,0.000290505078818579
1605	BRD7,3376.0974912133,0.193119454380848,0.0403518530976483,37.7944054027718,3.12441797033792e-08,2.66935283848793e-07
1606	BRD8,1959.06110957084,0.28852167034229,0.0652475152310311,22.0066822987775,6.50226174340965e-05,0.000281739161473812
1607	BRF2,335.728968694297,0.238897475360593,0.0812076958964492,18.8800146186176,0.000289468899829319,0.00106088958724369
1608	BRI3,1699.17838878694,-0.260207028159783,0.0661409542444961,24.5049080380336,1.9594770595804e-05,9.51936886511946e-05
1609	BRI3BP,2789.69204770948,0.696879062297309,0.148349661536463,38.7883343028898,1.92443555189036e-08,1.71237546992339e-07
1610	BRIP1,1405.79252988209,0.895428714064164,0.225438151795171,21.4029912944101,8.68172639487995e-05,0.000363411537966118
1611	BRIX1,2142.52945828809,0.405929572832172,0.0954639477027319,28.9150868072347,2.33334633844974e-06,1.38415132647495e-05
1612	BRK1,3788.7987531265,-0.213581136360723,0.0571409848318151,16.8417088219586,0.000761742130794748,0.00252257834137082
1613	BRMS1,1697.55138942965,0.407951764725744,0.0940215492380404,18.7503500013201,0.000307893097950997,0.00112319442818761
1614	BRMS1L,684.103990720008,0.314631354356307,0.0974614010906836,10.8003317471471,0.0128560368633627,0.0305888358249693
1615	BRSK1,65.7356613836865,-0.0894538774690824,0.18613752492458,29.4118031312827,1.83479015706578e-06,1.11567567783033e-05
1616	BRSK2,63.3543593626377,0.152621286192333,0.184895621245953,23.686430458004,2.90429568273618e-05,0.000135748931541225
1617	BSCL2,49.4331333058172,0.537167489723339,0.173439268119633,12.4419138083205,0.00601295453602893,0.0157527996356108
1618	BSDC1,1715.24866484794,-0.312127746846816,0.0621485035750968,25.4942442950055,1.21698783490516e-05,6.19575295847869e-05
1619	BSN,31.526125000973,0.132628804759122,0.271385006378451,10.5275411078757,0.0145752290840367,0.0340946581491118
1620	BST1,24.3744494190261,1.99612630753604,0.253212638152847,83.6996479302072,4.93461238575454e-18,1.60030711511584e-16
1621	BST2,14.4646136577389,-0.892666168785106,0.562144339970611,11.1273292905032,0.0110569110053095,0.0267771487266196
1622	BTAF1,3227.70590852802,-0.321386323447168,0.0841725488987213,17.3017274081259,0.000612603853198529,0.00207378235712592
1623	BTBD11,889.194454776695,-0.350524873432404,0.0886275387909529,41.8159211095241,4.38970770695597e-09,4.38474422017741e-08
1624	BTBD19,158.67717266002,-1.04191796506297,0.136965327112703,65.6228378593674,3.69081589697277e-14,7.77783101952706e-13
1625	BTBD2,1656.90658730153,-0.734115724744458,0.0905615134479489,66.0994271791136,2.91848856407573e-14,6.23957598621611e-13
1626	BTBD3,1249.85578540848,-0.441898253972537,0.0850581282764282,34.2922429557996,1.71879476095289e-07,1.29290130434757e-06
1627	BTBD6,1771.91973436762,-0.166726889660703,0.0696559200630949,10.7701256449488,0.0130361063410669,0.0309539198518937
1628	BTBD8,300.592220596163,-0.518239991201536,0.166652029270522,15.366201077991,0.00152899821390411,0.00468734320641754
1629	BTBD9,975.361937241438,-0.285978336257599,0.0888562416488451,10.8917243112342,0.0123260053104693,0.0294450867800664
1630	BTC,17.6444029501769,-1.33721325286801,0.298249638185854,25.8460839333268,1.02719524434138e-05,5.30657473012382e-05
1631	BTD,640.414777090514,0.272110807354189,0.0806733698736427,26.7016676313169,6.79910789520278e-06,3.64816078390557e-05
1632	BTF3,23797.7983628498,0.217947841852512,0.0548770690325942,16.9948698489725,0.00070846143208047,0.00236385718801891
1633	BTF3L4,2311.346797161,-0.400375882182079,0.0719055157101098,35.9625658153049,7.62609359550224e-08,6.13113494927801e-07
1634	BTG1,2461.18926107098,-0.524342057003885,0.105710016677865,45.4339089763697,7.48244725671907e-10,8.61573762589367e-09
1635	BTG2,563.152468847567,0.510353021331884,0.116387838575193,55.9998579072662,4.20122910064904e-12,6.84753835334569e-11
1636	BTG3,1472.94790724008,0.305669716640987,0.0696890756664941,19.9877851929255,0.000170734699810075,0.000663034261527256
1637	BTG4,2.43601100058191,-0.787961908573403,1.40976368617359,22.6194178515698,4.84730346886213e-05,0.000216224393273723
1638	BTN2A1,1096.04872523019,-0.461908281960891,0.145941614539882,11.2009129962779,0.0106876224931235,0.0260066265712464
1639	BTN2A2,558.625792390124,-0.17888554823934,0.0673488035028753,34.293783752578,1.71750762320167e-07,1.29237328308037e-06
1640	BTN2A3P,186.012372131771,-0.443373372418134,0.100249438445262,21.386647512967,8.74989619380372e-05,0.000365918306078688
1641	BTN3A1,497.122515011449,0.441722075999785,0.124066317227168,14.3172435778858,0.00250364276360845,0.00727060492232646
1642	BTN3A2,840.110577794403,0.359349552863613,0.127252436829367,13.0321659742731,0.00456755851087973,0.0123696541646571
1643	BTNL9,9.27620034355365,1.17614820301287,0.448456037642736,19.9863604111858,0.000170850816674037,0.000663251939927248
1644	BUB1B,1978.93517977513,0.480885474599811,0.132388053011198,19.2816132720177,0.000239083397222124,0.000896461261061222
1645	BUB3,8668.4318798454,0.125555132404404,0.0460767476276897,43.8219276995504,1.64651860915718e-09,1.79218154180563e-08
1646	BUD23,1520.88790059059,-0.28694442971359,0.0698858272901335,41.2732850376806,5.72214425087051e-09,5.56888915245659e-08
1647	BX255925.3,336.309679912816,-0.374701343429103,0.0845736150055191,21.694939813985,7.54937803503096e-05,0.000320877624910814
1648	BX322234.1,44.2349510224664,0.553452966774287,0.190214033843419,29.0566352496923,2.17889460388207e-06,1.3009161212959e-05
1649	BX322639.1,406.619219875338,0.945965878765098,0.258357241705906,15.8342092450058,0.00122627442526653,0.00384309219270773
1650	BX470102.2,105.348035760968,-0.439987632129053,0.116783614938712,19.9897820368734,0.000170572093206097,0.000662635827345057
1651	BX537318.1,25.7172378626419,-0.91835936821306,0.281829240182209,23.8654810885565,2.66485150402125e-05,0.000125647407058731
1652	BX890604.2,1030.60900303535,-0.184184495407721,0.0603919300815006,20.627478676786,0.000125795175168833,0.000504941192948686
1653	BZW2,2632.62280537839,0.280583940123743,0.0717457658334704,18.8818985975261,0.000289209451738214,0.0010601146459151
1654	C10orf143,9.7941011800279,0.6496276315036,0.391097160819235,15.4681315817387,0.0014573076345596,0.00448441397648723
1655	C10orf25,25.6652061361215,-1.0281949893524,0.273498477314664,20.4467237828702,0.00013714078610127,0.000545034058133264
1656	C10orf67,2.8934108975875,2.0500801806417,0.75000595133782,12.2438920735973,0.00659271919518875,0.0170775658190955
1657	C10orf91,51.6788363865766,-0.0890498400447898,0.247417925109088,18.1430715993162,0.00041095224036384,0.00145311050731765
1658	C10orf95,82.8016774112454,-1.16387814794794,0.154741086650026,66.1203526046099,2.88855631770029e-14,6.18156649965222e-13
1659	C11orf1,421.986733995446,0.267895763576818,0.0755922142853899,35.9581218148152,7.64260966580397e-08,6.1363219392767e-07
1660	C11orf24,1358.5500635845,0.0567849902472941,0.0751082769013788,22.2833454140788,5.69486890725537e-05,0.00025004210699152
1661	C11orf45,331.031387919432,0.529410101098737,0.12106212398126,30.5620086961144,1.05110405604188e-06,6.75207477535918e-06
1662	C11orf54,134.771010203793,0.555721006304207,0.123193749666938,38.2907599758175,2.45291199404386e-08,2.13782799480895e-07
1663	C11orf68,726.020064622545,-0.0581419928137735,0.0804753942221611,11.7129834819017,0.00843390638916587,0.0211686353681928
1664	C11orf71,102.464245204897,-0.472763652012976,0.149074133264215,26.5654727858084,7.26091077283934e-06,3.87149238093087e-05
1665	C11orf80,726.828275120514,-0.0181483512220475,0.057272183284886,21.585119106808,7.95694590043128e-05,0.000336002199256262
1666	C11orf91,93.4552781206303,-0.594827836250766,0.196354698914009,19.4901074726402,0.000216471535613454,0.000819327140363863
1667	C11orf95,483.121013513316,0.649272896752846,0.112645137357654,57.5952678719858,1.91793185357254e-12,3.26329160139828e-11
1668	C12orf4,940.81440588126,-0.197663475303116,0.0818360342341425,18.1876156456837,0.00040234675733624,0.00142583891780662
1669	C12orf49,2020.15229961612,0.193738881000258,0.0573171337864712,20.0310303091598,0.000167247441169204,0.000651783966511713
1670	C12orf57,1165.48535380407,0.314014172671572,0.0885066787953617,40.2985364835974,9.2102287086787e-09,8.65197367210417e-08
1671	C12orf66,457.335549979333,-0.393677353987024,0.0814549898119438,28.8366964334357,2.42353379679475e-06,1.43572274415805e-05
1672	C12orf75,3736.97624995563,-0.060487110845312,0.0487399991303058,52.1220769540028,2.82091781359267e-11,4.07722316185825e-10
1673	C12orf76,188.303206475672,-0.511677467733561,0.133488975607172,26.950542997787,6.0295967209833e-06,3.27183399466624e-05
1674	C14orf93,487.319653916481,0.225269709962309,0.10434053396813,29.9169330027439,1.43671084100924e-06,8.94047870489969e-06
1675	C15orf40,549.39148276483,-0.362599150454046,0.082060292734899,25.5729513855158,1.17170272824391e-05,5.99144587943197e-05
1676	C15orf41,526.283342053204,0.0169042149138162,0.0834461346743598,40.4710532978186,8.4662996349427e-09,8.00763286671133e-08
1677	C15orf61,163.270190968756,-0.587698038357293,0.117476129302697,29.5410687520335,1.72349552354034e-06,1.05692720981816e-05
1678	C16orf70,575.991695059431,0.309182304952362,0.0654425168592596,24.5784072677403,1.89139793559587e-05,9.22108684495251e-05
1679	C16orf72,4429.85487780114,-0.547988694239114,0.126796174904419,25.5598751065506,1.17910821755755e-05,6.02373467146854e-05
1680	C16orf74,1633.67157917987,-1.02307814267291,0.10987542399086,88.5336213164969,4.52363405371043e-19,1.6010329819903e-17
1681	C17orf100,141.613550373237,0.0789696305694876,0.143488304494848,9.7486306168708,0.0208282813357436,0.0464498226093
1682	C17orf113,39.6124724983107,-1.49626679653074,0.312325147520633,68.1756509977762,1.04914578620696e-14,2.36432496820212e-13
1683	C17orf58,445.332963589202,-0.2916306430472,0.0813333957726162,14.8174238067198,0.00197951049349842,0.00590537474657741
1684	C17orf75,949.803945669125,-0.317723178721874,0.0649348825335473,43.7415596835032,1.71252452530226e-09,1.85853091603442e-08
1685	C17orf80,897.449028301092,0.175393436182591,0.0687321043415581,17.9238776531233,0.000456039270673699,0.00159512627380878
1686	C18orf21,345.886818835888,-0.325119906436794,0.105160043958668,18.9826158110796,0.000275671016789947,0.00101486821233639
1687	C18orf25,1873.64108015175,-0.431362189438128,0.0712664736058592,38.1005730764125,2.691236691757e-08,2.32990836289508e-07
1688	C18orf32,91.0162760694449,0.0646525808496965,0.180304963809286,17.1882061891649,0.000646462739840691,0.00217738746520995
1689	C18orf54,1256.19472025134,-0.295261054143867,0.0920520316968188,15.3933585164116,0.00150956251926563,0.00463165993859146
1690	C19orf12,617.820823539587,-0.289452234434337,0.0699990731613212,26.5318465234584,7.37966429257042e-06,3.92626579470718e-05
1691	C19orf25,599.783307759502,-0.344420380822479,0.0808889029206927,29.22523033623,2.00818688673843e-06,1.20912779153812e-05
1692	C19orf47,568.87872262715,0.443740588186905,0.0949458176691455,32.8502999150635,3.46354929284402e-07,2.45798477289396e-06
1693	C19orf54,408.664786719669,-0.526157135303132,0.117828924883946,38.0757946451866,2.72394345721768e-08,2.35729981397541e-07
1694	C19orf57,31.6964614721632,1.14356040401009,0.259272926147265,22.0493170787468,6.37078476149708e-05,0.000276693768844962
1695	C19orf73,17.1546435172662,-1.67670578632241,0.343003626737635,34.0425860082431,1.94059662101122e-07,1.44157673646259e-06
1696	C1D,997.126171245598,0.405401671678725,0.0842529926871206,25.5567052369056,1.18091042680875e-05,6.03015185573901e-05
1697	C1GALT1C1,667.868780366055,0.320587675957335,0.12194244319259,15.4046329299359,0.00150156599447262,0.00460907085954046
1698	C1QL1,32.3086858110658,1.71887001196725,0.233146455062321,82.598995497204,8.50058899700403e-18,2.72080446375122e-16
1699	C1QTNF2,46.5901568646469,1.58956995002679,0.254341042063685,47.5274790691967,2.68421258149802e-10,3.3303839810328e-09
1700	C1QTNF6,240.464276267734,1.01623918650994,0.12303047176263,90.8500241241995,1.43871349203624e-19,5.30450542097169e-18
1701	C1RL,945.468387096992,-0.628787059197962,0.0961230367974949,42.6646552609467,2.89938144627777e-09,3.00276489624008e-08
1702	C1RL-AS1,307.891759323021,-1.06425658560691,0.104289919387686,109.882299486024,1.16322985022903e-23,6.10212143522756e-22
1703	C1orf112,1155.8034844141,0.178968285335472,0.142219677445917,11.8262211324127,0.00800279164765449,0.0202383663733481
1704	C1orf116,4739.53508428602,0.14015137433432,0.0814696447390046,14.352694050544,0.00246234406092725,0.00717236462484548
1705	C1orf131,469.722368419673,0.39864616089778,0.109346919793224,14.2366126479259,0.0026001497421145,0.00751135474880297
1706	C1orf159,415.600361424856,0.545933960341307,0.0843736414901828,56.5406735456771,3.22074444991773e-12,5.3121838070525e-11
1707	C1orf198,889.156964498345,0.304805982860122,0.0645148405599705,29.4960066455819,1.76150645478823e-06,1.07644908837848e-05
1708	C1orf21,1054.56874443802,0.67920876905007,0.0731000879211848,94.9131703200777,1.92741718795996e-20,7.69746990887805e-19
1709	C1orf210,292.701101351256,-0.748861955003175,0.148310159912888,31.2890856777282,7.38867364095518e-07,4.8841322167164e-06
1710	C1orf216,807.529844185358,0.643117098939543,0.0914114912629198,58.4775563720875,1.2429097083923e-12,2.16821966112511e-11
1711	C1orf35,550.542563887275,0.333426461149904,0.0987393583606717,12.2850039289099,0.00646797611935605,0.0168033469704715
1712	C1orf53,38.6291580775182,-0.175193451634301,0.18979223625768,9.60798117750838,0.0222099387186401,0.0490800977187479
1713	C1orf54,24.3564829551421,-1.75703315317741,0.328214390180836,38.6819512218615,2.02691914688307e-08,1.79632862595957e-07
1714	C20orf194,1567.79418296043,-0.782296975906853,0.101991719709459,63.3836016174834,1.11186204098607e-13,2.2242276426791e-12
1715	C20orf197,22.0790465099179,-3.770807561052,0.495172407363415,226.384741823668,8.36464273163267e-49,1.64940298864382e-46
1716	C20orf27,2393.48634484016,-0.312934811999916,0.0973207184438278,12.7804412062021,0.00513629255333961,0.013699881768177
1717	C20orf96,144.387887919993,-0.459262392822282,0.143128530638465,25.8984286001935,1.00160219634099e-05,5.1804179171407e-05
1718	C21orf58,307.404288924988,0.489960724175915,0.151974342119816,11.0332461630029,0.0115474526817951,0.0278047854859839
1719	C21orf91,818.844582651141,0.601710828194772,0.0937152062630964,72.3499357690496,1.33953209810378e-15,3.36176890757068e-14
1720	C22orf39,470.784790911565,0.17344179580796,0.0679485103225695,66.0356670941878,3.01161764076692e-14,6.42003625447272e-13
1721	C22orf46,911.525860040773,0.066522679423496,0.0651189456957058,22.9557954880086,4.12488891670535e-05,0.000186332934598973
1722	C2CD2L,337.260697842095,-0.0343792133539289,0.0941236396095834,32.0412853936251,5.12965756322915e-07,3.51297857488669e-06
1723	C2CD4C,53.0045263328638,1.17125649518016,0.206647302254129,42.0691212931078,3.87887982983786e-09,3.91701239332278e-08
1724	C2CD5,1405.6454742598,0.33043525527719,0.0902679149156945,19.1726471188398,0.000251821027138542,0.000937536646047657
1725	C2orf42,389.774000365094,-0.311421617303574,0.11544052719268,11.6721523344029,0.00859491679236766,0.0215278955371523
1726	C2orf68,1006.32490339227,-0.0604235671410992,0.101241166483608,12.2332646295885,0.00662535026252575,0.0171456363426156
1727	C2orf72,1.40723027011501,1.89312372932068,1.60774766417723,10.7612991420407,0.0130891918104774,0.0310599335053609
1728	C2orf74,17.4769501735942,-0.324927288521984,0.280953407649419,15.904389334934,0.00118633078060875,0.00372902295612644
1729	C2orf81,17.054971547152,0.0587569277169264,0.275764078155282,14.6625330274191,0.00212897281128363,0.00630442002375957
1730	C3,1425.55823648005,-1.50362799163882,0.214172378684922,61.5666121163935,2.71945859509208e-13,5.20444047422951e-12
1731	C3orf14,327.026495317692,0.647441233933904,0.0955216588193194,47.55241814484,2.65161737090333e-10,3.29735189394145e-09
1732	C3orf18,195.459816127872,0.805868940885948,0.122697692650868,90.0468698559706,2.14037625003354e-19,7.80036460098857e-18
1733	C3orf35,14.6199491428723,-0.318759725267115,0.317828977943358,10.0685290111372,0.0179925062630278,0.0410034569001103
1734	C3orf62,275.445763681429,0.274696318963936,0.0958203947042533,18.5644005849123,0.000336368626103151,0.00121344350007973
1735	C3orf67,558.107537389257,-0.444295868851331,0.0828139549701463,32.3012404795533,4.52162361728346e-07,3.13729367224961e-06
1736	C4A,11.6432224066279,-1.28659951570822,0.38000531023804,14.2978116775927,0.00252657091009281,0.00732466770141766
1737	C4orf19,15.6939381853989,-1.88553512240424,0.416282354129136,62.5386560791566,1.68539907651529e-13,3.28526377800885e-12
1738	C4orf3,2903.93590764043,0.0578444854110008,0.127807808351252,12.3596605518143,0.00624738634763106,0.0162877496738794
1739	C4orf46,874.07146200787,0.728849651713471,0.156126226921194,28.3096615953051,3.12710512762787e-06,1.80507362110981e-05
1740	C5,52.7441973173469,-1.17751241510781,0.204446656692966,37.6306099293665,3.3840764569147e-08,2.87672550234647e-07
1741	C5AR1,10.9085755719,-0.87442441668798,0.362106502901641,10.3632146462316,0.0157180871704797,0.0363910216123329
1742	C5orf15,5097.68229487253,0.196014403560338,0.0587597892308,20.4510721801805,0.000136856240066367,0.000544099021037934
1743	C5orf22,1174.2064316189,-0.271889255913621,0.0779064778700958,14.4731948532102,0.00232694941331176,0.00681664382451125
1744	C5orf34,294.895412677121,-0.510896420223253,0.109233736471817,29.8556849488056,1.47996469207974e-06,9.19409851605657e-06
1745	C5orf38,266.655079236222,0.240228561640291,0.145361419867353,52.4772159152897,2.36970415220262e-11,3.45673158529689e-10
1746	C6orf120,1675.2392145568,-0.213714132123499,0.0560269814168683,17.4244903783298,0.000577970056391702,0.00197073779456704
1747	C6orf141,361.792701732112,-0.431730253006439,0.100528080310123,19.5836410799735,0.0002070317448821,0.000786970066389189
1748	C6orf223,12.2317206173871,-2.69995253717793,0.631494271644696,93.5348637945659,3.81206307702475e-20,1.4770072465981e-18
1749	C6orf226,50.0324372375848,-0.48427930369808,0.191349832464777,10.3533276865199,0.0157895938836875,0.036529769633484
1750	C6orf58,9.19825453654599,-0.252396354716019,0.433843362731907,10.7487641942876,0.0131649472042692,0.0312229230032522
1751	C6orf62,6521.77314747123,-0.255215050472559,0.0578417640685248,20.9508702443924,0.00010777861298153,0.000440142505121505
1752	C6orf89,4125.06654014164,0.124760453453412,0.0492555807187345,39.4191203194168,1.41470562665131e-08,1.28469464492575e-07
1753	C7orf31,294.762098349652,-0.140794081046021,0.132991393178858,17.6343725419956,0.000523208256141621,0.00180434952168765
1754	C7orf57,51.4913251862956,-0.682221645677536,0.196774103323898,14.4130245414627,0.00239360787588774,0.00699041166005351
1755	C8orf33,1741.15033455596,-0.200960079625233,0.0901196663224763,19.307097320677,0.000236198168583821,0.000886998223630963
1756	C8orf48,56.2171467006525,-0.0644973760365123,0.198436172019773,11.5500864062867,0.00909457649708671,0.0225957612710271
1757	C8orf58,263.234706995923,0.290682649128629,0.0979073890783254,19.3389470096733,0.000232640905875796,0.000875425865780703
1758	C8orf82,417.863776059181,-0.300183959159451,0.0990019921129358,15.2071803167676,0.00164789137168248,0.00501359428896645
1759	C8orf88,5.96281870475696,3.35111425882752,0.668072986837454,31.5457255179315,6.52391479337501e-07,4.35552171135693e-06
1760	C9orf152,1.27728752393919,-3.35775949885653,1.15100409560198,10.0306500716399,0.0183073873185985,0.0416016519369756
1761	C9orf16,555.309165566573,-0.97575693835659,0.0877483602153666,125.524021047933,4.98342658430643e-27,3.33512048831538e-25
1762	C9orf72,597.663768729418,-0.387025625008422,0.0904708460767242,27.7081488059094,4.18213144664421e-06,2.35018760812055e-05
1763	C9orf85,516.40606514619,-0.0995025219158896,0.119363856738359,14.2944901824879,0.00253051079519506,0.00733416416166443
1764	CA12,825.237573062032,1.24275365981483,0.294729607913794,62.8609405827896,1.43814183044912e-13,2.82323220670834e-12
1765	CA13,581.750786770348,0.207168651827847,0.0751776200774271,17.9296759323727,0.000454785522498909,0.00159099291373173
1766	CA2,286.55592652404,-0.261642860008908,0.147460684082154,86.6470128901165,1.14970198604745e-18,3.95501064826448e-17
1767	CA3,11.8988802899926,-1.7303058702486,0.472551421457844,15.646487596087,0.00133980082787473,0.00415758062155591
1768	CA5B,405.595057021993,-1.07724735479918,0.108933536816241,108.824365223334,1.96485114614711e-23,1.01387237295932e-21
1769	CA5BP1,379.125883158082,-0.160505745065726,0.0773985152832785,12.6489170629932,0.00546076379974164,0.0144640163729065
1770	CA9,43.0241649882574,1.95000086085824,0.38309095303104,31.9680210748256,5.31531388362879e-07,3.62534611241328e-06
1771	CAAP1,1015.34034731373,-0.337824089490134,0.0924127462036043,22.1713509046943,6.00891602905298e-05,0.000262474110960513
1772	CAB39,18880.8584249525,-0.328522343123295,0.0779383389220615,42.2815473907163,3.49642157171546e-09,3.56502633478005e-08
1773	CAB39L,517.36817801527,-0.145815528258242,0.0771545379908047,21.2354114178621,9.40654024678148e-05,0.000390495190507836
1774	CABLES2,385.520522063847,0.156342848561266,0.175815118984774,10.1258870768744,0.0175258080513457,0.0400597672132034
1775	CACFD1,156.32808325165,0.399017190111986,0.119573513186989,53.44826152117,1.4712049878086e-11,2.22088599834265e-10
1776	CACHD1,333.340877035168,-1.00635606555085,0.121537197787326,87.0294417952246,9.51649232643492e-19,3.30458699731628e-17
1777	CACNA1D,26.01203938228,0.7240634770406,0.31375820022981,25.924575890237,9.8905708054068e-06,5.12754122623026e-05
1778	CACNA2D1,427.319801222589,-1.38733483300534,0.436254225177286,15.6244452079428,0.00135379759217866,0.00419453140057038
1779	CACNB1,450.543410569237,-0.995453579137395,0.107093936830681,89.3327828095026,3.04691681822033e-19,1.09416516959993e-17
1780	CACNB3,908.751983397027,-0.280192161603658,0.0716151076031969,17.6729354716586,0.000513722737654449,0.00177551903929554
1781	CACNG8,392.350294885095,-2.27006588680926,0.324920534815782,49.1318224084731,1.22282944325781e-10,1.61616925519741e-09
1782	CACYBP,4786.57118576358,0.537361949078,0.111484032647271,25.6460741853828,1.13113779594856e-05,5.80282885563854e-05
1783	CACYBPP2,144.648992078164,0.477062554012721,0.102762135058351,25.9303864771712,9.86290588852304e-06,5.11560067045635e-05
1784	CADM1,890.852760405418,0.418918199637739,0.0667837410363251,67.5286755137659,1.44315421654259e-14,3.20000611168103e-13
1785	CADPS2,371.369978424246,-1.23737662303049,0.101212645512256,308.242593786739,1.63591127809112e-66,5.64517196510037e-64
1786	CALCB,16.5716797090297,-2.63817746873077,0.54538917363937,32.4025166956839,4.30470861127563e-07,2.99525802394525e-06
1787	CALCOCO1,1045.79754268203,-0.618837903055328,0.154370195142031,16.2910489146398,0.000988344427199196,0.00317492169813735
1788	CALCOCO2,3488.29153127453,-0.366432894311578,0.0814372947399128,22.3982471972443,5.3896593429521e-05,0.000237586081016162
1789	CALCRL,205.2268173682,0.320881514740881,0.111977824381884,10.6046622759118,0.0140674640396283,0.0330862559441097
1790	CALM2,14990.212816648,0.121237418602668,0.0664780026030335,28.4510724393881,2.92043992274744e-06,1.69642071788209e-05
1791	CALM2P3,86.0396803929051,0.310902831431863,0.138079131734733,10.0969745038689,0.0177595500824381,0.0405353104144942
1792	CALML6,1.81167934157565,-2.13199691317168,0.963973846252006,11.5474323940685,0.00910575283274494,0.0226209843994569
1793	CALR,60217.3715174961,0.324303285266949,0.131656787721714,17.7427876560018,0.000496974105494785,0.00172275515929247
1794	CALU,18092.4070594084,0.105846901810121,0.0750871021332247,54.9347672424826,7.08974881888088e-12,1.1208096110593e-10
1795	CAMK1,200.173919135153,-0.38139571874484,0.102307914651083,42.4074300727838,3.2878025703576e-09,3.36786269788254e-08
1796	CAMK1G,11.0576001251047,-0.139396166260573,0.502905303775562,53.4886149463553,1.44234325068337e-11,2.1802977885929e-10
1797	CAMK2D,1305.29304200232,-0.158669883111435,0.0979222737576698,37.5234619187456,3.56548381523912e-08,3.02279117311155e-07
1798	CAMK2G,1101.97278677934,0.261741975341211,0.0644018404969751,16.732975616843,0.000801966116755336,0.00264310128168058
1799	CAMK2N1,4822.38012398137,-0.307852140904206,0.0864852842220719,41.2347763862792,5.83078906502018e-09,5.67032040955397e-08
1800	CAMK2N2,151.307920196565,0.742302001831033,0.142614390618867,65.7868266345017,3.40438641069287e-14,7.22246627090797e-13
1801	CAMK4,290.445551863152,-2.99393741991369,0.142885424427936,558.557834729926,9.70413574162524e-121,7.39020130530322e-118
1802	CAMKK1,181.641228081929,0.689109552293532,0.11602125056386,35.299815429818,1.05289985919699e-07,8.20801037429072e-07
1803	CAMKK2,2103.20399536548,-0.342942353591513,0.0514489052852235,65.5518491992408,3.82216299253445e-14,8.03928282763079e-13
1804	CAMKMT,239.720508807041,0.0488794280470676,0.0963802319827528,10.9136951605717,0.0122018307694136,0.0291800143521927
1805	CAMLG,2140.18081547306,0.0583799423619653,0.0746693041921779,19.2342126980597,0.000244543548639101,0.000914140871986215
1806	CAMP,22.6608898143544,-0.808968921014824,0.369774814898938,54.2167312313328,1.00877141189131e-11,1.5612275144793e-10
1807	CAMSAP3,493.734337971656,0.238245940864733,0.0899773319147925,14.0525016094649,0.00283455314049106,0.00811000208676578
1808	CAMTA2,2136.9563720404,-0.291116226475019,0.0616396134197946,29.4475894813538,1.80328015727613e-06,1.0980270822565e-05
1809	CAND1,9612.43919709229,0.417111269696429,0.0780954042352806,29.1939671810892,2.03880130428055e-06,1.22622349686917e-05
1810	CAND2,2.37936987509455,3.32210310368096,1.09200167437483,12.6130716231119,0.00555265671599239,0.0146810036600852
1811	CANT1,3268.83968791971,-0.137218793979111,0.055165558630225,18.4555533466882,0.000354237107325464,0.00127043301644736
1812	CAP1,27562.2632759821,0.190231198151595,0.0681638281758474,21.640831082871,7.74751984805223e-05,0.000328414540967819
1813	CAP2,764.259008807245,-0.603094722372992,0.0983442050091424,53.4237873231325,1.4889899498347e-11,2.24466505406822e-10
1814	CAPG,4389.44721379566,-0.0181348402727465,0.0765366310466427,12.3643461873995,0.00623379231956609,0.0162599862262451
1815	CAPN10-DT,91.5032734103008,0.26837859754298,0.177619737835183,11.9723657709647,0.00747842568255061,0.019084935428603
1816	CAPN2,40712.3587593111,0.00559716665378927,0.0515085184678818,12.5168306718892,0.00580701206000832,0.0152712385502838
1817	CAPN3,54.1946022740088,-1.08228016530018,0.211646340994139,31.7553268924601,5.89316634135781e-07,3.96679605757047e-06
1818	CAPN5,160.816039717981,-1.09376139419696,0.14031535976066,60.5951060688458,4.38628004430568e-13,8.18167185629146e-12
1819	CAPN7,1711.77710023084,-0.439392372085448,0.0497938656959443,79.0109442295882,5.00231504055712e-17,1.4929206441987e-15
1820	CAPN8,15.397179966345,1.36901563953305,0.381405989801517,17.190912970127,0.000645634168042748,0.00217526019850863
1821	CAPNS1,13923.4815718903,-0.263590040319069,0.0552713821032398,25.0378643330673,1.5161572529311e-05,7.56195413978845e-05
1822	CAPRIN1,16240.6118228159,0.714001922875016,0.144629601548404,23.4065680735596,3.32220683542974e-05,0.000153047430038518
1823	CAPRIN2,2534.10635729671,-0.946137101196896,0.104842305286501,85.9563530045603,1.61756336364353e-18,5.50445098398573e-17
1824	CAPS,24.1123113760838,0.0948680628352907,0.259408911206586,11.7511491904159,0.00828610101244165,0.0208450325617694
1825	CAPS2,107.858934227591,0.595635874514502,0.180298361334105,12.2424348412827,0.00659718414442589,0.0170867610917844
1826	CAPZA1,15389.9437503692,0.243651415768881,0.0559514291996978,20.1291636717009,0.000159594804270049,0.000624495260861805
1827	CARD10,4877.85106967781,0.145757816155915,0.0541376207338048,13.5932530272847,0.0035144893968485,0.00982873221848792
1828	CARD11,479.609807651102,-3.42777548205796,0.42747630434928,117.834498617999,2.25829071431526e-25,1.35897412603958e-23
1829	CARD16,75.5245696062692,-0.112686791185474,0.182518085359689,26.4858460021497,7.54526197047742e-06,4.005699774471e-05
1830	CARD6,768.425548707869,0.423511156876662,0.0742519287275737,35.7763182850625,8.34979691880662e-08,6.65722978165502e-07
1831	CARF,299.638543643096,-0.19266386472124,0.138062889910152,14.1483029398908,0.00271008181091756,0.00778817915343063
1832	CARHSP1,1730.53045800696,0.402474336927569,0.101933665956921,28.0232294491174,3.59148799707996e-06,2.04903157880421e-05
1833	CARS1,5226.89093807075,-0.709673890057367,0.126704637151875,42.8141051832793,2.69512412646643e-09,2.81410591512766e-08
1834	CARS2,2671.45023934275,0.378587958747215,0.0722107201271191,30.0969361467945,1.31675688970254e-06,8.2591808886909e-06
1835	CASC1,7.2200267316905,-0.000625338010833659,0.489453112532809,12.5481375279517,0.00572303175317568,0.0150737216778634
1836	CASC19,1537.91056247603,0.971448952669211,0.230873767493182,71.6805338132173,1.86357684136154e-15,4.58830485412147e-14
1837	CASC2,72.7029379223534,0.0014249328447138,0.1444657228276,9.71441271390739,0.0211564407785053,0.0470818213012181
1838	CASC3,3613.62085166165,0.0810793515610836,0.0564731877586791,21.8904457329939,6.87460303188208e-05,0.000295768175063425
1839	CASC8,43.3066997120777,-0.680824416845666,0.199676609420045,24.785116144003,1.71231338667738e-05,8.45816174116976e-05
1840	CASD1,106.570456875962,2.68342764278256,0.238882307745558,179.498234318136,1.13193999285084e-38,1.44502281746305e-36
1841	CASK,1725.7101592827,-0.259612758401687,0.107452385008664,22.6598904565262,4.75411237199342e-05,0.000212496603390963
1842	CASKIN2,710.105160031584,0.117285408176523,0.0710547234849272,12.6202992710392,0.00553400574462879,0.0146351954101457
1843	CASP1,796.308657471116,-0.170691760466543,0.0793631190169957,116.793319852797,3.78419722784346e-25,2.23459881756478e-23
1844	CASP2,1769.2572085136,0.718259130218676,0.107722667029906,53.694152086452,1.30388759829701e-11,1.98185530684029e-10
1845	CASP4,2748.40635475875,-0.0946753608451555,0.0715802627049578,15.7566659753846,0.00127196303656901,0.00397443458724203
1846	CASP7,891.527033928008,0.30858924454307,0.082435170868486,16.8678137830835,0.000752387380222271,0.00249646563885349
1847	CASP8,1565.46158565817,-0.173034346365357,0.0560527735219392,32.0998850706603,4.9858326294564e-07,3.42921562197274e-06
1848	CASP8AP2,1348.94090522282,0.670333520990728,0.124681719893649,30.4629424764342,1.10279517463743e-06,7.04723131709135e-06
1849	CASTOR2,413.986209740195,0.0631217311854392,0.100785738973001,21.3403820196136,8.94577348213035e-05,0.000373191173692574
1850	CAT,2077.25052787289,0.300772422985757,0.0689364503335423,43.7224450019395,1.72860855035873e-09,1.87414432178068e-08
1851	CATSPER2P1,79.5702618674852,-0.285892648250556,0.147921649253556,11.9789609158047,0.00745558010709515,0.019044238568725
1852	CAV1,53598.0603351598,0.416479373133547,0.108068414414298,26.4641423157322,7.62467495889199e-06,4.04494226440379e-05
1853	CAVIN1,24669.3604415995,0.185375304887423,0.0905592844476948,27.2797108108265,5.14364204141728e-06,2.83709626585166e-05
1854	CAVIN2,80.7705464431815,1.80253585489928,0.292758679566679,47.5465418840116,2.65926181258893e-10,3.3031381963457e-09
1855	CBARP,212.093782800522,-0.671164370710948,0.188184556965067,13.4080567800659,0.0038323385189222,0.0106168083530352
1856	CBFA2T2,1424.54604033764,-0.169148563728776,0.0919262063511182,9.57990512880832,0.0224963229632388,0.0496186250517457
1857	CBFB,3790.74397305223,-0.0797322759699976,0.0571550704026074,10.6823260467433,0.013573736697139,0.032078756014587
1858	CBLB,724.883142133471,-0.242472227219979,0.104242933477064,41.883076794179,4.2480128258572e-09,4.25475570335856e-08
1859	CBLC,1215.32070305907,-0.414241979996384,0.0922641908482112,30.4433827737857,1.11329712322492e-06,7.10817200532593e-06
1860	CBLN3,48.1360146482589,-1.18134205769624,0.208194018865524,51.8590852107007,3.20951887083315e-11,4.61472814208009e-10
1861	CBR1,2927.59231556817,0.429216575462709,0.0971267169675077,25.8055596543548,1.04745589237508e-05,5.40365881408636e-05
1862	CBR3,158.605756969913,0.631379411628788,0.183317877335331,16.2524108844982,0.00100655344627822,0.00322170041464557
1863	CBR4,1581.30182337199,-0.549380748124519,0.0712832325297599,62.6063035261908,1.63019999557262e-13,3.18047410797008e-12
1864	CBS,1944.04532946717,-0.825597328799923,0.17088123602141,62.9324581847131,1.38838936601204e-13,2.73747652137707e-12
1865	CBWD1,781.130130204363,0.202556274568112,0.0792940600923732,9.70585736077723,0.0212392792100806,0.0472471274531255
1866	CBWD2,861.825270818974,0.361913112893389,0.0765436159402634,28.9286332830519,2.3181041206968e-06,1.37621853509648e-05
1867	CBX1,4782.05856203478,0.252120831535612,0.0892115757452803,17.9671925104437,0.00044675582404401,0.00156612736095428
1868	CBX2,157.841282280282,1.00603164470604,0.19067617936537,35.726358068106,8.55533236889243e-08,6.80635862273016e-07
1869	CBX3,9289.12547886265,0.514704516670892,0.0898867286067592,34.2359106734467,1.76652028350666e-07,1.32519023305858e-06
1870	CBX3P9,133.268480235228,0.505988479901246,0.111952274860377,21.9339135654388,6.73293911819295e-05,0.000290480485300432
1871	CBX4,901.321420222963,-0.0479726216866383,0.0761643890674386,20.5996432726613,0.000127479436092923,0.000511237215564227
1872	CBX5,8769.6393472844,0.722241982355543,0.0923254513938894,63.5626424793482,1.01804446007774e-13,2.04581545958296e-12
1873	CBX6,1979.7648698073,0.27953978620414,0.117159654989649,23.7131423722952,2.8672577266002e-05,0.000134131300343074
1874	CBX7,210.264101690637,-0.497994894497893,0.194098762367482,10.6894041165745,0.0135295975624762,0.0319915591185532
1875	CBX8,217.03808693081,0.725434369357208,0.123290120834744,43.3973338500774,2.02648171067124e-09,2.16416095648812e-08
1876	CC2D1B,1369.75042444454,-0.0839408014566856,0.0643951584103287,18.127591026866,0.000413985598104063,0.00146239154416638
1877	CC2D2A,483.111216357584,0.56768433161173,0.137073338092175,18.9584541407788,0.000278860202684963,0.00102490057851513
1878	CCAR1,4228.03003939158,0.614679090145011,0.0739016632952553,74.1005794594341,5.64756297370343e-16,1.48483843183619e-14
1879	CCAR2,4105.50066777846,0.2347669276526,0.0768266906669205,12.9020825791629,0.00485321414444838,0.0130393229172923
1880	CCBE1,2707.4950714532,-0.341704123953774,0.105160836611,22.0590529293488,6.34113477926485e-05,0.000275514384418777
1881	CCDC102A,264.915012950197,-0.434612606030731,0.117654741015859,13.7580504949737,0.00325368866904473,0.0091758613236507
1882	CCDC106,243.834408506523,-0.337972050606547,0.10732539339161,11.3361422943771,0.0100404021631753,0.0246106861014125
1883	CCDC107,272.450415311558,0.101782581592527,0.0941729081209269,12.1916454027774,0.0067546837982075,0.0174415049320019
1884	CCDC110,29.9637572603448,-0.524612910930009,0.229480363839379,10.6139516039606,0.0140074909454427,0.0329697791250243
1885	CCDC113,422.794346435916,-0.487109594769551,0.110115767301166,66.4700225151409,2.43143818342293e-14,5.26454041969563e-13
1886	CCDC115,514.889920856337,0.338736166020095,0.081174802176764,22.0253031506974,6.44450960167276e-05,0.000279510986946078
1887	CCDC117,929.675732854596,0.545752644893245,0.0962717274572278,44.8955105167652,9.73810546483771e-10,1.10516988279003e-08
1888	CCDC120,1123.75988861282,0.355628670296845,0.0803021049025598,33.027974389132,3.17720900182895e-07,2.26716190001268e-06
1889	CCDC122,178.300594008378,-0.592851579120356,0.150874628841398,23.9028272266161,2.61744496072141e-05,0.000123596903907489
1890	CCDC126,227.254126362283,-0.111477545908601,0.0944439101674223,16.0795835850527,0.00109216647227049,0.00346061643329895
1891	CCDC127,981.009088697618,-0.0062384116633925,0.0763673412403005,35.6317142210609,8.95864606238752e-08,7.09654584963517e-07
1892	CCDC13,6.79443210270756,2.75311667475909,0.673132207894298,20.0037997509882,0.000169434936690167,0.000658681671677935
1893	CCDC130,532.888520101237,-0.272719920094058,0.0805808563162211,16.7995568532553,0.000777091910131418,0.0025668673100886
1894	CCDC138,434.202238297868,0.71979165669357,0.115988428973692,38.3719442608246,2.35771132703311e-08,2.06299741115397e-07
1895	CCDC142,370.508686392782,0.366244455339161,0.0862869238825224,28.793566398486,2.474629186357e-06,1.46246148195596e-05
1896	CCDC144CP,46.7410654664925,0.650895394186266,0.208934197329735,12.9789024189094,0.00468245300908689,0.0126327845963455
1897	CCDC146,40.4110858086859,-1.12152624650874,0.258435186610945,22.0533391486062,6.35851906940498e-05,0.000276215369094825
1898	CCDC15,318.509802045627,0.363103992892427,0.103684130139075,23.1695027588232,3.72274489097291e-05,0.00016979929970495
1899	CCDC150,171.769647600338,0.733237557538445,0.16755701880331,20.7949369691347,0.000116120149858408,0.000469777158751227
1900	CCDC159,75.4613348106147,-0.34128140613678,0.146024170571716,13.4978443386273,0.00367483337140348,0.0102292280069884
1901	CCDC160,1.23825165207662,-3.25303988199106,1.23378081379044,15.7939054321367,0.00124981436380673,0.00391131503821335
1902	CCDC163,88.5336370669266,-0.371139717707546,0.123553271723361,15.0742828495895,0.00175425694993434,0.00529706928347006
1903	CCDC169,4.24353174445884,2.4087120637612,0.770648761994734,10.0170402915038,0.0184218407157712,0.0418179003194375
1904	CCDC17,23.0612235509029,0.600443165160535,0.273673042728561,10.0348150156128,0.0182725015160924,0.0415429479084724
1905	CCDC171,134.790490575611,-0.465114468243438,0.141916944177285,18.0373324336722,0.000432120006578808,0.00151891936102069
1906	CCDC174,707.20785652139,-0.242030574777672,0.0994466110733927,17.3347051400248,0.000603102534593108,0.00204663790357849
1907	CCDC178,4.64653859326563,-0.837243767212067,0.655798264098953,10.5915848484307,0.0141523223158639,0.0332433565566745
1908	CCDC18-AS1,194.930417744563,-0.736123701063728,0.165327115414619,27.0533407939038,5.73769383800286e-06,3.13113339294028e-05
1909	CCDC183-AS1,39.0738850263872,0.242154942013061,0.199935965668219,19.8472796213834,0.000182572316769427,0.000703438523351849
1910	CCDC191,186.377293466796,-0.763688953288095,0.141842363249628,31.3405355060712,7.20659652417429e-07,4.76805524974203e-06
1911	CCDC24,319.571763059488,-0.410616315545471,0.0959027012991652,20.1698607100361,0.000156524362319214,0.000613676645094947
1912	CCDC25,2391.66399813201,-0.108746302101922,0.0437458514756211,13.2503019504397,0.00412542444602117,0.0113363193841455
1913	CCDC28B,177.623675532489,1.45027422459269,0.111503208426865,229.83975968337,1.4978224589039e-49,3.03480816558649e-47
1914	CCDC30,36.4836417890786,-0.843879651676286,0.253955750490361,13.6049956950739,0.00349523985013447,0.00978605122847614
1915	CCDC34,721.563792509105,0.348469848245887,0.0847395152510775,18.0428458279472,0.000430989968711584,0.00151570052239115
1916	CCDC47,3336.67881052333,0.340862536821242,0.0873010374648774,20.2527165453358,0.000150453749794699,0.000591872295015305
1917	CCDC50,3573.08423184513,-0.207293515842697,0.0598127947007052,12.5399720221801,0.00574481915753444,0.0151293025392497
1918	CCDC51,679.183884144225,0.411049171125787,0.0822771781451601,28.0724623702309,3.50703535476334e-06,2.00447401164462e-05
1919	CCDC57,827.074107083668,-0.694740946446067,0.0832257216964222,70.2704374029517,3.73549614166381e-15,8.95748450473889e-14
1920	CCDC58,861.910356071195,0.23389433773585,0.0978545582769099,16.1047228278032,0.00107927788965555,0.00342345636745685
1921	CCDC59,1272.51333684703,-0.30911073499259,0.0890478747256708,17.7528540258566,0.000494605648280751,0.00171535266053398
1922	CCDC6,4561.89503842304,-0.110967909320658,0.087866246927482,11.3583288461198,0.00993797247966218,0.0243893901781686
1923	CCDC68,740.848593867841,-0.365409986330996,0.121564531081383,14.083060998852,0.00279424514062286,0.0080081629808793
1924	CCDC69,515.194756939587,-0.648601611705477,0.0775202838834217,128.910086813052,9.28847569878093e-28,6.55386536126443e-26
1925	CCDC7,96.5987924678251,-0.843364661320041,0.177557397586251,29.8202256714917,1.50559773146247e-06,9.33758098830344e-06
1926	CCDC71,948.449719157225,-0.35191748618362,0.0712303929407693,25.7979108819745,1.05132446610861e-05,5.42108354751545e-05
1927	CCDC71L,1754.61321165711,-1.02423273476642,0.121196485041,79.6647135202344,3.62203569714162e-17,1.09429081219388e-15
1928	CCDC74A,18.0713723136057,-1.36499909488887,0.399480897690957,14.4665635351636,0.00233420459349696,0.00683427130417344
1929	CCDC77,401.769222025402,0.610827294806846,0.10594902583116,42.1673746465906,3.69704677732821e-09,3.74537972831621e-08
1930	CCDC80,327.565959754813,-0.135544954423723,0.108906420072686,31.1495018882199,7.90610825788116e-07,5.19816614692782e-06
1931	CCDC84,565.379941666829,0.759918328225265,0.12117866212885,52.9338908192933,1.89383576935196e-11,2.80707134000927e-10
1932	CCDC84-DT,109.699732124521,1.27079888543317,0.129860601080323,100.631785048424,1.13670113256213e-21,5.04097279370174e-20
1933	CCDC85B,1029.39023392991,-0.310374110886859,0.110155359123186,17.6322986078322,0.000523723297513461,0.00180528001023643
1934	CCDC86,1812.51581328544,0.0487831160905693,0.0948864865340726,11.6349687574432,0.00874418151048756,0.0218579794747162
1935	CCDC88B,62.8431021787599,-0.443407076570183,0.154501796147879,16.1962724562864,0.0010336051904705,0.00329824745434779
1936	CCDC88C,117.809865117415,-0.598869977179502,0.217586541996584,56.10022131488,3.99906413498158e-12,6.53733023101911e-11
1937	CCDC9,809.776733529173,-0.220241732731605,0.0985064173408244,15.1184898151774,0.00171814039957493,0.00519867526025653
1938	CCDC92,137.136274888271,-0.817146816587513,0.119401915871093,48.7335530712643,1.48644805220881e-10,1.93292245521875e-09
1939	CCDC96,72.250413445545,0.0478185515773167,0.165414694091985,10.29012757243,0.0162543058411986,0.0374910020368533
1940	CCDC97,1247.74774783707,0.164327912450374,0.0791266068620662,20.2771334665821,0.000148709923026518,0.000586160744251408
1941	CCDC9B,1757.104916566,-0.369873739297092,0.107925887696815,54.4753534819819,8.88445803618229e-12,1.39059713486241e-10
1942	CCHCR1,644.417112489479,0.366561207585917,0.0913477537556826,19.7243887096745,0.000193593518552967,0.000740667519576597
1943	CCL20,309.925498623765,-2.35717425038027,0.148894895907751,465.995171881763,1.11556245570455e-100,7.03919909549573e-98
1944	CCM2,1677.60437239861,-0.339497800018048,0.0548522445030192,53.8707622848149,1.19557729402171e-11,1.83746169370003e-10
1945	CCN1,3944.51096338207,0.0974704231957293,0.136215268943571,172.891103536472,3.02336639655085e-37,3.55165142913966e-35
1946	CCN2,653.549943387246,0.143618943689777,0.123661229628635,183.50052875679,1.54693783023294e-39,2.03357868932706e-37
1947	CCNA1,50.7912433657265,-0.43834657467844,0.298531977797275,12.655184002392,0.00544485313580333,0.0144270643676325
1948	CCNA2,3781.65781907963,0.401097094103023,0.109457241699639,13.8775536981561,0.00307665070362122,0.00873477706510794
1949	CCNB1,11082.6051397063,0.454665425819534,0.117830144338472,15.690814752484,0.00131208683569153,0.0040819041789333
1950	CCNB1IP1,2346.85153472153,-0.128314684973268,0.103973870553789,29.9113098290183,1.44062880910579e-06,8.95826027760708e-06
1951	CCNB2,2737.62899825073,0.371959323239648,0.0965297237673357,17.4426849273125,0.00057300538386607,0.0019564999209682
1952	CCND1,11734.2940276357,-0.0564139715490032,0.0754545149751004,131.216887014906,2.95680484149068e-28,2.12706954150885e-26
1953	CCND2,11506.971743506,-0.126770693487638,0.085155476671978,9.99255798207281,0.0186295013848654,0.0422241931531971
1954	CCND2-AS1,6.38064756154233,-1.34609423730898,0.536748278155505,10.3788125712595,0.0156059237141688,0.0361654591004636
1955	CCND3,2623.88713131227,0.27605613295526,0.0958686272072544,36.0479960871019,7.31543119430741e-08,5.90070481834474e-07
1956	CCNE1,230.729506162825,0.923531672192872,0.194203290966676,37.822752326525,3.08154475712623e-08,2.63884900973761e-07
1957	CCNE2,553.71449214294,1.70042595327891,0.389434100147115,23.6311556414448,2.98245930228012e-05,0.00013904921615127
1958	CCNF,1660.65153047844,0.424083099498046,0.0966150609367496,21.085278260278,0.000101069136651,0.000415951296544158
1959	CCNG1,9695.12159523145,0.807304340214579,0.0944461066174761,88.6716615480632,4.22516164191086e-19,1.49779606519424e-17
1960	CCNG2,6229.66821162782,-0.221226781669889,0.10334258576464,11.9872018254681,0.00742713047401894,0.0189913368668182
1961	CCNH,2065.50105140353,-0.529074301901178,0.0553443179575796,161.087444970903,1.06769702118977e-34,1.05268253182929e-32
1962	CCNI2,2.93282655423524,0.770832572844697,0.685001254463921,10.9933526967889,0.0117618744186868,0.0282563903553463
1963	CCNL2,3592.60301966212,0.167326293558676,0.0812134798132872,10.44971789302,0.0151058979067854,0.0351690654935015
1964	CCNY,2890.07491062633,-0.184818638345357,0.0577624527716823,12.8559890198061,0.00495861714099191,0.0132906537108264
1965	CCNYL1,2347.68976895628,-0.0121814328690978,0.0622446717634674,14.8773459047087,0.00192452256182357,0.00575454654452662
1966	CCPG1,316.960108661751,-0.418350481264626,0.126698601739076,11.8287936838314,0.00799325468311564,0.0202235112471771
1967	CCR3,13.4776030928199,1.09429709134286,0.306963371157404,24.2902971300529,2.17256273752138e-05,0.000104558265292795
1968	CCS,450.171521073835,0.13218394829887,0.0831475337332209,12.0065308695094,0.00736082195610245,0.0188370513210339
1969	CCSER2,2996.39059736019,-0.539965114812711,0.124929916975243,20.7716866675057,0.000117417805380902,0.000474592282547078
1970	CCT2,10030.1280122869,0.448998607840148,0.0991179966073964,25.3152725929718,1.32656297379552e-05,6.70261799960514e-05
1971	CCT3,12644.8253106636,0.430348609844175,0.100646830282828,21.3713603536763,8.8141412669485e-05,0.000368326035724802
1972	CCT4,15582.9784934366,0.363928036789842,0.0686799575745951,28.8176741065047,2.4459381598993e-06,1.44705449400954e-05
1973	CCT4P2,1.38145327217151,3.73658192457295,1.22247355352148,17.1250965973305,0.000666083600011952,0.0022366514073687
1974	CCT5,16159.5924603564,0.173867948676655,0.0754603704974552,10.5053425071945,0.0147246996015988,0.0343976084938977
1975	CCT6A,13763.7526437745,0.340681100457777,0.0852269250612996,17.417072065569,0.000580006510654826,0.00197524191022542
1976	CCT6B,41.2172640679368,-1.35537718043727,0.232867030137911,36.9663126829973,4.67751628481615e-08,3.89822442076093e-07
1977	CCT8,12500.2786120279,0.386208964209548,0.0679781076844039,32.8107389706305,3.53073324067954e-07,2.49843779623222e-06
1978	CCT8P1,89.5741997852906,0.373148181844222,0.127847233684872,16.166294664878,0.00104834523008371,0.00333612455423612
1979	CD101,24.9931269065055,0.697362415626263,0.248313344228238,9.69223670207818,0.0213718207657542,0.0475228213463232
1980	CD109,9046.58895688065,0.307370372422136,0.0574699909334722,40.1726281770884,9.79406623857663e-09,9.14040026742471e-08
1981	CD14,11.6193858141294,-3.07210630893999,0.513100556497222,53.4940655781352,1.43848845089713e-11,2.17596009849748e-10
1982	CD163L1,11.9858312720978,2.71792841052351,0.574070296821992,53.0592068713083,1.78084198912295e-11,2.65204958393665e-10
1983	CD164,9348.64289098357,0.202485555535157,0.0606229976189568,15.8145936377286,0.00123767565956613,0.00387662274025215
1984	CD164L2,20.5617541401918,-1.22542005014795,0.278853601713226,19.9647329194347,0.000172623097796336,0.000669308482238779
1985	CD1D,53.6909232522457,0.326076045559347,0.170866418875286,14.4325061000141,0.00237182095749269,0.00693337734562887
1986	CD200R1,1.76897944844298,-3.46425883519515,1.137146783492,11.4685758201736,0.00944408217387059,0.023343318949069
1987	CD226,26.121374937603,-1.13334362966597,0.251235017145879,23.3222575150355,3.45947854357121e-05,0.000158709147558725
1988	CD24,1439.58301330442,0.820617835193711,0.106728344331262,73.8087011359562,6.52239238148538e-16,1.69467100876594e-14
1989	CD27-AS1,15.5967410882132,-1.60363357869812,0.309766366512971,46.3350609732921,4.81338992025332e-10,5.71525356929003e-09
1990	CD274,2177.26453115239,-0.759515741471816,0.1479515498471,40.4005809591378,8.76265110018356e-09,8.27908461613901e-08
1991	CD276,3672.15279376507,0.0619256257151746,0.0659395973633417,13.4353947328525,0.00378368745109482,0.0104955038526037
1992	CD320,779.64085630918,-0.360898471807344,0.10014289896686,17.9773491299402,0.000444606350438668,0.00155908721013623
1993	CD3EAP,886.567906868162,0.583842729202396,0.14206560516882,19.8202620776754,0.000184940486999559,0.000711321953219307
1994	CD40,60.186242830441,6.24526257350798,0.542255981315729,569.783393506786,3.57818942998721e-123,2.82229691290241e-120
1995	CD44,53998.2065169889,-0.0700161509381233,0.0417641999682467,19.4747977526605,0.000218056937039026,0.000824903640717177
1996	CD46,10445.468593127,0.281908933906099,0.0633452506674804,26.4715020084711,7.59765314349305e-06,4.03157543666612e-05
1997	CD47,3116.20193404264,-0.333483532561385,0.0497401274764449,69.2609476605718,6.14469764924178e-15,1.41953337057939e-13
1998	CD55,567.515259170662,-0.959287962271137,0.156303939966444,54.9524616873583,7.0283934323541e-12,1.11270300325119e-10
[truncated: 8,023 more rows]

## Sheet: u2af1wtkv12_vs_u2af1wtlacz
	,"baseMean","log2FoldChange","lfcSE","stat","pvalue","padj"
0	A1BG-AS1,351.128303622608,-0.270901041597188,0.119576552800045,14.3939887298732,0.00241508792449408,0.00704866087121076
1	A2MP1,9.70340168833982,2.4332332217214,0.718341001284862,23.4259241483939,3.29146609626571e-05,0.000151821279732724
2	A4GALT,125.545662394136,0.170683569904692,0.25834869614516,12.6231227962343,0.00552673646872276,0.0146229753099008
3	AACS,1540.14851721072,0.161585987832062,0.099120513600691,59.2725757630317,8.4069938156532e-13,1.50095762666694e-11
4	AADAC,75.4158177459138,0.824472225717536,0.803214570526482,14.3931736706441,0.00241601189311824,0.00705042582710311
5	AADACP1,187.510362083672,1.31217537103237,0.686244111830979,11.9564176604731,0.00753395609675757,0.0192111096174681
6	AAK1,4025.9991067361,-0.224405571085521,0.140000837111123,19.7776121953671,0.000188741257485804,0.000723923353868354
7	AAR2,1698.53203441997,0.0842315188351069,0.0937852632241878,10.591597844342,0.0141522377368582,0.0332433565566745
8	AARS1,10394.132556161,-0.666981126819642,0.156296386649059,19.6122800809588,0.000204224155289069,0.000777234270129086
9	AARS2,1189.40204311672,0.238921842810576,0.108768461168853,22.074788882347,6.29350220973199e-05,0.000273660162043573
10	AASDH,705.381146785618,-0.248420807422678,0.123934855473217,26.3785255527912,7.9461572661471e-06,4.19935111803921e-05
11	AASS,2463.45105138377,0.331511676755774,0.119024076105347,14.329108181268,0.00248974498548203,0.00723763389164383
12	AATBC,4.82617243166895,-1.1402831553283,0.864858809834143,21.5924272154294,7.92915601653573e-05,0.000335020873589423
13	AATK,40.3969324334799,-0.624912380230597,0.281063991298675,16.1924689678234,0.00103546389922923,0.00330274699804701
14	ABCA1,11.0189278886486,1.04864505005028,0.4780261377666,14.4949513872784,0.0023033027182505,0.00675812947157729
15	ABCA2,1746.08042866841,-0.109540199374901,0.12657583662477,53.2310700248346,1.63675227878261e-11,2.45068976792636e-10
16	ABCA4,1.83182437061148,1.2262717786487,1.74753277896152,14.8550426726147,0.00194480997321505,0.00581048813020216
17	ABCA5,516.525408944874,0.0521472581057314,0.17130622274276,9.78584954628818,0.0204770157877724,0.0457403553831247
18	ABCA7,794.214936794263,-0.197738643940405,0.126830414041934,65.4882542236037,3.9437925884562e-14,8.24797910189917e-13
19	ABCB10,1475.36640734075,0.361332039286379,0.103106675721779,18.2639862568574,0.000388007697958445,0.00137900708230001
20	ABCB4,1.48829396253386,5.09765993908738,1.35313114526042,17.0534647436906,0.000689071982566596,0.00230822914226957
21	ABCC10,815.511332279609,-0.0718745817932489,0.104519375804324,19.0856618618469,0.000262472043252082,0.000971458869653467
22	ABCC3,88.8781601384369,-1.08649365208943,0.277816625441087,65.4363140011622,4.04599635369283e-14,8.44573057384745e-13
23	ABCC4,1390.5606853508,0.333597582924603,0.0799669452758123,30.0439057322364,1.35101849932756e-06,8.45008313725551e-06
24	ABCC5,1187.74207327179,0.157918833765289,0.109139030557255,15.2974632043466,0.00157930848233316,0.0048242085521892
25	ABCC9,12.7071829546365,3.67387641626318,0.481351597765853,108.564062952298,2.23533625403695e-23,1.14807909698619e-21
26	ABCD1,83.7586569526866,-0.430943138808213,0.198407779789477,14.8215280545088,0.00197569499034816,0.00589542522037518
27	ABCD3,3019.50636603383,0.364611361208897,0.12685391187134,56.3598762811503,3.52000955769014e-12,5.77130000605692e-11
28	ABCD4,654.409310627419,-0.275994843683452,0.0877272008227902,20.6107312071621,0.000126805854915506,0.00050872067317147
29	ABCE1,8469.57536824301,0.555592378754299,0.110663807628618,26.6431545219419,6.99380890842009e-06,3.73928206691775e-05
30	ABCF1,2670.24303119683,0.403664529391403,0.0997803402052522,19.1041688217419,0.00026016902585562,0.000964065928862647
31	ABCF2,3804.6655336226,0.111852456016342,0.100373220976977,20.2841461127776,0.000148212818125679,0.000584409942564831
32	ABCG1,298.393439585559,-1.04424476051748,0.445748342283925,15.7177497202576,0.00129552544265585,0.00403720606759624
33	ABCG2,73.0836601047333,1.02804377354207,0.250214565727956,34.463474655123,1.5814850475268e-07,1.19654324339258e-06
34	ABHD11,427.92964471978,0.434939754999891,0.101935940569684,72.5105636067946,1.23749092086662e-15,3.12342708426736e-14
35	ABHD14B,378.209640189876,-0.594637004396368,0.164187438470018,35.6612201209416,8.83091430245526e-08,7.01045084003323e-07
36	ABHD15,275.844056977998,0.0223257178313124,0.13084117943,11.438897435614,0.0095746030171958,0.0236078048045963
37	ABHD17B,595.20156292403,0.168579583248975,0.0998844464020773,40.6661263316804,7.69715421414426e-09,7.34305187124735e-08
38	ABHD17C,523.475366185835,0.199893417758223,0.099663987342863,15.951472764841,0.00116025962448811,0.00365339137128388
39	ABHD18,526.241500319725,-0.0680296975176732,0.112943698485087,11.8756963270791,0.00782133183613763,0.0198453715074793
40	ABHD3,648.44825284062,0.225493329948183,0.0838338828139853,11.7255045746024,0.0083851309518663,0.0210629682747915
41	ABHD5,974.113516495444,-0.0862038827357546,0.102675610654628,26.4171953366027,7.79931541383842e-06,4.125697746458e-05
42	ABHD6,201.058206914739,-0.262166335741207,0.12028453424281,24.7309822219129,1.75751020499328e-05,8.65045974532574e-05
43	ABHD8,616.499211583754,0.250520484362378,0.109117465361926,21.6556039657513,7.69291432402992e-05,0.000326350389639264
44	ABI1,3833.09599763985,-0.305500794652832,0.104598593441285,13.8564658815671,0.00310718246697538,0.00881239563158486
45	ABI2,3590.89956159962,-0.206755179738154,0.085276773297975,14.4567946039435,0.0023449334426196,0.00685931855367601
46	ABITRAM,921.497584012787,-0.408471488657617,0.141598274853871,13.8895336108011,0.0030594383113406,0.00868926120189778
47	ABL1,3240.1914735018,-0.164612398431794,0.0813379942832149,23.7749292896393,2.7833797821948e-05,0.000130705810099452
48	ABL2,2477.27341561372,0.536111067195832,0.143577096392928,16.3728723558495,0.00095085634338912,0.00306967729041788
49	ABLIM1,3729.11697986912,-0.130575678978704,0.08659022217456,54.4262736226005,9.10121952482676e-12,1.42150235647666e-10
50	ABLIM2,1.71245650056675,-1.02314835737365,1.24843197701603,9.79069150750427,0.0204317480804972,0.0456577108527554
51	ABR,1125.15109560806,0.0316594026370741,0.0942381298210787,154.708640203103,2.54052473477018e-33,2.41842623997412e-31
52	ABRACL,1753.2136216587,0.643187917978369,0.146904884867598,28.0753841550586,3.50208615588022e-06,2.00216341580675e-05
53	ABRAXAS1,581.262535960148,-0.169498442410897,0.176975360965617,9.79034881278798,0.0204349487137829,0.0456602430538138
54	ABT1,1122.70975114403,0.472634919446754,0.100413251832356,28.4614004778834,2.90589123384101e-06,1.6897474433749e-05
55	ABTB2,280.027492828278,-0.157785244249883,0.137907593947501,37.7102362121067,3.25526174672881e-08,2.77255903110319e-07
56	AC000089.1,220.717445227927,-0.0227179198200291,0.127499835694638,18.3737633176003,0.00036828227401785,0.00131610259250554
57	AC002316.1,2964.85136488287,0.162816874301601,0.101837249769876,41.7197497115938,4.60088468571376e-09,4.58324484817268e-08
58	AC002401.4,134.914645823157,0.790351135223935,0.171098366169575,52.8901575160479,1.93493254943411e-11,2.86414110953433e-10
59	AC002470.1,7.8664674658642,-1.79981498112556,0.563766927716653,11.0206305418756,0.0116148398987994,0.0279518076893303
60	AC003092.1,85.0471895416779,0.36089259405548,0.287864370106957,39.3187426925961,1.48571442824209e-08,1.34530558211261e-07
61	AC004057.1,43.9333659957289,0.471765309944614,0.238844072722601,12.9053294556113,0.00484587358873693,0.0130227693121508
62	AC004151.1,61.2129355493566,0.476915268133361,0.197144600329728,15.5978587979824,0.00137087301351164,0.00424208077671355
63	AC004264.1,3.53731051160745,0.409006024476304,0.774907488350426,12.4762758506248,0.00591761376442113,0.0155325053467127
64	AC004453.1,299.616176297723,-0.306396830050061,0.127342763175148,13.9429544995541,0.00298383876659113,0.00849749570085945
65	AC004477.1,32.0770812390039,-1.27870379308057,0.287963907438486,21.6293573240375,7.79019692869576e-05,0.000329843900280292
66	AC004477.3,5.57647268042701,1.70293008056583,0.6650308473763,10.4526325052316,0.0150856849623757,0.0351331174094767
67	AC004585.1,128.862109272756,0.913812615088238,0.28865806418719,18.8863862674501,0.000288592373458568,0.00105802831471323
68	AC004771.2,30.6051546281727,-0.6121828112948,0.2557955999159,17.0209656601036,0.000699760080176809,0.00233941891775732
69	AC004803.1,28.6030436570345,-1.08390233052841,0.29599516533736,15.0424978146546,0.00178068943914334,0.00536368334199138
70	AC004816.1,1394.61948152516,0.0592021594392507,0.106613443596383,58.1203573808976,1.48155349971405e-12,2.55426300087313e-11
71	AC004835.1,3.37746903685949,2.99625875792765,0.866737340503311,14.3356738573148,0.00248208708282867,0.00722034947632655
72	AC004846.1,296.392627805801,-0.181797209015435,0.126637963232507,16.0331188566334,0.00111639198868991,0.00352776034772024
73	AC004854.2,9.62888043192084,-0.962747153058555,0.479806160483043,13.7496972945598,0.00326643426026727,0.0092026024541399
74	AC004890.2,36.1403159697881,-0.487783126304547,0.271921289893248,68.5038257911805,8.92456589319176e-15,2.02985620752976e-13
75	AC004980.1,38.092185313806,-0.944328372748182,0.396714530277935,18.3552573956043,0.00037153621064455,0.00132644313160118
76	AC005000.1,94.9901420271958,0.331998034275851,0.173831201649084,10.0017578497676,0.0185511990040154,0.0420745679773324
77	AC005005.4,13.3699379141616,1.58334092355935,0.498556453533953,10.6100120731256,0.0140328942548585,0.0330154969232503
78	AC005052.2,5.53930168147223,-1.12686872004371,0.683933073785547,10.7419998277549,0.0132060071374128,0.0313135782295213
79	AC005077.4,28.75782700493,1.2255530405809,0.36479321054894,40.7705675142959,7.31446421117252e-09,7.00520130545295e-08
80	AC005224.3,33.4667730642758,0.448232490895209,0.281999067716666,10.9412755735609,0.0120476960655977,0.0288551531947429
81	AC005229.4,191.016865077167,-0.125620355017144,0.126026021241547,31.4411543741623,6.86335607514125e-07,4.56283019023162e-06
82	AC005261.1,533.190283810595,-0.348156865668411,0.102850078635413,12.4794577358571,0.00590886129825993,0.0155132194213113
83	AC005262.2,54.6323620619698,-0.62957964943945,0.263894430829281,43.5963435544463,1.83856496830298e-09,1.98458980082948e-08
84	AC005329.1,2.25740397647346,-1.43697877274022,1.42107562909266,10.3872722695962,0.0155454204924388,0.0360403749291949
85	AC005332.3,56.9671689066312,0.101859596574685,0.241894558810783,22.4648484139815,5.22026793756333e-05,0.000230856262316953
86	AC005332.4,60.164076321514,-0.362230493341271,0.216027704728299,17.1793211093642,0.0006491899838261,0.00218457424848384
87	AC005332.5,107.632251298079,0.164939266396826,0.177832979619123,55.1997778698052,6.2243428901606e-12,9.96842731901355e-11
88	AC005336.1,576.584229429739,0.674448703165012,0.202824674527406,29.9029843948608,1.44644917466192e-06,8.99094568601423e-06
89	AC005520.4,17.1762652954599,-1.56207983397942,0.411876483133212,22.6678302953583,4.73604087186067e-05,0.000211731705779439
90	AC005540.1,10.3721464469131,-1.27910178724402,0.51384879371747,28.7040954015997,2.58407692080347e-06,1.52189744750621e-05
91	AC005546.1,11.0666810688802,1.33831769692268,0.431758972019663,14.885722270712,0.00191695761694198,0.00573619703076636
92	AC005618.1,10.9211455951734,-0.182901662907598,0.457937104516048,12.0388052100811,0.00725140551787502,0.018585040137202
93	AC005670.3,1477.07146713146,-0.48379100282507,0.0798813647174496,64.2191854060191,7.36825942418368e-14,1.50395572442788e-12
94	AC005674.2,49.2518122873037,0.526191164732557,0.21789538631585,11.2833390205786,0.0102883889509662,0.0251487625879456
95	AC005746.1,2.51231749964345,-0.862171173000379,1.1666579099835,10.0573213431613,0.0180851148922235,0.0411974999891445
96	AC005821.1,20.9139576087787,-1.3802613677617,0.3570762323043,31.0334602625283,8.36369367684936e-07,5.46971201815866e-06
97	AC005837.1,28.7159933178881,-0.190109603941557,0.310676029176592,11.0644668034412,0.0113823381056912,0.0274671041372587
98	AC005912.1,458.785425094463,-0.131546651502468,0.125119323345617,54.3353274043434,9.51695084590144e-12,1.4780884392628e-10
99	AC005962.2,4.31799411031846,-2.31312377578605,0.916426967970077,12.6853092340081,0.00536900807022289,0.0142473639351435
100	AC006001.2,48.555992202897,-0.344157199529945,0.215344249358727,10.9043427293868,0.0122545372951357,0.0292965421263339
101	AC006001.3,710.043673487802,-0.174686372705563,0.1156519257086,22.9251634495901,4.18597316772094e-05,0.000188937701633184
102	AC006058.1,659.522158014797,1.14812133228069,0.179467489850866,79.0989797347119,4.78950124200974e-17,1.43134147401604e-15
103	AC006206.2,50.147032881641,-1.63381296708716,0.296904458901475,34.1846842039298,1.81106768568431e-07,1.35722530839287e-06
104	AC006213.1,22.062857110933,-0.949131558918273,0.376122207554058,24.2517609627226,2.21320162783341e-05,0.000106396512735526
105	AC006252.1,22.4976586464274,-0.885107056618969,0.320306402537937,16.8313264394534,0.000765494713760434,0.00253348580149845
106	AC006333.1,158.749529561637,-0.541454431927433,0.183285939548149,14.3221799770543,0.00249785112218995,0.00725569407254572
107	AC006453.3,181.504208099558,0.0714432452889475,0.118901360951381,15.6365429761578,0.00134609771874616,0.00417477236712803
108	AC006538.1,7.16733930596249,-0.22981775615168,0.6456618588127,12.3437080634374,0.00629388799977071,0.0163993058606579
109	AC006978.1,80.0812165119208,0.265348892750641,0.199507902769623,11.3470136228735,0.00999008252607389,0.0245009408759958
110	AC007041.1,14.6203466270158,1.00819501902282,0.373272461559643,9.6871285306905,0.0214217370844175,0.0476150592563617
111	AC007066.2,52.1547355825055,-0.162348837328146,0.247137605395788,11.4002237940673,0.00974735748154739,0.0239761629449252
112	AC007114.1,26.3291262627317,-1.12320422682189,0.32521844482884,13.1166109516402,0.00439109523564341,0.0119577482465086
113	AC007191.1,55.6140796904344,0.362090910555375,0.296627833696296,21.2781446524128,9.21617778391453e-05,0.000383457585451681
114	AC007216.3,15.2444045303232,0.854506222757987,0.411034296884329,16.0657416602676,0.00109932818468419,0.00348031292413279
115	AC007238.1,118.765647814478,0.330250930134203,0.147455053390629,20.5988741246673,0.000127526292996266,0.000511239459216288
116	AC007383.2,119.451984170066,-0.570164448369213,0.155312108740058,60.4932668761303,4.61165390503994e-13,8.55150096497121e-12
117	AC007405.4,93.243324609257,-1.13368080565665,0.271825514981932,40.7862869515012,7.25853478118318e-09,6.95767103482771e-08
118	AC007610.6,10.7845924788322,-0.741270255620398,0.57919527383727,16.7586097993732,0.000792297099915091,0.00261513696781121
119	AC007681.1,9.4711829510785,0.124440482450687,0.651882071284685,12.6936304921715,0.00534824279492543,0.0141966276593664
120	AC007686.1,63.8299061890728,-0.777745368190258,0.36527519360195,12.4540074069554,0.00597922774908388,0.0156700183740972
121	AC007728.2,5.04618246267325,1.1846443358625,0.626360511855402,13.3152695477686,0.00400212892824634,0.01103596171561
122	AC007773.1,22.6865121671798,-0.668480649352885,0.32273096697181,9.73279318663721,0.0209795407120213,0.0467211007991318
123	AC007952.4,3.04018826863173,1.31277291840966,1.11221295318747,12.5733204185146,0.00565635141104687,0.0149212280115827
124	AC007969.1,287.293745623055,0.0129056582251169,0.127309190532679,16.2764127617408,0.000995203218425582,0.00319184767338498
125	AC007996.1,172.484833362465,-0.0769273372788952,0.161486382049555,20.4018133707418,0.000140114265964946,0.000555751358447529
126	AC007998.3,15.2649676722645,1.72874690652436,0.426085531913308,34.6431181920231,1.44918779210658e-07,1.10448999755539e-06
127	AC008038.1,657.340560828937,-0.183880111314272,0.0984591696201457,41.3543515264225,5.4999945586377e-09,5.37942337588634e-08
128	AC008147.2,85.5396045552883,0.463410424626778,0.30317359586974,18.936977962703,0.000281725720373316,0.00103474347820467
129	AC008280.3,12.0508406792531,-1.0295208016664,0.565446527328599,19.2064116817744,0.00024780353901274,0.000924137311566423
130	AC008393.1,71.0642680309836,-1.70164113461917,0.33109241016009,57.566897061935,1.94486902805347e-12,3.30383989276263e-11
131	AC008429.1,20.1223653008819,-0.700749542255094,0.322359360461829,19.4315945714026,0.000222593437457368,0.000840050592318178
132	AC008443.1,458.984663225693,-0.18525383875227,0.139346064191853,18.5055847204328,0.000345909587952869,0.00124339408364894
133	AC008443.5,21.0982994628496,-1.00573668579414,0.390717395890062,12.2297782859335,0.00663608964745752,0.0171694048575562
134	AC008443.6,9.2734021951067,-2.01300539167325,0.625124485089985,14.380596414586,0.00243031424882802,0.00708748054738768
135	AC008443.8,1.39656456258211,-3.75387014140885,1.54083047043107,10.0408309688265,0.0182222268906177,0.0414670665511894
136	AC008622.2,23.4014661583562,-0.948782880872208,0.314749006055744,21.9781672182017,6.59170141677685e-05,0.00028522281698573
137	AC008691.1,4.54851112206618,0.107722370928328,0.710984482081339,23.6399584168471,2.96987245592022e-05,0.000138572107003048
138	AC008736.1,27.4527377131965,-0.192869393879603,0.269304806490971,9.91796158439195,0.0192765201663028,0.0434898302045968
139	AC008752.4,18.0066546529847,-0.433850978324645,0.405361833594776,15.7901999066687,0.00125200101014949,0.00391649324492231
140	AC008764.6,32.0274720000817,0.827827524300274,0.320743363279145,10.4683298255254,0.0149772803692061,0.0349214876706022
141	AC008771.1,165.692627508998,-0.0248033559497813,0.175249418787327,108.725309610928,2.06369305233383e-23,1.06239303172011e-21
142	AC008897.3,12.805197192879,0.438257060800893,0.462158715710259,9.89430673777662,0.019486266606024,0.0438868241886642
143	AC008915.3,28.1823108539823,-0.0543284257871146,0.301629273580409,10.9139308808243,0.0122005052355338,0.0291800143521927
144	AC008966.1,176.729603322813,-0.275707908174829,0.137808837188478,21.5545263576716,8.07433511516108e-05,0.000340048991263029
145	AC008966.3,75.0130404253616,0.736636935706714,0.209328871244859,21.2624112276324,9.28581457648473e-05,0.000385846124029474
146	AC008969.1,126.043320393604,-0.268709220216075,0.20704934044257,45.5425144790955,7.09508023682526e-10,8.20705907551954e-09
147	AC009022.1,34.6249670740929,0.224605044294729,0.269299180740228,15.4223461397674,0.0014890874962232,0.00457474557394822
148	AC009065.5,9.3337534646606,-1.31630650055355,0.538019511853581,12.7209690301067,0.00528057847315782,0.0140389521583833
149	AC009093.4,1.90099725082091,-1.21886138139876,1.06000458078855,15.893721953761,0.001192317900093,0.00374517719009442
150	AC009113.1,103.968580130029,-0.757293648481626,0.177324579523638,25.8048798724657,1.04779913496069e-05,5.40416718720384e-05
151	AC009163.4,4.39055741399528,-0.255718129731841,0.824556623687385,13.104834912683,0.00441529247584858,0.0120162334355041
152	AC009163.7,13.3051531422513,-0.851675173922616,0.446129853938007,14.1042485916267,0.00276663256128843,0.00793829805327464
153	AC009226.1,61.3564101264686,0.00456985718636791,0.218956500304273,21.8719521267196,6.93577136652531e-05,0.000297978782771118
154	AC009237.14,2.9080508720749,-4.02116240086957,1.53536736688366,28.8291157409398,2.43243763769096e-06,1.44061102784674e-05
155	AC009245.1,530.448249774259,-0.139660034344423,0.0897083704283889,19.3878703345218,0.000227280275686872,0.000856421240154338
156	AC009318.1,14.2704946926097,0.381790252138197,0.388984333577124,31.5276160811155,6.58147512239237e-07,4.39129541021255e-06
157	AC009404.1,49.5331182185283,-0.28469710798221,0.234485655482339,47.2262065288045,3.11108195688064e-10,3.81427136538093e-09
158	AC009506.2,74.496834379377,-0.351675328480759,0.21168502804756,10.3151574601192,0.0160686728586381,0.0371129106615739
159	AC009630.1,5.05758057318498,-1.80404534080224,0.747667546125483,9.56287980903372,0.0226717483578421,0.0499606428340593
160	AC009731.1,8.19161088845076,-0.0799662614571915,0.461072057833319,19.5181538667397,0.000213596882674131,0.000809556745127543
161	AC009779.3,110.329534568596,-1.00266743631694,0.194615205188805,31.7633499889712,5.87027162003332e-07,3.95258990025719e-06
162	AC009804.1,10.4511385675108,1.27233167931814,0.418149885590462,20.1989590743525,0.000154365120939261,0.000606071768167748
163	AC009831.1,34.5384108697189,-0.569818254144265,0.275700583166231,37.0611607570516,4.46629984867957e-08,3.73064418147081e-07
164	AC010173.1,9.70369389552601,-2.34173141597473,0.617848643139014,23.4621458234875,3.23469952267565e-05,0.000149546449567284
165	AC010186.2,27.8508265775177,-0.675827337718353,0.285901459091004,12.4601823788507,0.00596207910467837,0.0156362091232421
166	AC010186.3,67.555792520066,-0.619355936154491,0.224039530967837,19.6949690399501,0.000196328716446578,0.000750418778595134
167	AC010198.2,280.31282359455,-0.185703411036647,0.153133318705394,44.7816167109332,1.029621786919e-09,1.16372554575773e-08
168	AC010247.1,3.29781409128055,-0.965265651478016,0.786412976348697,18.6063904028253,0.000329717737066505,0.00119354470137908
169	AC010326.1,167.875658696117,-0.257742342250915,0.134797948207628,28.6389965676733,2.66673390147959e-06,1.56551882546988e-05
170	AC010327.4,131.096631658292,-0.423516783234004,0.207068403688009,28.22675838699,3.25498305988658e-06,1.87447981427888e-05
171	AC010327.7,2.7678043740673,3.37924051570217,1.05234393301886,23.268554072171,3.54984893066429e-05,0.000162517441197597
172	AC010331.1,10.4590205198388,-0.419105869705855,0.497200531091663,9.86207012358412,0.0197757212211674,0.0444390316615264
173	AC010343.1,185.428753782437,-0.141662948592435,0.14590906084094,11.1495906335277,0.0109438819823087,0.0265395446996035
174	AC010343.3,275.315255427282,0.126852544758994,0.125332040848587,39.6965654813907,1.23558012060324e-08,1.13462731657058e-07
175	AC010422.8,22.8503764225795,0.128726223142052,0.321495952878383,24.4463302763403,2.01547998841125e-05,9.76137621580316e-05
176	AC010468.1,151.173371072789,-0.371532179026649,0.164498184497398,16.0304906265712,0.00111777811405813,0.0035316351429147
177	AC010615.1,24.8036422856599,0.970591963177798,0.445916954018535,80.5677616361147,2.31871322057704e-17,7.12222273664032e-16
178	AC010615.2,1.73599902418015,-1.89900390239997,1.70632503748292,14.9037422538895,0.00190078307288559,0.00569203988673603
179	AC010624.5,30.8571125069711,-0.0899214625358325,0.56319528831296,10.3330518942774,0.0159372398214039,0.0368404795327302
180	AC010680.2,26.6980266728823,0.18956359567911,0.316791052490477,21.0593227833075,0.000102331562528825,0.000420541972171399
181	AC010719.1,19.0038423566705,-0.418254492661267,0.444954342885322,10.5940650482171,0.0141361898802604,0.0332231300953017
182	AC010735.2,1.84727732307271,-1.50947541249973,1.22630215009534,9.73509233852025,0.0209575153362742,0.0466814650732845
183	AC010809.2,9.4863219983897,0.779575958859422,0.520793312934927,10.5075840265466,0.014709538479707,0.034369462264529
184	AC010883.1,2.94212188399463,-3.54212836464998,1.293524261561,11.9749491299648,0.0074694687028758,0.0190686875855984
185	AC010883.3,15.3890209186331,-0.585854859748967,0.445734380827968,16.46648172885,0.000909697912837717,0.00295084065163781
186	AC010894.2,11.7877352926505,-1.04414089892667,0.483326558591645,10.1105995488056,0.0176490197973454,0.0403121938384914
187	AC010969.2,232.343692010446,0.444359012461762,0.158669384464702,38.4387330797564,2.28216464167902e-08,2.00244760077398e-07
188	AC011379.2,9.2390302529968,1.07899863865595,0.468861832149609,12.4617502666705,0.00595773263688477,0.0156266657108789
189	AC011462.5,30.3081374262555,-0.0419840294580847,0.258573079468686,21.7150117577585,7.47716672990704e-05,0.000318114481275278
190	AC011495.1,164.059112519098,-0.294943760456583,0.300244384005883,20.8871058610216,0.000111114986149566,0.000451596332188657
191	AC011498.2,5.34735031929658,2.32718027662473,0.782180204891427,12.4083240968177,0.00610761978199301,0.0159667119892656
192	AC011498.7,19.80110963109,1.58203349364505,0.468897583148668,25.4652811661843,1.23408785204241e-05,6.27413218516496e-05
193	AC011603.3,118.175190381079,0.196496034807425,0.21229067406423,15.6751581550779,0.00132180995373748,0.00410810200229274
194	AC011611.2,3.60992880930498,1.92062359566659,1.00842747270161,18.8610436168469,0.000292094390546039,0.00106997920305345
195	AC011611.3,25.5047089215874,-1.15768151888073,0.343515669433864,30.2431199310068,1.22673483307711e-06,7.74290905644697e-06
196	AC011611.4,26.3649107380837,-0.761191009461078,0.34661294575763,19.1498906678915,0.000254565204317352,0.000946795644551822
197	AC011815.1,91.8949639364837,-0.590797852815488,0.215868151768901,28.1480495082972,3.38121531354166e-06,1.94160530940113e-05
198	AC012065.3,20.4874019561838,-0.50348795537307,0.357325941148341,10.6611525859428,0.0137066236676049,0.0323443512874296
199	AC012073.1,63.7753241191602,0.75392605889885,0.217565164917629,20.7608925555677,0.000118025148922651,0.000476349673603207
200	AC012146.1,81.0184809408673,0.16533456704515,0.207529647379342,29.4054076434824,1.84047899560452e-06,1.11882682680776e-05
201	AC012181.2,33.0208740542551,1.29399047366214,0.403409544845727,18.5650623277713,0.000336262782783634,0.00121325985260195
202	AC012184.3,21.6206893055889,-0.315099651496901,0.305632417602191,10.2954068167063,0.0162149778285553,0.0374095896440879
203	AC012306.4,21.2033898882766,0.279904931107963,0.369017373842897,27.5810299588654,4.44700981178925e-06,2.486643439196e-05
204	AC012313.1,511.585445176134,-0.814958159644926,0.152621058021886,29.5318549685939,1.7312004138202e-06,1.0599822883066e-05
205	AC012313.10,44.4496727093135,-0.772005580397194,0.271297639138234,25.5267746356158,1.19806327009115e-05,6.10611410555741e-05
206	AC012313.5,66.1737673833425,-0.880601339339757,0.235386145435742,37.8027141164191,3.11179013775775e-08,2.65959308020046e-07
207	AC012313.8,17.7020887842448,-0.383635167731102,0.383604258329243,15.6362461593484,0.0013462861126867,0.00417477236712803
208	AC012435.2,3.89021042667091,2.32911251170815,0.742424592854719,15.1191003885093,0.00171764676923293,0.00519789379261568
209	AC012467.2,122.880522428312,0.0982659511335433,0.158877554853261,13.0624968862616,0.0045033832179797,0.0122243385409392
210	AC012513.3,178.89991337668,0.477562518089031,0.188708195485737,23.8517640456451,2.68247775547907e-05,0.000126397527693099
211	AC013451.2,328.243525866935,0.197650244742853,0.136684894489995,275.280622183986,2.22315335817365e-59,6.37640804094353e-57
212	AC013652.1,130.194949576414,0.117511725661401,0.16541151969059,19.0177415129222,0.000271099266265609,0.000999370271319643
213	AC015802.4,10.9090482390847,-0.92083464882824,0.437680972149975,12.6684308524138,0.00541137242632613,0.0143452358702932
214	AC015802.6,115.38602772221,-0.834277538723247,0.180658926801456,22.7278029244754,4.60173291310911e-05,0.000206144566705912
215	AC015813.1,349.597883286787,-0.182616309846761,0.216365966995521,48.8149502691127,1.42831148572899e-10,1.86762931689312e-09
216	AC015813.6,163.481588987609,0.604409480028754,0.226894119031424,31.7991079505807,5.7693074236209e-07,3.89053906719595e-06
217	AC015909.5,7.67360227178137,0.268076376487794,0.642348246597645,10.4685908872755,0.0149754839924204,0.0349214876706022
218	AC015922.3,25.5302644341089,0.55907650117054,0.459179843666954,71.9005081558539,1.67196831423792e-15,4.13962110089063e-14
219	AC016065.1,159.377340923482,-0.584517003633949,0.169436440039633,13.610580572259,0.00348612133898734,0.00976547308111812
220	AC016355.1,33.7182454628269,-1.13613871970297,0.283189107142294,19.0194800526014,0.000270874958028428,0.000998710091495464
221	AC016394.2,69.5882927388632,-1.0650394101992,0.211742695212181,41.2763937557501,5.71346231356696e-09,5.56357209855054e-08
222	AC016394.3,69.0886267693815,0.192008436760149,0.230786024425629,11.0142764880842,0.0116489271578599,0.0280188779931394
223	AC016394.4,94.5444780940784,-0.222755420530838,0.235013848992034,48.0278387447464,2.10063024172383e-10,2.6677641683997e-09
224	AC016596.1,11.8615301896053,-0.766211760117179,0.539439490755942,13.9568094985092,0.00296453579453723,0.0084479707125619
225	AC016727.1,25.0004945003902,-0.830927233154061,0.326851080812258,14.4159160156744,0.00239036174285369,0.00698295490620685
226	AC016738.1,2.19535376565494,-4.58124725762097,1.41595653154843,13.5791714843903,0.00353771151121961,0.00988616458626916
227	AC016745.1,44.1115526030977,-0.216190791769696,0.25794118759319,13.7543519504859,0.00325932594226065,0.00918726399933969
228	AC016831.1,51.022976482452,1.34537351392315,0.249102319611264,72.0595314693406,1.54583629889802e-15,3.84457147085166e-14
229	AC016831.6,84.027962813238,0.851125433289861,0.231976072164753,55.0165425264397,6.81060070616276e-12,1.08444208071813e-10
230	AC016876.2,98.4233507247636,-0.574286394149597,0.184364213601659,10.7079966907056,0.0134143257600316,0.0317461834987461
231	AC016925.3,4.27826662443054,-0.469590476749832,1.05650829206154,30.2980614501207,1.19451237516628e-06,7.567643661947e-06
232	AC016949.1,18.57235757416,0.659873468000933,0.350869331821617,9.84453244884345,0.0199349629428455,0.044733149420112
233	AC016999.1,19.0752180716397,0.178896424590884,0.516501199954111,29.9660280432769,1.402952227444e-06,8.7476566750708e-06
234	AC017104.4,11.8647747324145,-0.441708395796056,0.549230671059115,12.2337175082168,0.00662395646957119,0.0171440382785046
235	AC018413.1,36.7995185353557,-1.13653779133206,0.277889084402053,28.1409675820552,3.39280992318527e-06,1.94775687947873e-05
236	AC018464.1,12.6058053535707,1.26090155834455,0.495381852100105,13.1688676622933,0.00428529274168983,0.0117050299624031
237	AC018521.5,57.8757150044948,-0.250831267833059,0.252030320695086,29.1838451421271,2.04881275404466e-06,1.23123890266874e-05
238	AC018629.1,582.639082679765,1.25796100048912,0.243880213738192,45.2769975229114,8.07972226689651e-10,9.26002419638866e-09
239	AC018638.2,99.2506822714156,-0.427621316854362,0.16500903870211,17.2669252454195,0.000622792196747459,0.00210440111156175
240	AC018638.4,204.964890552155,-0.258183720430294,0.112707470657646,35.5693907672765,9.23454165810656e-08,7.29416496850083e-07
241	AC018647.2,452.085506170164,-0.315811227894747,0.103121612674313,90.4499118089608,1.75355596046656e-19,6.4224350558713e-18
242	AC018690.1,30.8258572277638,1.02520977861098,0.309546351125595,15.1632423400254,0.00168232964296257,0.00510570979316041
243	AC018695.6,40.0671645197434,-0.00187137142569798,0.226877717055716,23.1664329837718,3.72823524470817e-05,0.000169979511518125
244	AC018755.3,7.64120907143057,-1.03982322903128,0.571380308113711,13.0653356891437,0.00449742263620611,0.0122141325549608
245	AC018868.1,105.204803275444,-0.393489526407651,0.171319184600612,11.5250234894475,0.00920066117779171,0.0228105750012943
246	AC019069.1,146.986659548938,-0.650993813939303,0.154583346234167,50.9898993946424,4.91638564940322e-11,6.89045879540662e-10
247	AC019131.3,6.71837039844862,2.32174384061649,0.671922968308104,15.136610407379,0.00170355016526989,0.0051616004115771
248	AC019197.1,4.71259209973709,1.11119580027615,0.668227759505674,11.6229741004585,0.00879287490191365,0.0219548493169885
249	AC020898.1,172.120781009099,-0.237584469933891,0.1383713360702,12.2090881535606,0.00670017876078874,0.0173230447122476
250	AC020910.5,13.5269462620568,-0.879044616512434,0.390260174898032,10.9827768469526,0.011819373169305,0.0283729191787067
251	AC020928.1,2.38866664302304,-0.0560852046241728,1.24309753466355,15.201042408029,0.00165265985565704,0.00502533290819023
252	AC020978.5,144.998097546455,0.180956086280165,0.157003111169132,13.7271754017715,0.00330104588656806,0.00928708259934465
253	AC021016.2,110.710841640013,-0.112285584270598,0.167997241359917,10.8452107247095,0.0125930132763887,0.0300282187462484
254	AC021066.1,7.2891894546446,1.83973831612273,0.547405003360431,13.838787076363,0.00313300970501503,0.00887652589291302
255	AC021078.1,940.138548918913,-0.0925194856347727,0.139521287637729,15.4508415116021,0.00146922885380603,0.00451795032530021
256	AC021087.5,85.3944269576419,1.59950597050073,0.251266141268999,70.5570125608075,3.24323902889362e-15,7.84522825335329e-14
257	AC021092.1,25.1485280478365,0.751363184398929,0.390961206352795,26.5081624674452,7.46446695324954e-06,3.96757527466946e-05
258	AC021092.2,188.840268091335,-0.169295523010491,0.155887728534465,11.8663012657052,0.00785547462646373,0.0199137003128388
259	AC021106.1,56.1131486489813,0.18998687482847,0.200065511369168,10.7672256361121,0.0130535245045187,0.0309852846821039
260	AC022007.1,13.5292773493871,-1.28231343610679,0.469165096655096,10.7888315872155,0.01292430274606,0.03071816897834
261	AC022034.1,4.69519977477026,0.0186362411574625,0.990837426208879,30.6203671094339,1.02179282593567e-06,6.58485397163385e-06
262	AC022075.1,166.526712929871,-0.49033472947119,0.156257194031575,42.344747520452,3.3900808310944e-09,3.46139321103651e-08
263	AC022079.1,3.39547784611464,0.00239363041448557,0.82526326124057,9.79237935452309,0.0204159914390207,0.0456271170745569
264	AC022098.1,18.9305330906373,-0.600895662913049,0.369356814890219,11.6085419732287,0.00885181829831037,0.0220745717161455
265	AC022107.1,236.545061995501,-0.594156906500893,0.135947951761416,20.3480562919485,0.000143757983612089,0.000568875661722448
266	AC022150.4,293.651615817884,0.902733842454727,0.163852228041894,58.4847469647774,1.23852276322281e-12,2.16398538178605e-11
267	AC022167.2,41.8651568754208,-0.580492778023607,0.297527924652274,25.1444991832846,1.44027570975045e-05,7.21608190785813e-05
268	AC022182.3,43.0835718215565,0.796197000727959,0.256023464775137,13.9950816469847,0.00291185514362652,0.00831071605673192
269	AC022211.5,18.6085916110774,-0.895565307740881,0.404648065343521,13.0543633285142,0.0045205044214086,0.0122632772567018
270	AC022413.2,33.4648537789092,-1.01953178298837,0.299498946658519,11.743320378583,0.00831620987511374,0.0209087681578695
271	AC022415.3,2.82068572402199,0.871845318144014,1.0033499337952,32.8165500957149,3.52078364823634e-07,2.49379431915649e-06
272	AC022509.1,3.18843411327501,-0.356041281037927,0.877065127559976,10.3994889477796,0.0154584547455942,0.0358764158319092
273	AC022509.3,25.7782072584259,-1.1812236957978,0.385521230702326,36.967660263991,4.67444660657432e-08,3.89713678015076e-07
274	AC022601.1,13.5010209484501,0.303683949268964,0.533085245918339,29.5193030378256,1.74175211437895e-06,1.06555666055566e-05
275	AC022784.1,4.62209208960966,2.284875670362,0.7378322570733,14.5294477250837,0.00226629688386491,0.00665751086461247
276	AC022816.1,15.1770501418323,2.10016292651327,0.450916612200959,84.6430679435395,3.09577938148445e-18,1.02967300662777e-16
277	AC022916.2,30.8468832035669,-0.763652143870062,0.261649638457032,15.3505315078554,0.00154032518401204,0.00471883502412344
278	AC022966.1,1613.25385575622,-0.24663526062986,0.160329320451154,13.3893497574911,0.0038659862676095,0.0106979459616785
279	AC022968.1,130.245749992198,0.247815681500231,0.175474634094744,11.0422198477579,0.0114997538389162,0.0277020139106091
280	AC023043.1,24.9047779711552,-0.694170089410657,0.306315656363081,28.4580665695687,2.91057965445179e-06,1.69113790235643e-05
281	AC023043.2,5.22586981693748,-1.96748563679804,0.67319985381267,15.8310990409799,0.00122807519706832,0.0038476437405666
282	AC023157.3,65.7483624135805,-0.696557627567458,0.244703904862216,17.5695692187036,0.000539541985644022,0.00185575218080489
283	AC023310.4,5.71627322595383,0.69834347450057,1.41452108757499,59.1560856231621,8.90272176654606e-13,1.58179091081392e-11
284	AC023424.2,2.75332247837345,-0.447140693438595,0.881088232872482,13.3682962685957,0.00390420447259559,0.0107928084707538
285	AC023503.1,3.78960799615583,0.719670145459952,0.753337778331411,43.9289043216856,1.56258547869629e-09,1.70840100480236e-08
286	AC023906.2,8.49904244559696,-0.349648632037483,0.574013481526632,10.8127659731408,0.0127826259499504,0.0304418247194581
287	AC023906.5,2.00571598182833,2.12302846450072,1.24502886671867,10.8816817568723,0.0123831775608554,0.0295752651056009
288	AC024132.1,1.40933351305654,0.52706358230672,1.80891115608717,13.1786390921581,0.00426579074337936,0.0116641201305985
289	AC024293.1,284.661802280839,-0.0922425602819847,0.128678125731385,18.1621764641497,0.000407239171692109,0.00144086464383535
290	AC024451.3,3.3841955475785,-0.73200139315533,1.15513723527286,10.9223016519727,0.0121535254722054,0.0290739395638709
291	AC024575.2,11.0231366408272,-1.67974484904328,0.487896981074194,17.3241659810532,0.000606122970006636,0.00205499321347813
292	AC025048.2,41.5245521247746,-0.453626721561707,0.292269881257614,16.199579059181,0.00103199199510676,0.00329405162768216
293	AC025176.1,22.3402276373697,1.24572082743791,0.438072841621615,25.5435539174337,1.18841691012104e-05,6.06077063152264e-05
294	AC025181.2,22.8781359085744,-0.843099657378067,0.365469750204552,14.2033324396253,0.00264104961491738,0.00761281468420536
295	AC025423.1,57.4522516623273,1.00508962801196,0.322829383213742,11.3446115556289,0.0100011794127485,0.0245227098179806
296	AC025442.2,20.5843791714129,0.581301537604294,0.390157945230281,22.3713633455968,5.45957629434743e-05,0.000240428200320365
297	AC025449.1,19.2691202953199,0.792177314572123,0.408513697597173,32.8385399272823,3.48338616318899e-07,2.46888906976986e-06
298	AC025569.1,1244.77722280202,0.158961211565603,0.0991484052434417,101.132044206206,8.87304047739052e-22,4.00738443646564e-20
299	AC025678.3,16.7544081325314,0.900088333499004,0.486098872664152,21.9914553496191,6.54987073309742e-05,0.000283579484690172
300	AC025774.1,13.4722545811365,-0.992724920214366,0.532450138368491,31.2044148426329,7.69836640088057e-07,5.07214862659449e-06
301	AC025809.2,4.55385956017375,-1.94548095514689,0.810575998986256,14.4198840352925,0.00238591412226968,0.00697088416329221
302	AC026124.2,7.46044012956427,0.792164047428569,0.674192222827017,11.7344629263898,0.00835040504672342,0.0209852862376976
303	AC026273.1,431.558143957127,-0.441417150052996,0.130953826262945,33.8327725147483,2.14894895015338e-07,1.58409671442381e-06
304	AC026333.4,6.17641463323617,0.242807602361003,0.764008159461076,10.5526330393311,0.0144080747227595,0.0337579387069958
305	AC026356.1,82.3942055602472,-0.581339240629626,0.209265844539068,10.973749353109,0.0118686729332629,0.0284788832823892
306	AC026403.1,221.76370832003,-0.622906862598834,0.193132553426389,13.0051350755697,0.00462551369248662,0.012502076844764
307	AC026461.3,23.484030394209,1.30463427599355,0.340063214261177,18.7710891524115,0.000304869743778509,0.00111374640231392
308	AC026471.1,211.056675669048,-0.170924546877213,0.164308677396479,22.8828313957646,4.27187503115874e-05,0.00019231587420872
309	AC026471.4,20.2765167468395,-0.500612523677655,0.362976852253708,15.1135902357311,0.00172210666336103,0.00520853542321672
310	AC026471.6,84.0636321484756,-0.428212310368066,0.167872952645403,29.3872951873245,1.85668585654737e-06,1.12712773891832e-05
311	AC026691.1,33.0241142762167,-1.50865445416398,0.319243384983703,30.1929114293486,1.25693937147963e-06,7.91771420967699e-06
312	AC026740.1,13.4533081103137,1.18861253144676,0.499097277498866,25.2093105943185,1.39601842732725e-05,7.00865355024378e-05
313	AC026741.1,4.59302528527312,-0.353067961165773,0.751034275765753,12.1878461031741,0.00676661382249481,0.0174682251630389
314	AC026801.2,20.1760361030954,-1.36138580702647,0.392059243966607,16.7442018193001,0.000797717334274615,0.00263066855718305
315	AC026979.3,8.4315555567204,0.458416176842995,0.598631169756688,10.3253641713167,0.0159935753650896,0.0369513664544412
316	AC026979.4,42.4086903535397,0.533714658257384,0.281122809368046,35.7640907543401,8.3996404678887e-08,6.69455285937647e-07
317	AC027020.2,51.7441652718956,0.116526740553844,0.314945216360857,95.4069758826847,1.5095623964491e-20,6.08370173824423e-19
318	AC027097.2,56.1682848405368,-0.406362942819145,0.303617209602484,18.3121781720911,0.000379222105252997,0.00135104374810654
319	AC027290.3,214.018822265118,0.202805948816786,0.22957628391822,10.9337426562809,0.0120896026976251,0.0289398304332377
320	AC027329.1,123.590173907215,0.818873640664434,0.261673725847722,20.7326277193592,0.000119630363949744,0.000482104446821118
321	AC027601.1,8.58562131309121,-0.75759352259427,0.62407064457033,11.9179017644944,0.00766975142100199,0.019510073731033
322	AC027601.6,33.1503760299394,-0.698684444896274,0.308254771962309,25.0191819288005,1.52985619882991e-05,7.62683389416671e-05
323	AC027607.1,1.87215306088626,0.848992028912845,1.11145970744741,13.563128857907,0.00356435291078807,0.00994805280231211
324	AC027644.3,165.301650521609,-0.390662116669511,0.138614536092897,10.3581026797533,0.0157550192189812,0.0364574182157585
325	AC027682.4,1.35613323805311,-4.03666733652797,1.56537049327372,9.95051862805163,0.0189914621194356,0.0429432211434151
326	AC034102.1,62.1028400577109,0.0679610976437269,0.210411871045632,11.4126362806907,0.00969157864035778,0.0238483024258832
327	AC034223.2,114.660694978705,0.533810298423742,0.180069847959882,38.0666564437263,2.73610554108209e-08,2.36504465263397e-07
328	AC034236.1,317.159117060915,-0.1714270030118,0.118804544322725,10.2043936611618,0.0169062774267804,0.0388244917303157
329	AC036108.2,2.25682237426586,-0.199650038240221,1.52400457415767,9.93586917082828,0.0191192113221281,0.0431922853978312
330	AC036214.1,13.0189437365372,-0.481345252874981,0.484302886775839,13.5940617818154,0.00351316025982588,0.00982625941467258
331	AC037459.2,132.281245405513,-0.0438459097441386,0.163691696780401,13.7635564696946,0.00324531442173623,0.00915627346093161
332	AC037486.1,8.79192556649329,1.05652414177974,0.546258595985174,16.4478057604076,0.000917765588878483,0.00297458952603189
333	AC044802.1,9.67110738051316,-1.6389476020423,0.511335928771432,19.8239661246004,0.00018461401630711,0.000710189958220262
334	AC046134.2,75.5379153701859,-0.794385364691468,0.230008775773562,13.0944303230401,0.00443678146129547,0.0120657946770977
335	AC046143.1,60.5799032207488,0.167558885198178,0.221769792324335,21.2362124152866,9.40293630591708e-05,0.00039041896656548
336	AC046176.1,112.425562205891,0.283715055219603,0.147742934008264,11.1765798643011,0.0108083748328775,0.02624840094393
337	AC048380.2,13.7455368158134,-0.638422977753844,0.488029063760246,17.8224237196695,0.000478540972330836,0.0016669680400515
338	AC053545.1,170.417335220172,0.234370184891607,0.220942558883967,15.7459710198574,0.00127839572626225,0.00399154863038801
339	AC055811.4,470.887560850525,-0.0926472348722105,0.113806641117507,40.9992592578309,6.54156864711296e-09,6.31427200924343e-08
340	AC055839.2,43.2304497415736,-0.735446315588685,0.274825419506124,14.7736705596174,0.00202064261136266,0.00601508182665377
341	AC060765.1,3.1424359975416,5.28455413617735,1.13461701423304,28.1950305329212,3.30529204101196e-06,1.90097330014972e-05
342	AC060780.1,234.071759224064,-0.162455491945025,0.163020959948711,9.61302403198385,0.0221588805166692,0.0489917785774992
343	AC064807.1,127.668626213651,-0.960007398479538,0.176115304966301,50.3281440449508,6.80163838701847e-11,9.3011878499878e-10
344	AC067852.2,773.456826212498,-0.145108869253583,0.094175805654598,11.3248279133553,0.0100930380580958,0.0247314707104234
345	AC068205.2,40.4556296614717,-0.27919733832275,0.294283304096959,17.7875142101858,0.000486536173827339,0.00169028651863721
346	AC068338.2,65.1173643139483,-0.676554191773823,0.218550749792085,14.4475019669732,0.00235518456575344,0.00688748028795879
347	AC068647.2,28.8764922967489,0.354904418961461,0.802250419481083,14.1699305884289,0.00268274007289063,0.00771763898785848
348	AC068700.1,10.3210997254321,0.274164381058521,0.595825042261019,18.5732718743712,0.000334952447852069,0.00120932234932368
349	AC068870.2,31.6764884395879,-1.62886397039304,0.291372515487862,34.1669650490897,1.82673620226227e-07,1.36803896327441e-06
350	AC068985.2,315.064541132338,0.497386360352503,0.124917481412647,91.052297149299,1.30173904700318e-19,4.82364208944046e-18
351	AC069185.1,18.4628489255959,-0.992896556552167,0.409124755172943,11.4772268108028,0.00940636805661247,0.0232553048841695
352	AC069224.2,11.3389865543551,-0.902643396201174,0.427828643490094,13.8791376996229,0.00307436936355427,0.0087294833221744
353	AC069499.2,37.0767751283084,1.15314664465546,0.301338218089579,16.7181298497843,0.000807619340728568,0.00265935189205165
354	AC069503.1,36.5990719382507,-0.235698673779491,0.272487060097974,9.99841771914642,0.0185795902198412,0.0421197136117013
355	AC072061.1,14.6972820132605,-1.91771332422475,0.522747989905846,18.0736625208282,0.00042472761327328,0.00149579163437098
356	AC073111.4,17.8858716564553,-0.6374657597447,0.389648514507312,24.6709858287239,1.80899236318724e-05,8.87813252022007e-05
357	AC073136.1,46.049648032054,-0.53961691975658,0.30404322691886,11.9470722357943,0.00756668539185783,0.0192834349041288
358	AC073270.2,14.0153332863176,0,1.49964207991185,187.796306058071,1.82653606368818e-40,2.5055309917114e-38
359	AC073343.1,3.50535509067712,0.805053636937566,0.728628349415545,13.442130991771,0.00377179371278084,0.0104687776984749
360	AC073476.3,8.39502758672372,0.485396653315769,0.550141283877587,15.0318818651888,0.00178960540515023,0.00538456356421642
361	AC073508.3,180.371021564892,-0.56307803824358,0.152011357413383,14.6163712816626,0.00217564372853883,0.00642453426190401
362	AC073585.1,126.817688108035,0.348988671193372,0.168618621125194,15.7032516355789,0.00130441386455135,0.0040614662623173
363	AC073857.1,84.9677430527568,0.419633874379814,0.240082946890214,19.3337923956574,0.00023321298284357,0.000877279633128981
364	AC073861.1,799.699974924417,-0.242064328192483,0.129094128938512,11.9442935833053,0.00757644377208734,0.0193038487201833
365	AC073957.3,5.9265884377919,-1.5708660618521,0.642465101757036,15.7302236514055,0.00128792611748669,0.00401579109200811
366	AC074117.1,190.673563488287,-0.0190089200518477,0.139044704011394,12.885685143338,0.0048904539665362,0.0131297928338138
367	AC074194.1,21.3040138859465,0.722670264158979,0.445101769099807,66.2895703294981,2.65750840132591e-14,5.70370000420628e-13
368	AC074194.2,4.9880058919645,1.12396295124249,0.769553321461565,19.0271208013763,0.0002698913276032,0.000995582089546797
369	AC078785.1,21.2293379410353,-1.19634104013032,0.46005954931334,41.4077162171275,5.35848047911649e-09,5.24798409673116e-08
370	AC078817.1,216.129226385305,-0.200749940009306,0.113961467186993,17.4193390109999,0.000579383439590462,0.00197433779715404
371	AC078880.3,6.19291961808156,-1.62485622563834,0.973235733504961,13.3292567688119,0.00397606507826596,0.0109681985078071
372	AC078881.1,222.580858486806,-0.349927443675686,0.169938073655774,40.1952144058801,9.68667854902494e-09,9.05716747481862e-08
373	AC078883.1,111.234855238695,0.361282872677035,0.196233237291381,14.5691213582399,0.00222446552525528,0.00655467926954807
374	AC078905.1,2.70915124635379,0,1.72492011378118,26.4445080830784,7.69723378100487e-06,4.07850226348927e-05
375	AC078923.1,17.6911255550866,-0.30954709337664,0.438898895890461,29.5588599412693,1.70871459794667e-06,1.0491232108883e-05
376	AC078983.1,5.46893706218367,1.29486410119984,0.650802202909103,20.6791047770535,0.000122729828674864,0.000493623796445889
377	AC079140.2,46.1370138068538,-0.167177345825815,0.232822325406087,10.5727585041843,0.0142753705445185,0.0335006226027127
378	AC079140.3,29.4190587438039,1.36796360214698,0.394975263382956,25.5699478774043,1.17339959152626e-05,5.9987337914022e-05
379	AC079140.5,16.6646925675154,0.944953800861661,0.40583891282259,24.2405166231614,2.22520169543456e-05,0.000106880338068013
380	AC079145.1,15.9405657256062,-1.4574175955673,0.425649838074751,18.9135132827305,0.000284890057981762,0.00104525620588745
381	AC079250.1,369.880431856173,-0.163272123790603,0.130719750263765,11.0022692870385,0.0117136110113631,0.0281588221602215
382	AC079465.1,11.772398065087,-0.104300645867129,0.424835228227141,13.8895690635078,0.00305938751577254,0.00868926120189778
383	AC079753.2,6.00324649505094,0.20511608423273,0.558522990156747,15.3280923448311,0.00155669080041244,0.004765005727943
384	AC079780.1,2.71478749993658,-0.976339251713075,1.19604287023863,11.2175477514035,0.0106058396988362,0.025836087552261
385	AC079848.1,19.5748846068341,-1.36959379647468,0.365894195453197,15.0116130984912,0.00180675161762093,0.00543255404699227
386	AC079921.2,28.2232708272728,0.280839494003987,0.316982004404835,16.2755142072592,0.000995625835726984,0.00319273944853063
387	AC079922.2,22.2705426538839,-0.85335627064294,0.333187963313158,21.0954349112383,0.000100579368846156,0.000414188954124064
388	AC079949.2,7.18004833556897,-0.61294022781529,0.708949889962983,12.7959421726746,0.00509933069657291,0.0136093404323593
389	AC080023.1,23.6627557371304,0.122629584907974,0.339904448894769,14.9767611090636,0.00183661627110669,0.00551709335519468
390	AC080112.2,54.9977402573841,-0.403524851365011,0.217819029307101,10.3971705263315,0.0154749217897758,0.0359070863340196
391	AC083799.1,196.912049808264,0.551710952667903,0.16395085179974,12.8103907202128,0.00506511530814897,0.0135378278567675
392	AC083837.1,4.99568842958129,2.90095568844133,0.664376387188296,52.3669904349808,2.50143487124958e-11,3.63687881050342e-10
393	AC083843.3,154.391525385557,0.135012486360025,0.220207121022323,35.5463452511792,9.33869511628712e-08,7.37116088789139e-07
394	AC083862.3,47.0451054435851,0.867961083547578,0.228885131488757,15.6705982536575,0.00132465518597533,0.00411462866135936
395	AC084036.1,37.8397644294977,0.33078002271014,0.286751025079148,36.9180402532813,4.78881463647082e-08,3.98646706545262e-07
396	AC084117.1,35.0600553736324,1.30369658466703,0.452923163786534,20.4653493768263,0.000135926110101105,0.000540887953438359
397	AC087385.3,1.53777129915187,1.68698576854142,1.4025926429413,10.0281819606025,0.0183280912389657,0.0416393267166502
398	AC087392.1,18.0826199435536,0.388643427134359,0.393090414655471,15.1855217761987,0.00166477885935003,0.0050587013083029
399	AC087741.1,24.5724542068485,-0.729746097847712,0.306651964993123,26.8319446120605,6.38481368642926e-06,3.44343370609988e-05
400	AC087741.3,23.9984558528022,-0.91357489097858,0.379867947410609,9.97290858917387,0.0187978316957631,0.0425576743209563
401	AC090061.1,7.68750836053888,-2.05250637599207,0.676751624821078,13.559856292755,0.00356981189021608,0.00996200348691208
402	AC090114.2,204.334828233949,-0.723845645223397,0.141084009122422,33.8672629269592,2.11322536762221e-07,1.55932449862801e-06
403	AC090152.1,8.8517642850797,1.02716138308742,0.622442637250388,13.7503212623152,0.00326548048263687,0.0092022631694571
404	AC090181.2,10.378335491012,1.52288879929528,0.493622077809276,12.5756123291405,0.0056503210701144,0.0149105957700218
405	AC090204.1,37.3295613663879,0.996129712079877,0.747248193371343,11.1151694856376,0.011119136073895,0.0269054585506705
406	AC090229.1,14.0234584836858,0.600095085728609,0.48429806728963,17.8194410642522,0.000479218944857406,0.00166906645594951
407	AC090246.1,9.62060893167053,-1.48044779951013,0.538543378241446,11.5397719635052,0.00913808782606915,0.0226860015331314
408	AC090409.1,228.381576093706,0.318840045523764,0.214486954171146,15.648745146543,0.00133837543388281,0.00415374107044715
409	AC090559.1,4.4122873527494,0.94623041721114,0.670323263551087,12.6834069612624,0.00537376628178801,0.0142575238266805
410	AC090602.1,25.1951481455016,-0.612283621216002,0.352186861050686,21.5427876214071,8.11983503881759e-05,0.000341834839558304
411	AC090739.1,16.7661366131957,0.247170159494858,0.351611037083162,11.7054808808712,0.00846326658002759,0.0212375005590171
412	AC090825.1,24.7382282266011,0.887536993284541,0.317433721945253,13.7926685122667,0.00320139043507643,0.00904126697681113
413	AC090970.2,29.5553068282463,-0.908590178394422,0.347081100068027,11.3066268445074,0.0101782833571242,0.0249099499049299
414	AC091053.1,8.20964693942141,0.97417316856512,0.554041169484644,15.4646517861156,0.00145969915485806,0.00449114737183619
415	AC091178.2,5.08351147933449,-1.21538628689319,0.702519993448011,13.5183608715333,0.00363975288446542,0.0101430842212516
416	AC091182.2,193.389191264246,0.209356039454553,0.130956742546982,26.6347193935785,7.02233149071154e-06,3.75334440881811e-05
417	AC091271.1,28.3060973642096,-0.722922095548568,0.300400570364323,13.1313380119546,0.00436101890872246,0.0118890387111635
418	AC091729.3,134.079365969667,-0.489667739345821,0.175504565089174,15.587892717116,0.00137732878311156,0.00425847769494872
419	AC091982.3,76.1918035784154,-0.999076492981433,0.208891877615297,29.644031215692,1.63968775702536e-06,1.00926711577216e-05
420	AC092017.2,118.815351275125,-0.217388747992055,0.151567461865856,11.9774054237396,0.00746096210993974,0.0190513756732592
421	AC092070.2,58.2764395671565,1.67475849093087,1.05392762518489,752.007658393635,1.107233875336e-162,1.63021734245304e-159
422	AC092111.1,2.0894200659759,-2.33844032111153,1.33045544090576,18.2512315577537,0.000390366619443336,0.0013867213753267
423	AC092117.1,71.5449537198634,-1.13228692861605,0.228672374907173,34.3625554494421,1.66102719964102e-07,1.25286153360901e-06
424	AC092140.2,2.20363775247939,0.375290730214615,1.49686929087691,9.90902792227149,0.019355472546994,0.0436305800163023
425	AC092279.2,287.370200968437,0.196892090454471,0.142322936357682,52.6431131989093,2.18439251268661e-11,3.20334054732297e-10
426	AC092295.2,34.9403572648166,-1.93502118995928,0.327030004395023,46.5265877394283,4.38249036491803e-10,5.23865411275752e-09
427	AC092329.4,44.5938682626902,-0.0570325035527475,0.241316011674247,24.7695742811608,1.72516949062947e-05,8.51404875989983e-05
428	AC092368.3,160.736332088254,-0.175928193080055,0.167246896671315,13.8178864497899,0.0031638182260447,0.00895806737464068
429	AC092718.4,345.071789941843,0.362267685026861,0.14729096812037,9.94831744932085,0.019010603601202,0.0429777029923785
430	AC092745.5,1.57557262484441,-4.05145709315266,1.62678612805147,10.9664774771261,0.0119085324859723,0.0285516040408313
431	AC092747.4,310.715859875417,0.00391196074777431,0.125050334056469,10.2530254480897,0.0165333595837783,0.0380670607180718
432	AC092794.2,1.50665230237776,3.25159383507684,1.38173670394371,11.4572893555667,0.00949351007231612,0.0234445007209104
433	AC092803.3,12.9153653233066,-0.794591857560184,0.470134840508246,11.6688707069006,0.00860798827822001,0.0215516858773936
434	AC092910.3,97.8526111097888,-0.659176334120362,0.187211294609349,20.7014913890072,0.000121423830077605,0.000488727043423348
435	AC092943.2,7.06890073847554,0.829622443270828,0.556584758878604,23.4783724149069,3.20958670843198e-05,0.000148478681306494
436	AC092969.1,9.29841677681951,1.00644727526624,1.12279041630255,67.9609931435582,1.16622594474114e-14,2.61218052632942e-13
437	AC093157.1,246.768198969118,-0.426134094682684,0.174312634397558,16.9388376070358,0.00072750971041139,0.00242156020413497
438	AC093297.2,209.925239312811,-0.472637789786639,0.154119791167119,9.80927749817096,0.0202588977929395,0.0453173055562715
439	AC093323.1,293.147299387083,-0.328810489474939,0.121061314329653,81.821280216583,1.24830796174361e-17,3.92160474183606e-16
440	AC093388.1,43.3306100562267,0.554149714463161,0.222788870627744,17.3057995437009,0.00061142261318806,0.00207041833981268
441	AC093462.1,12.4395942821249,-1.27923357094708,0.447437779284944,13.2142742176641,0.00419541099424628,0.0115028742157578
442	AC093512.2,49.8492847726724,0.549195520855338,0.287466867925539,10.5029184054841,0.0147411129818635,0.0344323088529302
443	AC093535.2,32.965344622441,0.870426335752184,0.321756304802265,22.1878535996635,5.96157872733568e-05,0.000260715774640017
444	AC093591.1,457.772889788355,-0.139610216226317,0.122350188764073,13.3942411418879,0.00385716014570713,0.0106775359511083
445	AC093673.1,315.388486545914,-0.54146874115777,0.18944531732516,9.74754538026872,0.0208386118944482,0.0464619448562333
446	AC093791.1,48.8523399004803,3.46354778033828,0.284468544493984,367.361116462243,2.59544119057424e-79,1.08151544705344e-76
447	AC093866.1,296.996806801975,-0.347293338081845,0.22105139791047,40.2004866168257,9.6617812607227e-09,9.03967710227526e-08
448	AC093908.1,21.5705439409273,-0.540988410856686,0.357019513857421,281.71807994031,8.99657289790926e-61,2.75957378403231e-58
449	AC093909.1,157.766869768973,0.365220213795636,0.127458887821249,12.7336028619079,0.00524959581798668,0.0139616237524369
450	AC095055.1,18.9933815149743,-0.365620486103789,0.457776321684799,11.1710836583827,0.0108358352733148,0.0263064111257731
451	AC096564.1,15.7705771042443,0.482664474255801,0.433310472558646,13.3659843865853,0.00390842393735376,0.0108008675920316
452	AC096733.3,3.46182684801424,-1.56457714547488,0.812617960521131,9.82138767347389,0.0201470464669373,0.0451265234505386
453	AC096887.2,25.5560520256446,-0.389000050329862,0.43573259816192,13.2933270334467,0.00404335791055371,0.0111315830783569
454	AC097059.1,10.3746093144031,0.77592000727341,0.438126171296315,15.6314563085163,0.00134932992220756,0.00418303640257637
455	AC097105.1,3.54770282360263,6.05531343843949,1.19911638502931,46.4886884409887,4.46458301955305e-10,5.32974681009887e-09
456	AC097359.2,115.644014053892,-0.521428452346755,0.198020313640421,10.1679073697935,0.0171914811126914,0.039401604438957
457	AC097382.3,100.813903409149,-0.414307026967395,0.18175193191706,10.8101798400089,0.0127978602283656,0.0304668258212196
458	AC097478.1,7.65669124862244,-0.560541855038225,0.680405297940162,10.2714633361642,0.0163940998423328,0.0377818736322572
459	AC097480.1,4.26162140536745,2.33499941429397,0.951944277800153,17.6542826671269,0.000518289320524344,0.00178937074207983
460	AC097518.2,128.940673115851,0.157486063790059,0.179325499769711,26.4451138873913,7.69498475271179e-06,4.07832345245116e-05
461	AC097534.1,24.9085164823193,-0.153618827800997,0.317844698693537,17.0290440408479,0.000697088024918124,0.00233225102716509
462	AC098820.2,21.4258545820584,0.107614963451823,0.404677555429643,13.1746822787705,0.00427367721713375,0.0116798242460456
463	AC098934.2,17.9133439471003,-0.0953423547747838,0.375079425487812,15.6937549322596,0.00131026884891777,0.00407682270052818
464	AC099336.2,130.682118721393,-0.328007969241548,0.185341572592809,25.2892717179154,1.34328011516165e-05,6.77932846054504e-05
465	AC099343.4,84.786791232754,-0.423643751277608,0.228997356762822,19.1215725289358,0.000258021645955683,0.000957554705248068
466	AC099494.2,9.41535029208867,0.946391484949453,0.603522394050996,10.7976666350031,0.0128718254936372,0.0306231030945791
467	AC099521.4,5.85527757685349,-1.62846625026943,0.715470243225227,10.2459991299307,0.0165867343935555,0.0381700561718948
468	AC099522.2,26.5561051105887,-0.639588274940598,0.290479244040686,10.592525906629,0.0141461990788284,0.0332395793867353
469	AC099560.2,126.673215204121,-0.0370802093376311,0.146533314065095,17.363380507076,0.000594959930720585,0.00202242420655135
470	AC099654.2,8.39955342386859,-1.12493396724226,0.49735402017458,15.911106217821,0.0011825762225153,0.00371775030238439
471	AC099778.1,39.1244472189816,-1.15663729911199,0.364415084204669,16.8238652647994,0.000768202800174745,0.0025413196583801
472	AC100802.1,4.72660951005693,2.36182078777022,0.834959506906228,13.1820389926326,0.00425902578160309,0.0116491006473815
473	AC100810.1,100.152996189032,-0.491806472434012,0.170576996250467,13.7605595838887,0.00324986984837536,0.00916645920834863
474	AC100861.1,106.558714827404,-0.261906433111364,0.203666826089491,26.9970354335723,5.89578674913263e-06,3.2055256118807e-05
475	AC102953.2,41.8578578736656,-0.238420874450533,0.313842401893226,42.7821881375891,2.73750307311695e-09,2.85043636821253e-08
476	AC104024.2,86.2322092427651,0.391598668377658,0.208545445082954,9.58467335740966,0.0224474313709621,0.0495256265562135
477	AC104024.3,3.21984352324958,0.756480970910025,0.979892838382818,10.6287668268028,0.0139123625325764,0.032773816163408
478	AC104118.1,42.8374355346389,1.13039443119641,0.265642566910826,29.6172703509418,1.6610708121801e-06,1.02185930047347e-05
479	AC104123.1,5.94256848680364,-1.84598508938277,0.799622932417562,10.9661288509263,0.0119104467319204,0.0285516040408313
480	AC104596.1,16.080056464192,-1.60092786577255,0.404358559499606,26.5171960330129,7.4320074949963e-06,3.95222454916911e-05
481	AC104653.1,1.49521861148242,0.402795580295835,1.04038776706316,12.3822338257767,0.00618216482068414,0.0161501194777394
482	AC104794.3,15.8105962898247,-0.602533219364064,0.450219946748667,11.2728125671953,0.0103385431164246,0.0252517943736162
483	AC104825.1,13.1219509159118,-1.25360296360097,0.470733469599023,18.2927515935911,0.000382739595792083,0.00136263064737112
484	AC104843.1,86.8880030029514,-0.100192913772428,0.191315771286124,15.3454984153762,0.0015439810652508,0.00472872303786768
485	AC105052.2,4.73019194915611,0.66334129442681,0.834072655517814,9.56670921334698,0.0226321743146553,0.049888369072678
486	AC105285.1,41.8312688079124,-0.566685354787625,0.247930555395096,24.5871301095804,1.88347650938304e-05,9.18652356663526e-05
487	AC105383.1,15.3975518310999,-0.470986764593622,0.507092204796237,57.5251694706097,1.98517657121297e-12,3.3621644612913e-11
488	AC105411.1,22.1067158779289,-0.829807955603641,0.445242090462272,16.5858980631905,0.000859751983480779,0.00280881990461139
489	AC105942.1,55.0366986286431,-0.577198520462226,0.237711142986788,11.8020192361073,0.00809306482610345,0.0204222276833289
490	AC106028.3,3.67897315915914,0.0957862867503029,0.974699175603689,11.0327365762679,0.0115501671901644,0.0278082898064734
491	AC106897.2,10.7239799863426,-1.07291814991798,0.477072223630462,23.6836255071618,2.90821250464725e-05,0.000135874493685497
492	AC107021.2,197.4390992295,1.28020781844392,0.200594196749182,56.6874067477349,2.9966599355566e-12,4.95739585593764e-11
493	AC107071.1,19.7172815278241,1.01243939479356,0.364499454251604,16.6566258755785,0.000831464719971682,0.00272891935511586
494	AC107214.1,28.2634132425128,0.287851516399184,0.31722845526783,18.6250470832929,0.000326804782029021,0.00118397040864681
495	AC107884.1,19.7646180301173,-0.240578236633625,0.429662212383098,12.4563957931549,0.00597258913599052,0.0156600535519828
496	AC107959.2,26.0470439259845,2.01928618505988,0.382066849893969,46.6758917200132,4.07349922828663e-10,4.91065668431825e-09
497	AC107959.3,176.154974254708,0.391832884009229,0.136770059487328,64.6024372553271,6.10093665577477e-14,1.25806896398493e-12
498	AC107959.4,4.37610922215583,0.306277616233043,0.714378487708444,12.558152727003,0.00569642049092703,0.0150090010191033
499	AC108047.1,23.2222651940466,-0.953909438887481,0.371962422122102,19.4244396596335,0.000223353743567168,0.000842498318621438
500	AC108134.2,20.0282184530274,-0.710997178537344,0.376982813847543,13.0830796807305,0.00446034242918544,0.0121250612509188
501	AC108136.1,26.6924489489709,0.473783935620408,0.268876299982145,36.1244079182085,7.04828623189666e-08,5.69562390894394e-07
502	AC108519.1,43.9749622352426,-0.473778045476806,0.316233162006243,11.755946252561,0.00826770517663695,0.0208082357636498
503	AC108676.1,1.80790032287252,1.13694087821785,1.10087746337515,11.6325719076734,0.0087538904101899,0.0218797724885745
504	AC108860.2,21.4501296885016,-0.518903584073789,0.372213248226094,13.4789907988617,0.00370736547668678,0.0103067933726872
505	AC108925.1,52.9992116893244,-0.682994130921145,0.234742195544844,13.732319578291,0.00329310844541035,0.00927065647124126
506	AC109322.1,14.0866233750388,-1.26133514597435,0.41597919193576,11.8735691425113,0.0078290494245575,0.0198603901379913
507	AC110285.6,23.7389263320333,-1.32951069752407,0.326608451778988,28.7607168817427,2.51426524888329e-06,1.48469379736865e-05
508	AC110611.2,3.8154403075041,1.08275356030905,0.704329730694097,21.2677987152631,9.26191053340143e-05,0.000384997730340995
509	AC111170.1,6.07197725163522,0.424209875864445,0.649316826983816,13.6271570182005,0.00345919525007858,0.00969865775015685
510	AC111170.4,34.7034451457143,0.466709258974408,0.338580160280143,17.1358688366378,0.000662693095998181,0.00222662057281604
511	AC112484.3,5.1244395315586,-3.31494852461004,0.970329690649901,16.3794333610389,0.00094791225971863,0.00306196317915547
512	AC112777.1,50.7937778236751,1.21882621357364,0.300184988188172,33.7376576342817,2.25061925027427e-07,1.65132644991054e-06
513	AC113410.6,13.1283417484705,-0.104265605611017,0.60781461082932,41.6010537473783,4.87556471855007e-09,4.84158483854219e-08
514	AC114271.1,115.662308700241,0.40008585714634,0.148019859741704,23.1603598332209,3.73912097986036e-05,0.000170370305013856
515	AC114488.1,42.0532838109477,0.560771260094785,0.276614723553906,25.0987328976024,1.47236784505045e-05,7.35351511938923e-05
516	AC114490.3,7.15325373260026,-1.40201875215093,0.654837335222194,12.1570507717533,0.00686408447704179,0.0176970938215582
517	AC114728.1,36.7472448850879,-0.210500728030306,0.24754728771621,12.1984261312839,0.00673344354139599,0.0173927603054656
518	AC114763.1,16.5664372557332,-0.608718698392547,0.393518722102005,11.8627488049407,0.00786842301447002,0.0199419465543459
519	AC114811.2,113.423869636345,0.687501910364911,0.156693217399103,111.908952216252,4.26071340732014e-24,2.31768117243018e-22
520	AC114930.1,7.02239341722822,-1.58250771264472,1.05788879445504,21.5826252327079,7.96645131374591e-05,0.000336339279801335
521	AC115223.1,753.333193122826,-0.0204748779122914,0.102838192517872,13.0633623874209,0.00450156511329036,0.0122209054120489
522	AC116021.1,6.43652749290018,-1.05272092348831,0.635880676988788,10.5880851424457,0.0141751169599589,0.0332894763064466
523	AC116158.3,9.81615416960369,1.55553854821672,0.504253256025491,10.1272237982525,0.017515074875005,0.0400393777677762
524	AC116348.3,1.72593013484512,-0.579380155693239,1.15506181101104,12.9439612396742,0.00475937306501127,0.0128183846513139
525	AC116348.4,10.8915224912864,-0.568177619011657,0.439329614188446,82.8247140867988,7.60350095223429e-18,2.44074590886765e-16
526	AC116348.5,2.27058939585745,0.452321509417217,0.952558164009037,19.1175038599206,0.000258522079284804,0.0009590895550151
527	AC116533.1,471.771197287379,-0.199629976704081,0.102519342747921,18.0948219790828,0.000420480212379579,0.00148343538185351
528	AC116553.2,1.24957420062923,0,1.93700838909702,11.1366851717979,0.0110092682166689,0.0266833673500607
529	AC118549.1,2837.78419622365,-0.374682722610492,0.165613018431435,11.3776923269431,0.00984941913259457,0.0242043419988151
530	AC118553.1,25.5818144112576,-1.28512140684203,0.410570703183185,11.0153911982706,0.0116429400065116,0.0280102756039008
531	AC119150.1,20.255502087701,2.23702204496547,0.474504684995967,62.1266305526217,2.06434160552473e-13,3.99220528529016e-12
532	AC120053.1,23.1130302266987,-1.10396980101595,0.343049060568366,16.9457064453536,0.000725147537164741,0.00241478940866757
533	AC120114.1,68.1723083202323,-0.703085228835244,0.21858373774982,11.7793610634988,0.00817849093735235,0.0206048337156544
534	AC121338.2,16.5334814607598,-0.613766985532514,0.410115035210758,19.2655153574117,0.000240924001542419,0.000902642775719767
535	AC122688.3,56.7064012362103,0.139463531415359,0.253050383309574,10.8018985223008,0.0128467638967188,0.0305700657966851
536	AC124016.2,9.44080635236114,-0.424732760913248,0.550916942096407,17.3184496585259,0.000607767504768053,0.00205898839435534
537	AC124276.1,19.5401933847048,0.305206322630782,0.354236657465558,22.2891040730645,5.67917042732589e-05,0.000249501648871081
538	AC124798.1,118.581923651918,0.83781970171802,0.251006690274806,29.7046868038362,1.59223276831057e-06,9.8279655360925e-06
539	AC124852.1,60.7318547582833,-0.140911048827336,0.215153548958397,34.6624152945544,1.43565086706298e-07,1.09558912920131e-06
540	AC125232.2,33.5285472658008,-1.0751885196934,0.312954845794268,12.2663131905637,0.00652439634894244,0.0169319968703165
541	AC125421.1,10.2980530317302,8.09695164620493,1.09149865743896,142.539476157324,1.07119631456048e-30,9.06412666937478e-29
542	AC125807.1,453.447783079372,-0.253525570076342,0.13843275029579,11.3557828733493,0.00994967402931826,0.024412682028385
543	AC125807.2,4215.13520464506,0.417997557677292,0.0803881090279552,29.5878888602884,1.68486844837511e-06,1.03563372341676e-05
544	AC126365.1,164.371441187111,-0.0868496801870191,0.145924047428017,9.67095342854211,0.0215805541417009,0.0479097847023989
545	AC126474.1,11.7953607434714,0.962637480987201,0.474947992992032,11.5205621258347,0.00921967257214806,0.0228399076198721
546	AC126696.2,6.90163172309749,0.0511994927667626,0.6955594021088,9.85334592891188,0.0198547799013666,0.0445832034236988
547	AC126773.6,4.0841062344293,-4.17737137928809,1.29867419125272,15.733719859564,0.00128580412074184,0.0040114400348331
548	AC127024.5,14.1155582709694,0.303318730064018,0.419894948518936,10.5014410496878,0.0147511248597844,0.0344484077961657
549	AC127070.2,14.7967869230211,-0.960553898137631,0.459535151019773,17.6014292482353,0.000531449256476798,0.00182991219664641
550	AC127496.7,14.9618745862174,-0.070365943626777,0.573042019230117,11.7700457337725,0.00821386942409779,0.0206845275064082
551	AC129803.1,5.90745849450134,1.07675380553349,0.644353521140078,12.1973702871638,0.00673674657077534,0.0173992571647262
552	AC131009.2,4.07393460834195,1.33566880826224,0.648578826039225,12.6220529228749,0.00552948978763153,0.0146285076616965
553	AC131212.3,19.4917243398306,0.687341647782834,0.361739423687925,11.4001074748844,0.00974788168813601,0.0239761629449252
554	AC132872.1,60.2191239528276,-1.2990908127574,0.238733500648555,35.7235385877841,8.56708110122914e-08,6.81325121068223e-07
555	AC132872.4,11.5238853298619,0.877984254518505,0.394121593103928,11.6253455606541,0.00878322656462898,0.0219381993530684
556	AC133435.1,125.229600343366,-0.267976008941786,0.155167486871593,11.1563727918329,0.0109096734497019,0.0264740290228181
557	AC133552.5,9.66807255823252,-0.90364881310542,0.452128540961711,10.3109830675337,0.0160994864737656,0.0371766163501792
558	AC135050.6,169.347933881956,-0.239017614177164,0.121804494891381,11.6752299561005,0.00858267571587839,0.0215053770348507
559	AC135507.1,11.927726458476,-1.05960199886893,0.427896636239409,15.1583578376796,0.00168620191296852,0.00511465035680673
560	AC137936.2,45.3512709617333,0.29701955362436,0.318988997569441,42.5127180403324,3.12289560165613e-09,3.21234976071615e-08
561	AC138150.1,10.2625890977667,-1.10856924513244,0.452240345732936,12.5768522312487,0.00564706136282343,0.0149074049961697
562	AC138150.2,22.7583606863526,-1.73158147670215,0.447818938431934,27.55977779783,4.49289784945913e-06,2.50950048066021e-05
563	AC138207.2,7.17710235341249,-1.11905698746852,0.563769396878681,13.6154845482068,0.00347813397511305,0.0097468073645948
564	AC138393.1,124.536660421931,-0.0585265804940475,0.215745548929102,36.5510588741604,5.72607629167284e-08,4.69763725488836e-07
565	AC138409.2,50.5489236086219,0.0147211978302897,0.265793019082944,12.111499293893,0.00701080906082377,0.0180290775626797
566	AC139722.1,24.9640417886185,0.629350661306095,0.365168709109589,9.63672627734638,0.021920437828434,0.0485520879992945
567	AC139769.1,57.3765042995992,0.54846976221161,0.23986729357596,14.3260243883244,0.00249334985905269,0.00724452462007349
568	AC139795.2,28.8039474756796,0.277133404874621,0.252749896826397,22.1350597575444,6.11433700703165e-05,0.00026686785138398
569	AC140479.2,6.36285174050748,-1.68463053386572,0.661510546867347,26.2785361732764,8.338758033915e-06,4.38584118073381e-05
570	AC141586.1,177.471127141981,-0.651847429163527,0.201579735581655,29.7436530277278,1.56247240921641e-06,9.66047120871902e-06
571	AC144652.1,108.17529267408,-0.772929990809693,0.203058988396181,19.2183498641082,0.000246398384879815,0.000919828994264825
572	AC145098.2,41.9767127996663,0.424668988304537,0.240001946166798,13.1699976980453,0.00428303289063282,0.0117009873069799
573	AC145207.5,79.1157829403206,0.975856052518476,0.210749308186414,28.2581731608539,3.20592324202065e-06,1.84815491516643e-05
574	AC146507.2,3.07275229971732,3.70128273886115,1.07939829037227,13.9825556406992,0.00292899394489766,0.00835531274516466
575	AC147067.1,5.74653860667569,-2.25552711881733,0.795744207671389,10.6122299033673,0.0140185874263321,0.0329888655631906
576	AC147651.1,13.0974946025073,-1.27264116179407,0.458471152755274,11.2596841531621,0.0104014325783258,0.0253885542100272
577	AC156455.1,23.8344735139995,0.573851423033074,0.399032935266977,72.7461120951836,1.10173953444375e-15,2.79999051992983e-14
578	AC211476.4,7.0191319181251,0.581774779867342,0.557050242953726,9.56685383316983,0.0226306811056288,0.049888369072678
579	AC239584.1,21.7081107295469,-0.191581728861309,0.392004645876386,13.0547469721365,0.00451969540290414,0.0122625888173388
580	AC239859.5,5.75909092246647,0.878520897521198,0.621603368338733,16.9324030422855,0.000729729474049408,0.00242748537948203
581	AC241952.2,514.206077125742,0.0137725561644037,0.172779950026688,29.3729710119583,1.86960377674097e-06,1.1340026645283e-05
582	AC243960.2,84.1269071378532,0.44377568037844,0.212713620490091,15.4532162646315,0.00146758578460935,0.00451415488204699
583	AC243964.3,3.90185791023888,-2.18236517848026,1.08125365397322,9.89359918634925,0.0194925748489865,0.0438965550667754
584	AC243965.2,9.54501441371382,-1.47152249499469,0.560344363097675,10.7116845490498,0.0133915766972912,0.0316991394812085
585	AC244197.3,6.53947189589395,-0.653426817414177,0.661216313624099,9.68281639752908,0.0214639637162017,0.0477036971593354
586	AC244669.1,124.246533178551,-0.5461231952063,0.151808233812638,42.9234453908858,2.55485058807125e-09,2.67285055601864e-08
587	AC245041.1,1136.23869023888,1.03824875035699,0.182090825326963,71.201549859415,2.36015540122089e-15,5.76593274734107e-14
588	AC245041.2,1574.88060898744,0.383400869462414,0.0840763375737198,43.5271841090179,1.90180878946138e-09,2.04685414791689e-08
589	AC245100.8,46.8141898187288,-0.702769957623549,0.210683887230176,21.1170305386296,9.95458391616484e-05,0.000410417191715103
590	AC245297.4,203.852036284118,-0.458392749056227,0.155411032029959,54.4698281495051,8.90860068001859e-12,1.39338842789101e-10
591	AC245452.1,79.5712518021846,-0.671478126945904,0.230378593991819,10.8608773042613,0.0125024499493434,0.0298343173561587
592	ACAA1,1318.08439192729,0.0331090778351567,0.0913774276437256,11.0375649104268,0.011524472459599,0.0277555042824695
593	ACAA2,404.130612145867,-0.194284171743855,0.113252594100536,14.3851085066765,0.00242517364798083,0.00707529194394409
594	ACACB,230.60356490419,-0.141859694330298,0.132866327574513,293.5088357007,2.52690525988574e-63,8.20686803890832e-61
595	ACAD10,545.712600263689,-0.34905696222985,0.111610776046554,13.4353316347288,0.00378379903438673,0.0104955038526037
596	ACAD11,35.2438241015547,-1.48382003800576,0.368169713086544,34.6409649127694,1.45070619994411e-07,1.10516890050933e-06
597	ACAD8,791.297243483625,0.30971245159141,0.0802303741011898,41.1684189335624,6.02286037002967e-09,5.84937868390965e-08
598	ACAD9,1644.38080523839,0.0635946317312254,0.0798651510099322,16.6332204934365,0.000840721708507623,0.00275520684558404
599	ACADM,1552.53830339702,0.324033767902729,0.122795113605062,11.6674130794142,0.00861380064021862,0.0215589060674556
600	ACADS,122.514570142903,-0.397857006230581,0.155270050263793,50.8445843595185,5.27963612993591e-11,7.37046548227779e-10
601	ACADSB,541.407021293573,0.0863272206373425,0.116474466411161,16.4244726948626,0.00092794497624957,0.00300405523313863
602	ACADVL,5346.12058997547,-0.170608773899156,0.0843219884391557,39.6771810405435,1.24732350747935e-08,1.14445947913093e-07
603	ACAP2,2656.43394203901,-0.157181426448113,0.146844861701729,11.2231763699729,0.0105783072542913,0.0257775477999585
604	ACAT1,2006.97879048972,0.234443099559335,0.070223353696572,21.6368722454239,7.7622185156384e-05,0.00032884825612483
605	ACAT2,12792.9544425009,0.60976344202951,0.123880452041779,33.541007602862,2.47630486732158e-07,1.79603261066657e-06
606	ACBD4,162.191416593072,-0.729627028650058,0.159304407657315,47.687624294738,2.48166615750705e-10,3.10524629396845e-09
607	ACBD6,2062.43152622813,-0.0550257092766465,0.0939627475754633,11.748956807099,0.00829452184235377,0.020861463943558
608	ACER2,201.743729384241,0.353205765595797,0.137289520690053,42.267397310225,3.52068342112579e-09,3.58810767676802e-08
609	ACER3,2959.16397633166,0.205665167136204,0.114139064637895,14.6608081598361,0.00213069871375003,0.00630783928862861
610	ACKR3,60.7974113733245,1.60746797316832,0.884674926169734,419.9722619425,1.04414987919941e-90,5.12445557380423e-88
611	ACLY,21855.6480835473,0.73439145640229,0.108094571019626,50.3915093447555,6.59351365713185e-11,9.05583016901473e-10
612	ACO1,3416.31528017231,0.179419487937161,0.0577002512912837,25.6983875059576,1.10297917004981e-05,5.67022694845206e-05
613	ACOD1,2.11212040773906,1.85132554935292,1.08359479016634,15.3274936103225,0.00155712983245193,0.00476568907285212
614	ACOT11,652.254942159779,-0.339907728152623,0.115073892608313,23.9564282563704,2.55087007683119e-05,0.000120840767153189
615	ACOT13,960.507070422762,-0.100889446831067,0.0797305710870883,11.6784390327691,0.00856993011349604,0.0214758772899762
616	ACOT2,71.7932729800616,-0.725882155818556,0.231839295669202,13.2819977978022,0.00406480933947074,0.0111836693985563
617	ACOT7,4892.98241682653,0.170916397004031,0.0794917100690288,26.1006075311031,9.08582395631829e-06,4.73926362955336e-05
618	ACOT8,747.754457979841,-0.125769250665091,0.0887518458532822,34.8613473212619,1.30325075280906e-07,1.00007966906839e-06
619	ACOX3,609.203935191486,0.114934638979858,0.0828752948831025,63.8394564737088,8.88326566009688e-14,1.79988001929578e-12
620	ACP2,939.197383074398,-0.0675703383463759,0.110326446530276,13.4971701486555,0.00367599180910389,0.0102298738790397
621	ACP5,90.3231755160134,-0.210872055745403,0.219887759379359,78.9683631888058,5.10861523770273e-17,1.52053595046718e-15
622	ACP6,638.042018547376,-0.515101162555873,0.117558314404524,18.7540866031359,0.000307346181733402,0.00112156979900565
623	ACP7,171.103701373836,-0.16808251340383,0.23508549664746,47.8919568535766,2.2452512202734e-10,2.83350703998503e-09
624	ACSBG1,7.09708656602462,1.81397252468733,0.609527024074062,10.0564383242425,0.0180924311331594,0.0412034400969579
625	ACSF3,734.305018577651,-0.013262553953358,0.0931652029700602,43.4317212308764,1.99269180877149e-09,2.13219954441465e-08
626	ACSL3,13070.5165052414,0.0756539482124165,0.0988684751573234,68.9020449602839,7.33395795413905e-15,1.68368463011602e-13
627	ACSL4,8537.13424210108,0.304238743495853,0.0977799516086908,12.4131323422777,0.00609397897623867,0.0159423745190987
628	ACSS1,3.59875822282093,-0.00546242914346993,0.712252465943738,26.5632948057317,7.26854440471287e-06,3.87462715853449e-05
629	ACSS2,7481.8740261221,0.0694097196148295,0.148299637644101,27.253653966293,5.20876978454502e-06,2.86800500353221e-05
630	ACTA2,258.470731249143,-0.249481036361047,0.216248711304913,27.6958519800403,4.20705134887887e-06,2.3623882288327e-05
631	ACTA2-AS1,3.27510118798157,1.12099883841427,1.37342894633436,22.6355224314376,4.81000544504271e-05,0.000214820971190633
632	ACTB,233900.254779385,0.60192345063821,0.13889672701324,22.6808329961103,4.70659373875774e-05,0.000210543088354192
633	ACTBP2,210.457355186977,0.47809019253152,0.15882817327855,14.0048335847214,0.00289858081567818,0.00827710852266002
634	ACTG1,144820.798077137,0.684654015362361,0.149814087907477,30.0910864946632,1.32049325012212e-06,8.2779146832095e-06
635	ACTL6A,3326.97778396522,0.161830069092584,0.0787097575167057,72.019004659556,1.57704790028033e-15,3.91778435069641e-14
636	ACTN1,42189.115884218,0.300067284662019,0.0995027454527097,13.7992450812519,0.00319154960868384,0.00902154488316706
637	ACTN4,27629.273984324,0.404387423381129,0.124189089624589,17.411841317486,0.000581446726952325,0.00197984134516529
638	ACTR1A,6387.22278675032,0.271636945111094,0.0777003023782301,17.0269396648084,0.000697783103167701,0.00233422293751268
639	ACTR1B,1873.91867660409,-0.137240537841177,0.0888840494584979,38.3449863652661,2.38890703656627e-08,2.0878121053647e-07
640	ACTR3B,250.332309905969,0.176207814228391,0.115015719065174,55.4268434028125,5.56733886633103e-12,8.96171128738489e-11
641	ACTR3C,3.99212615509822,1.04988445551268,0.883333027561763,11.4479528458629,0.00953459119596594,0.0235301649975313
642	ACTR5,600.076874022516,0.3877157469401,0.121468371906797,48.1162679332352,2.01155188836247e-10,2.56348086869505e-09
643	ACTR8,1126.70951295382,-0.0377567855036382,0.0649947088735848,12.2216087723409,0.00666132257553793,0.0172286343928745
644	ACVR1,1512.03712078974,-0.490101303401675,0.168829487664184,32.176506612501,4.80383068686166e-07,3.31228850200874e-06
645	ACVR1B,1158.95973048962,-0.372193696517938,0.119797305807277,23.8688240374946,2.6605733754611e-05,0.000125472481309115
646	ACVR2B,422.634677266112,-0.0264151166129069,0.0934530312903062,26.8835362266351,6.22779518836487e-06,3.36614921035336e-05
647	ACYP1,150.815368066577,-0.132929849580486,0.148919592533326,58.6621280501732,1.13506935283072e-12,1.98952433787829e-11
648	ACYP2,200.891763794315,-0.310451216129891,0.131580012470042,10.3976280272819,0.0154716709328047,0.0359033153883569
649	ADA,850.88454487883,-0.226994331444198,0.0897404086235639,36.001691901141,7.48221160861659e-08,6.02423052775419e-07
650	ADAL,325.981716617634,-0.153275660761998,0.0963932116988222,34.3771868342938,1.64925215201105e-07,1.24483027263035e-06
651	ADAM12,256.579300972502,1.06165014462128,0.152975837515562,122.503771629688,2.2292640197914e-26,1.44803811403215e-24
652	ADAM15,4690.76215966041,0.0610400652993317,0.089265031913747,20.6190434965941,0.000126303216617441,0.000506796246183901
653	ADAM17,3689.03517893894,-0.212746570666877,0.0992326041263024,11.8110987107895,0.00805908109497684,0.0203480971741813
654	ADAM19,551.759415453832,0.999619897013413,0.2205840854699,70.0070657091904,4.25349229922461e-15,1.01335897980988e-13
655	ADAM22,48.2838696118634,0.284699211717493,0.286115139968686,44.4871028677398,1.18920856437279e-09,1.3284608570649e-08
656	ADAM23,414.956829018989,0.0354919155408305,0.16985460498166,33.629235176845,2.37238358347115e-07,1.72860743784099e-06
657	ADAM28,22.9068855064347,0.741884861371199,0.303332374393842,61.9910829027202,2.20676287202339e-13,4.25645048285036e-12
658	ADAM32,16.0810532927287,0.80471462498737,0.480388565789501,10.7369267253071,0.0132368837935394,0.0313800535187117
659	ADAM9,10308.7452995676,0.164819032196625,0.0886606101102485,12.5735807419024,0.0056556661431439,0.0149212025769123
660	ADAMTS1,49.4654460025625,2.13958173968376,0.352213449711877,61.2285143030646,3.2117435609308e-13,6.07809396256698e-12
661	ADAMTS12,1563.55870618575,0.824201125201851,0.100072638026415,118.69509109068,1.47386820260621e-25,9.06695800962623e-24
662	ADAMTS13,56.9234644678542,-0.998995970607845,0.315891369851067,68.4479377662818,9.17383161438929e-15,2.07727468680141e-13
663	ADAMTS15,6.17245523703939,0.227275479728812,0.8472814367748,13.3963767549801,0.00385331285817304,0.0106682229500754
664	ADAMTS19-AS1,1.9206883179104,0.611100333581286,1.0014895815528,20.9905625877667,0.000105752346034927,0.000433149214054406
665	ADAMTS6,2237.37179075104,0.482126491079744,0.14921790416232,191.000309806758,3.71127382131018e-41,5.22060397093218e-39
666	ADAMTSL1,123.436916844097,0.0416319625383874,0.147862631692059,142.493608798156,1.095872716475e-30,9.23753776463757e-29
667	ADAMTSL4,136.899932909584,-0.523891132460825,0.22321456120595,101.750892921963,6.5311629035411e-22,2.98018042819639e-20
668	ADAP1,71.7609660982015,-0.797904691012787,0.219036183226039,89.6239029302969,2.63837106725368e-19,9.5522008229996e-18
669	ADARB1,854.013145546973,-0.211338991182371,0.105666141376249,121.900925856226,3.0061710724885e-26,1.93560606810229e-24
670	ADAT3,65.6399604533086,0.0546700561988083,0.232600409708821,27.4202871369806,4.80603862351672e-06,2.66619851796952e-05
671	ADCK1,200.479010791984,-0.0814362970764811,0.122939323873914,16.1915363690801,0.00103592015300716,0.00330324813444458
672	ADCK2,878.977399450591,-0.206592856784577,0.112044953456735,18.7641992206234,0.000305870867854179,0.00111655506058835
673	ADCY1,23.525199293764,0.473736305164597,0.401494462500897,76.4199891406768,1.7977495319042e-16,5.02753326175219e-15
674	ADCY10P1,113.033862375962,0.240266038774943,0.20389003210896,46.8377626418742,3.76304412007535e-10,4.55527277701417e-09
675	ADCY3,2602.59394564689,0.101369470740376,0.096556614345536,42.1842761459743,3.66663763259209e-09,3.7179840273552e-08
676	ADCY6,1412.23545372561,0.019538913743245,0.0918996227883884,18.9754937604357,0.00027660729137593,0.00101763652007953
677	ADCY7,1504.06062497223,0.0949045968608567,0.0932527067241821,39.7474627122654,1.20526877567378e-08,1.1104864793807e-07
678	ADCY9,1284.78131676773,0.192880802887006,0.104319358421144,16.1768425058575,0.00104313521894276,0.00332289648209301
679	ADD2,184.983391215626,2.06220544681657,0.370456576220206,971.786702275249,2.37339793539244e-210,5.2416493403142e-207
680	ADD3,2307.2789335838,-0.0922737571142287,0.0926674994154424,9.99331415754313,0.0186230531520277,0.0422139103830988
681	ADGRA3,3340.68992658251,0.393835423628393,0.0761423255668575,37.3606202433351,3.85994830657258e-08,3.25743058275336e-07
682	ADGRB2,79.9244664141259,0.634931296755582,0.237355918298647,56.0186210716548,4.16267276968317e-12,6.7897066557203e-11
683	ADGRB3,14.4168027628216,-0.32059412740432,0.412772361527896,14.1187348825948,0.00274790923324673,0.0078907262275717
684	ADGRE1,4.33753077230304,0.82800676272928,0.687088908737109,43.9212025142128,1.56848280245238e-09,1.71400013320934e-08
685	ADGRE2,12.0986070239126,0.744140370890235,0.432076407171891,9.61934191944073,0.0220950753496523,0.0488751741884085
686	ADGRF2,4.76345787747556,-1.64505159566455,0.860850803254867,15.8046400092501,0.00124350122225987,0.0038932129988105
687	ADGRF5,1.22150440246058,3.32382418833301,1.48145350951707,11.2358506874266,0.0105165685046952,0.025646909830631
688	ADGRF5P1,12.3848322918858,-1.57387316071565,0.522731887614738,12.7764852847616,0.00514576776805757,0.0137185274212399
689	ADGRG1,2719.04073004125,-0.594262778022607,0.154787234011805,57.709756586171,1.81296428950471e-12,3.09422846473813e-11
690	ADGRL1,340.832130052389,1.07017263046313,0.15182836106823,346.672795964615,7.83621171190348e-75,3.20486547513682e-72
691	ADGRL2,1887.08984985293,0.420706798107731,0.175491175174495,53.0637201444508,1.77690067560623e-11,2.64796568291252e-10
692	ADGRV1,44.6912022950412,0.885592919174023,0.367610032513686,23.9459503172759,2.56375005895274e-05,0.000121346806798053
693	ADH5,7890.71449477221,0.19923783531134,0.0818440390138266,47.5505454217508,2.65405121413484e-10,3.2985211628682e-09
694	ADIPOR1,5580.14089075517,0.231473981392919,0.0779220669275971,18.5307833355681,0.000341789410492486,0.00123058675101509
695	ADIPOR2,6375.94569917919,-0.0858355756717909,0.0777351311221008,9.81774112866253,0.0201806625000075,0.0451743291417661
696	ADIRF,630.712081488516,-0.463952064229594,0.185034330900793,30.7698405232459,9.50384994330714e-07,6.14619402629394e-06
697	ADIRF-AS1,425.607567753769,-1.19337066872576,0.262168134825511,57.7514611207229,1.77617159659706e-12,3.03612613861038e-11
698	ADK,4985.07139305683,0.215907949656596,0.0797456183702085,21.0011212807687,0.000105219749687661,0.000431127675668273
699	ADM,642.960359291242,0.408349385490887,0.174745853603194,13.555810413267,0.00357657228582453,0.00997960820371886
700	ADM2,260.136714544163,-1.12104666038954,0.657210876169527,45.1314868540049,8.67608366803797e-10,9.91776955531152e-09
701	ADM5,31.0211648872441,0.0637526009585164,0.27518416934787,21.7384178767566,7.39382882581868e-05,0.00031487217435057
702	ADNP,7556.60427175993,-0.356055575549526,0.114472525136106,15.0445822229312,0.00177894400010418,0.0053591567647389
703	ADNP2,1734.8076694213,-0.117358754942865,0.0653115965203382,16.2262326485331,0.00101907946849024,0.00325707236781575
704	ADO,1654.37199708405,-0.16087114729097,0.08795442437498,16.8137419449634,0.000771892356812954,0.00255276614701795
705	ADORA1,4.33266664606145,0.186666149027202,0.792056369908837,9.7439399782858,0.0208729684915155,0.0465259900217118
706	ADPGK,1688.47055986553,0.275289654614062,0.0918568494476306,12.5781237457416,0.00564372047781689,0.0149003666171651
707	ADPRM,238.916021289879,-0.44785611248514,0.147885619301155,25.2991999976077,1.33687212653123e-05,6.75161694819169e-05
708	ADRA1B,21.1627312313455,-0.177944029959676,0.330976020320076,34.7066588648077,1.40508864061162e-07,1.07375026394144e-06
709	ADRA1D,1.35750503437433,-0.801957953839168,1.74285567639922,12.0603126878627,0.00717938464601126,0.0184272705987931
710	ADRB1,42.5248091014383,0.378526079624936,0.280831694793343,13.4640833262277,0.00373329033597044,0.0103723382903393
711	ADRB2,428.424256398468,0.959404882310888,0.188083051270061,31.9486563513376,5.3654961157727e-07,3.65618579811293e-06
712	ADSS1,31.6034908299462,-1.02080767874712,0.296001479142782,18.0811332564401,0.000423223139781309,0.00149096874175629
713	AEBP1,1220.40057853011,-1.26223352351691,1.3118401752445,77.6739777227307,9.67999090258466e-17,2.78362759223414e-15
714	AEN,1818.09200456991,0.308456007415757,0.093216058797279,15.1635275550362,0.00168210380688602,0.00510570979316041
715	AF064858.1,6.81924172000782,-0.879397489237728,0.614584377004757,11.4891269607655,0.00935473190425349,0.023138005835529
716	AF117829.1,161.049315611106,-0.205867157564385,0.19906168880004,42.2343440243993,3.57801412171522e-09,3.63646764280168e-08
717	AF127577.4,65.7295617138937,-0.180943431715836,0.236755976268629,11.7808150942765,0.00817298229828972,0.0205956542740448
718	AF131215.5,137.731076405147,-0.155387764738942,0.143096404060337,11.8999071671408,0.0077340207204244,0.0196486653181379
719	AF131215.7,14.2136173506169,-1.45874698023698,0.422248795605723,16.1505537262147,0.00105616842121407,0.00335860037185209
720	AF196972.1,6.46863054531601,-1.43808574714683,0.642685197336669,10.2067132737145,0.0168883037867819,0.0387953181954524
721	AF287957.1,3.71673724107282,4.45756443215228,1.15004362638808,34.9858320089222,1.2266751669047e-07,9.45258934441393e-07
722	AFAP1L1,742.897722969943,0.350107131263384,0.216282224478561,10.1336563344779,0.0174635152796135,0.0399463215898771
723	AFAP1L2,2353.70059965361,-0.0393649493101869,0.085168776828092,35.8945712268215,7.88273964372034e-08,6.3099059453267e-07
724	AFF1,3879.05418800966,0.167301535319495,0.0742978048374482,23.9946730520308,2.50440270769438e-05,0.0001189712492997
725	AFF3,20.2511310508462,1.38597294758558,0.335426956315065,78.0858432834763,7.89876957114672e-17,2.29834421579414e-15
726	AFF4,13639.1897070643,0.111368537141805,0.11975696840133,15.5447184969533,0.00140564624625207,0.00433995489283894
727	AFG1L,304.219951110981,-0.379630233685519,0.114100100925225,16.6888998577287,0.000818866009913803,0.00269237097349209
728	AFG3L2,3292.58925065697,-0.101920355997455,0.0716160601017005,22.743066881031,4.56815970685924e-05,0.000204806754214345
729	AFMID,422.317175950938,-0.0550266434197947,0.105276874744481,62.714681123952,1.54550750815986e-13,3.02325361538623e-12
730	AGA,619.014970804412,-0.0792781152033605,0.085818631833255,27.3249110248949,5.03258724324186e-06,2.78209485023771e-05
731	AGAP1,2168.63406934588,0.0946980430467693,0.0889195098881459,19.9942711318253,0.000170207100710148,0.000661334239828221
732	AGAP2,68.8912760073591,0.315110808303424,0.241728346764391,35.5190640124016,9.4635089393582e-08,7.46167779099342e-07
733	AGBL2,43.2790275494167,-0.610567483307122,0.268416624126231,10.0849236894684,0.0178578767310137,0.0407428933475659
734	AGBL5,1383.91723457856,-0.35507501584674,0.114414002293631,48.8926883029915,1.37491077724566e-10,1.80100264030073e-09
735	AGFG2,536.215236739642,0.306971232340421,0.118716999823686,36.0049223881253,7.47045368885593e-08,6.01695732014527e-07
736	AGL,2246.29019882556,0.155583803034432,0.0972387739721752,33.9988593580863,1.98228644955942e-07,1.46893317598297e-06
737	AGO2,4334.37275196331,0.428690950709968,0.103335551752365,24.551225502828,1.91629599170198e-05,9.33217132893899e-05
738	AGPAT1,833.822591862274,0.0506882841081046,0.0963872809534571,25.3669768962752,1.29393384340886e-05,6.55876266506418e-05
739	AGPAT2,1198.95657973904,-0.222472183596454,0.0996929482368435,29.5389627586683,1.72525360715167e-06,1.05692720981816e-05
740	AGPAT3,2308.5629792168,-0.0199838938546102,0.125469903653403,74.2140651696746,5.3400049874426e-16,1.4090084844405e-14
741	AGPAT4,579.190981513927,0.00925355720059936,0.0922220656322353,58.7782193761397,1.07208413047408e-12,1.88704010462464e-11
742	AGPAT5,2822.15355848813,0.609246328380175,0.130180435529445,27.1905752928182,5.36985775703752e-06,2.94714981521306e-05
743	AGPS,4287.59475609007,0.368082703045028,0.111403929043829,43.9129476273804,1.57482831205077e-09,1.71923298426304e-08
744	AGRN,16691.8793066147,-0.0385139784105352,0.111640725032044,28.9698453054881,2.27234135381889e-06,1.35195740299273e-05
745	AGTPBP1,1172.53248136336,-0.0112651409419624,0.124264447698527,33.8577586262636,2.12300988500811e-07,1.56549827413703e-06
746	AHCYL1,5497.62692558188,-0.0882087588642769,0.0817448614810899,169.188889001399,1.9044521962824e-36,2.06175621347533e-34
747	AHCYL2,1090.72927388292,-0.317446946962349,0.102606556325622,12.1586663836585,0.00685893657566662,0.0176879512229796
748	AHDC1,1348.69043610451,0.290063709172678,0.106568170130113,37.4469476240163,3.70094000312344e-08,3.13161915589966e-07
749	AHI1,431.24499554629,0.271891024751602,0.131299511691128,41.921018330861,4.16998764492848e-09,4.18229687276319e-08
750	AHNAK2,17486.1083371565,-0.384530036085334,0.137176921967777,17.8347732531863,0.000475743995555617,0.00165853293478229
751	AHR,1080.36855323596,-0.563000311423865,0.181133547740459,40.9337600536825,6.75419372051615e-09,6.50001234013551e-08
752	AHSA1,3397.19972109564,0.354560945446726,0.098010873417812,14.5372843951354,0.00225797264314433,0.0066374718253484
753	AIF1L,9.4518192626738,0.355275478429079,0.529571109464417,25.2410054191961,1.37487155791952e-05,6.92294536175392e-05
754	AIFM2,379.964374214077,0.242192785624742,0.200780598250037,11.6135220505309,0.00883143482978263,0.0220361810208733
755	AIFM3,1.92029116899973,-1.97444529384605,1.60853016260829,11.030945313141,0.01155971402998,0.0278282411545791
756	AIG1,2009.56692424405,-0.431839689085184,0.107498519099095,146.032872429047,1.8900531980025e-31,1.66302091146953e-29
757	AIMP1,3162.34491949715,0.311123233409064,0.0881344637461005,38.3548788256945,2.37741187564065e-08,2.07858833228518e-07
758	AJM1,131.382368028031,-0.325452004636059,0.191763705151956,14.2630827963887,0.00256806791109025,0.00742742009120326
759	AJUBA,8060.80130666309,-0.338480523527977,0.111128429020796,16.6500489987337,0.000834055641804919,0.00273579665071464
760	AK1,84.5067920614766,0.301540232202199,0.174913809269331,17.3905837831067,0.000587336373329525,0.00199804741296712
761	AK2,7655.32538291167,0.162991888546651,0.0908301753899648,15.4860478874552,0.00144505591336709,0.00445167524713518
762	AK3,2937.67647592022,0.0624321254171924,0.0672519953798999,38.0005257906023,2.82575050563488e-08,2.43490830733306e-07
763	AK4,3873.56765960143,0.500217025962259,0.135284648606527,15.0307742729216,0.00179053818089479,0.0053860032314167
764	AKAP10,1456.01500401677,-0.180509131120904,0.100504525958398,13.3131745653008,0.0040060472652758,0.0110401396286062
765	AKAP12,27148.1667414598,0.611186210882188,0.142415626354307,104.363727087524,1.79069899960342e-22,8.59730161005253e-21
766	AKAP13,2101.08800385171,-0.301489311919487,0.0919339761875722,11.6679490571611,0.00861166295207748,0.0215559986735386
767	AKAP17A,1074.89616016311,-0.224880990685623,0.137095264410798,14.5852210764733,0.00220770940517216,0.006509647825531
768	AKAP5,30.6128448039743,0.972251727365771,0.313084762603735,32.0055152425368,5.21947837149464e-07,3.5699033705314e-06
769	AKAP6,123.99234415713,-0.264554299841653,0.161272978458973,9.65742997553633,0.0217142224689472,0.0481484541392268
770	AKAP7,193.660025877005,0.129253523728478,0.13972917596723,17.0146156622894,0.000701867587543263,0.00234539955680027
771	AKAP8,1267.95564192835,0.590012659960245,0.126707031224379,33.9467793924102,2.03310872349555e-07,1.50422801200667e-06
772	AKAP8L,1518.09157916082,-0.101962469188092,0.0873313834444805,32.7905531019049,3.56551332657519e-07,2.51981957815722e-06
773	AKIP1,898.588227383938,-0.544165580026765,0.089210155693844,45.6254735878632,6.81274079732304e-10,7.92308480826116e-09
774	AKIRIN1,3646.67707189405,-0.124061109123395,0.134445088597866,10.4986339673439,0.0147701665939257,0.0344892291421917
775	AKIRIN2,1881.07410752147,-0.548002220174372,0.160810669021066,27.0897668598348,5.6376774293261e-06,3.07991523516245e-05
776	AKNA,202.720988746072,0.0101551228683661,0.158452128480411,45.8646283079723,6.0600843956018e-10,7.08506955409559e-09
777	AKNAD1,19.4900232924293,-0.618760587321935,0.356116739865915,13.484029693082,0.00369864295769434,0.0102851334324704
778	AKR1B1,3767.24687697012,0.0716505462253725,0.0775756791901068,16.2714379062629,0.000997545282682429,0.00319796597010327
779	AKR1B15,4.99499270698537,0.145318400065878,0.760374628300562,10.5963150176553,0.0141215706402721,0.0331993706185234
780	AKR1C1,1555.68145041979,-1.01457936442611,0.287569879542478,29.8257783963316,1.50155467860437e-06,9.31512221263411e-06
781	AKR1C2,502.065347372331,-0.87019429377927,0.194903160922252,81.2227488748333,1.67777848908891e-17,5.21149619290134e-16
782	AKR1C3,437.956713199763,-0.258696736985321,0.195610450789215,40.6093099445978,7.91367213105219e-09,7.52684965608474e-08
783	AKR7A2,1603.62662150131,-0.107141860932858,0.0882583617377985,13.763480766983,0.00324542941599152,0.00915627346093161
784	AKT3,1410.85714948518,0.0911196370109478,0.109862918299072,16.043195793117,0.00111109322430118,0.00351252417101224
785	AKTIP,678.82990013422,-0.499043593306745,0.121814066225745,27.3061147952041,5.07847519834293e-06,2.80465428245571e-05
786	AL009174.1,95.5663627641165,-0.156414120162197,0.165590316428957,11.1511253942424,0.0109361315544871,0.0265236619131175
787	AL009179.1,143.001900477703,-1.11031358119149,0.218393286856462,49.0309135871226,1.28483891817142e-10,1.69406970195915e-09
788	AL021368.2,43.9921742287587,-0.652545275575388,0.345127868666455,18.553430608039,0.000338128069272328,0.0012181987618074
789	AL021707.2,58.0052792062184,-0.52668601321403,0.19819916837742,16.1239734792415,0.00106951053205611,0.00339613804463829
790	AL022069.1,4.78298510252919,-1.49930997834865,0.830275942072961,12.0168338736318,0.00732571666570696,0.0187602565586895
791	AL022069.3,33.341726181656,-0.934879343693792,0.303441488374846,10.0181378016247,0.0184125850345752,0.0418054837553813
792	AL022162.1,2.8534050083329,-0.227092915958439,0.810991416163347,17.5644162383789,0.000540862348699614,0.00185971430344558
793	AL022341.1,13.7264596980481,-0.593371698961625,0.477814442599903,11.7683995013904,0.00822013730715996,0.0206979514797204
794	AL022393.1,17.9656976976964,-0.692352233224183,0.338016076959455,9.88263669194517,0.0195905687775529,0.0440857664002707
795	AL023284.4,21.2565702660435,0.786985380716403,0.360411035363165,24.5771102295565,1.89257864078457e-05,9.22480672737302e-05
796	AL023806.3,13.7114327414682,0.977765550895028,0.525673287953922,20.7428993969084,0.00011904451629922,0.000480025222287434
797	AL023806.4,8.14702286251148,1.10688552232275,0.590369167688092,12.2637811546832,0.00653207691808738,0.0169499375791282
798	AL024507.3,54.6206779507033,0.221312903623369,0.223311698077482,10.4634156155615,0.0150111348533267,0.034989014589522
799	AL024508.1,56.2257393602281,0.041782002653147,0.210327368509717,20.4813631506675,0.000134890332543546,0.0005369598042942
800	AL031118.1,9.40886012228488,-2.03285816717295,0.530275344183729,41.5587172832278,4.97745120581722e-09,4.92322925570972e-08
801	AL031291.1,11.4933149919205,0.937833997576146,0.475103660442061,11.1364549466436,0.011010438155359,0.0266833673500607
802	AL031587.5,1240.10288161841,-0.402648074501532,0.131971558658527,13.4186515024347,0.00381341090243895,0.0105696761772546
803	AL031595.3,7.86673909683151,-0.457761993817579,0.535700182211987,44.1919026779083,1.37396415714908e-09,1.51492752923801e-08
804	AL031666.1,13.6806131407163,-0.153273542343841,0.439190569505968,14.7037131568925,0.00208817715571718,0.00619357943647784
805	AL031846.1,9.9266286444001,-1.43497650846044,0.519683102455389,12.5159094940225,0.00580950147632202,0.0152759661989013
806	AL031847.1,4.7803734848524,-0.573366423214355,0.70120917486907,10.138372364252,0.0174258090817604,0.0398683304227367
807	AL031985.3,290.379704639558,-0.580249615420741,0.200152522571318,19.1828318712014,0.000250602412341936,0.000933629263929093
808	AL033519.3,125.695351843062,-0.334656198619147,0.175380846713839,12.448792743521,0.00599374747348679,0.0157062070422349
809	AL033523.1,19.8529444610098,1.36397503265269,0.611470603308122,12.4101211014267,0.00610251822072483,0.0159571530789377
810	AL034374.1,1.34229701620502,3.83004637084619,1.54710257685781,10.2202599670088,0.0167837112742597,0.038587160471791
811	AL034397.1,51.7899300301477,-0.0779447872711126,0.2113641521135,12.0083837365702,0.00735449647386257,0.0188252265444199
812	AL034417.3,7.55158502909726,-0.103573770228209,0.473102540514839,12.2379389602228,0.00661097833321236,0.0171156060151936
813	AL035071.1,113.599033360199,0.416562453979781,0.18022421180998,40.5827008715111,8.01715630526237e-09,7.6121623818452e-08
814	AL035446.1,2.83412530763642,-0.325091395551495,1.66119912984769,33.0211418380785,3.18777036505447e-07,2.27322920607775e-06
815	AL035446.2,2.83630583471189,0,1.63433153074497,44.9940412794513,9.27972153772723e-10,1.05586115487226e-08
816	AL035461.3,45.1466177328499,0.857475751320004,0.322121195155441,29.6587519864094,1.62804257742163e-06,1.0029378053656e-05
817	AL035530.2,24.3333333642649,-1.30147391635989,0.401075759690839,11.9511468606601,0.00755239811830256,0.0192536895351163
818	AL035587.1,48.8115044498019,-0.047128239519012,0.293518075728022,9.58574454094517,0.0224364622184792,0.0495083334774252
819	AL035661.1,40.7085106493528,0.64185041839957,0.259551063193385,34.0858314470459,1.9002266402361e-07,1.41660921052242e-06
820	AL049629.1,44.2108162503921,0.579737300909785,0.262911143462773,15.1834617227104,0.00166639402927943,0.0050629126615265
821	AL049629.2,35.4926283019888,0.677219186119913,0.324524908475567,10.1047456805905,0.0176964249437845,0.040403757353818
822	AL049775.1,184.856446473751,0.261045141150011,0.150606271118461,15.3102507854053,0.00156982627968737,0.00479834754155541
823	AL049833.1,3.31298175515839,-0.723985358538908,0.969382926376142,13.7965118416043,0.00319563583790421,0.00902847863376162
824	AL049834.1,273.821740543602,-0.481025472822356,0.150465880218577,14.0594546313945,0.00282533172649924,0.00808466586936198
825	AL049840.5,419.549672198396,0.051892701983266,0.099896889420611,12.8916150346936,0.00487695421280404,0.0130967331942823
826	AL049840.6,406.171840053866,0.0192522306358266,0.120670946030747,10.4611303684205,0.0150269037957934,0.0350183782135799
827	AL049872.1,12.8895428482112,0.576773313500479,0.409298796995052,9.81981843896379,0.0201615058627261,0.0451405978282955
828	AL050343.2,10.1930439083322,0.91687970648001,0.603218082302269,15.2947128367131,0.00158135534035818,0.0048284574439113
829	AL050403.2,5.18671662612599,-1.27320500040845,0.644664681644278,16.4580857047311,0.000913316087887785,0.00296190687239379
830	AL078459.1,26.731144296891,0.89141411469252,0.33784422763458,17.9600373793557,0.000448276285137282,0.00157046030413339
831	AL078612.2,3.28395919314136,0.46255264227349,0.743280468568354,17.6323389987747,0.000523713262004836,0.00180528001023643
832	AL080317.1,12.0012423617469,1.43197105844219,0.543168500646637,12.8753478738561,0.00491407583934359,0.0131851980211278
833	AL096794.1,5.91097403534853,-0.877826956053356,0.584584368607324,12.3344927942829,0.0063209063324647,0.016459994853494
834	AL096828.3,6.32867207051645,-1.58147286824421,0.587184261899897,15.047720626921,0.00177631916880074,0.00535270962518274
835	AL096854.1,10.4102220389631,0.650515673259172,0.582213971865928,77.3744874419878,1.12225204275963e-16,3.21464803688022e-15
836	AL109615.3,24.7920002019835,-0.696606748542496,0.344238608627222,40.9723510589055,6.62809731872228e-09,6.38662867731158e-08
837	AL109615.4,52.5161705903427,-0.339668480286748,0.217232355916049,11.3062072121339,0.0101802570714312,0.0249120196590091
838	AL109627.1,109.491956848418,-0.296500754608815,0.183619745611299,18.6283914089752,0.000326285329138993,0.00118247645126923
839	AL109653.3,16.3685118826282,1.28946606644495,1.35449706556694,232.832807593113,3.37531080703883e-50,7.03242822391062e-48
840	AL109914.1,13.8559115674924,-0.569399357959322,0.471829719427103,16.5152892987485,0.000888945032640717,0.00289136245152728
841	AL109918.1,147.608446904323,-0.219058024165785,0.197658620265793,36.492494365213,5.89174181889151e-08,4.81922659519329e-07
842	AL109976.1,26.7083100712109,-1.42718406210487,0.411468877606068,12.8799360399003,0.00490357744155611,0.0131589427133121
843	AL117332.1,33.9549217649904,-0.613545588989325,0.245763208108819,18.7905307776362,0.000302062369941739,0.00110411245285722
844	AL117336.2,47.3075124342671,-0.698908028358833,0.234236143142171,18.284869134614,0.000384176077341199,0.00136648875311329
845	AL117378.1,21.0193039097539,0.500400071524333,0.339105500807885,19.8855424985356,0.000179270013243532,0.000691438743011421
846	AL118506.1,664.271271185679,0.123234372789911,0.094006811600371,25.2071395853473,1.39747874153302e-05,7.01439045608109e-05
847	AL118508.2,6.87032440401134,-1.82251133795146,0.686676722655533,15.0490773433258,0.00177518565717797,0.005350486931146
848	AL121603.2,106.534850299601,-0.476382624074485,0.181156854068258,12.7732030133222,0.00515364258097667,0.0137295773704306
849	AL121772.1,57.5481595916479,-1.05117375784098,0.402689813387812,25.6700080056621,1.1181670965963e-05,5.73895429428986e-05
850	AL121827.2,4.12897654280648,-2.04582581680799,1.10171336269026,11.6103596798014,0.00884437304500774,0.0220628401966034
851	AL121832.3,34.9530250274082,-0.0592235688207771,0.284161647954762,12.9026401267037,0.00485195285604571,0.0130375202367404
852	AL121929.4,3.7100546172346,1.40409614617825,0.853616769488716,10.4271557925545,0.0152632713361547,0.0354905609032403
853	AL121977.2,62.8470190442517,-0.218202464217578,0.330586587858435,27.7204063916008,4.15743761405954e-06,2.33809548526878e-05
854	AL122035.1,24.9678888587611,0.299158927621,0.311819561758521,16.9740541484119,0.000715479210562407,0.00238583094749672
855	AL122035.2,25.9444205500698,0.26500637694909,0.329528802642291,14.263827383243,0.00256717116832252,0.00742579898525251
856	AL132655.1,3.90031642818666,-2.59661807254175,1.44385003821767,22.5343653926198,5.04911642818877e-05,0.000224140173500601
857	AL132656.1,39.0964147148335,0.462498881004304,0.290721936397077,35.8148278331297,8.19474057176776e-08,6.54778746481516e-07
858	AL132656.4,124.888030271904,0.130207865757989,0.201865672101093,60.5081398737709,4.5780314872325e-13,8.5034335908772e-12
859	AL132777.1,22.9139337977107,0.802317975616309,0.345336486196859,10.8463163649472,0.0125866007916856,0.0300189069637555
860	AL132780.5,17.137021100891,0.105745294855728,0.398195272284939,19.197606705284,0.000248845013413004,0.000927551412865179
861	AL133215.1,6.51853934316432,-0.614942464902756,0.661775886287964,9.82789332730064,0.0200872100027666,0.0450244628956766
862	AL133216.2,91.3497041634425,-0.861053529017664,0.224209092650316,21.5869328105099,7.95004005607238e-05,0.000335774784162093
863	AL133243.2,31.686456688884,-0.679023550247482,0.319303549666636,42.9993429984097,2.46179253746781e-09,2.58160912582985e-08
864	AL133243.3,38.5068951142447,0.632582557314454,0.341051146185616,42.8475073618993,2.65147491686291e-09,2.77131204632831e-08
865	AL133330.1,38.9737479583583,0.708945185977895,0.346995504519311,9.62826853338333,0.0220052316224706,0.0487105883915268
866	AL133338.1,72.216460001481,0.109558136545018,0.22978124441463,26.8933627876658,6.19832775695361e-06,3.35186259824487e-05
867	AL133346.1,1.92890453419217,0.0935052566130029,1.02733086192628,16.25475338161,0.00100544006688004,0.00321860325801503
868	AL133367.1,39.8455521076181,-0.868682097914098,0.265707312207938,22.5772498565417,4.94633481852092e-05,0.000220108411176777
869	AL133410.1,2.1366489660335,2.3362405777883,1.39946755339797,12.1170967310002,0.00699261363838979,0.0179927615290503
870	AL133464.1,15.3320622792621,-0.928559234110832,0.379900093911561,16.8570302390689,0.000756237760325887,0.00250660527341996
871	AL133520.1,20.6651635993241,0.523620925401795,0.345270262370906,11.2945170033296,0.0102353932376223,0.0250303022536695
872	AL135791.1,10.5297898938724,-0.781884403279877,0.517505778711697,10.1313576092902,0.0174819234091618,0.0399801468873706
873	AL135905.1,113.577795080079,-0.154483910566085,0.186838541309554,18.5879862843585,0.000332616561782069,0.00120206787219064
874	AL135905.2,56.1265749048062,-1.09268296044373,0.29399998808337,31.357983529512,7.14587173395135e-07,4.73355060720802e-06
875	AL135925.1,81.1794692952027,-0.623360743000378,0.196762396148741,18.7095291061218,0.000313931371626654,0.0011425798191125
876	AL136038.6,8.95425245072815,0.32421203092964,0.551133083119572,21.42182973416,8.60380739608156e-05,0.000360559936133703
877	AL136116.3,87.8770304943311,0.0135125205954733,0.192630642399012,76.2493385823361,1.95574524122353e-16,5.43303567954991e-15
878	AL136131.3,6.3310726946314,-0.553824204085483,0.557222113453498,12.5120731323848,0.00581988031827166,0.0152996139541756
879	AL136295.7,49.5383257571661,-0.645442458158128,0.247039360196188,14.4931032732414,0.00230530209822343,0.00676309734846764
880	AL136304.1,3.75149139954162,-2.55814856708219,0.885819865140927,19.8980377527072,0.000178204533040187,0.00068768951811856
881	AL136366.1,3.75486125128988,-0.195078400227776,0.773789364550374,12.3404877088053,0.00630331678610471,0.0164199989645108
882	AL136531.2,21.7887456979352,0.0627857136165967,0.370430749684907,20.8246729620071,0.000114481302942307,0.000463996985773691
883	AL136984.1,5.362489573484,0.788162771506958,0.71233569602569,11.4299334677437,0.00961437395856371,0.0236926410259852
884	AL137022.1,19.2532679760154,0.364846312008424,0.376406532622061,17.1850553800253,0.000647428564121622,0.00217997558143406
885	AL137779.2,5.41875668695802,-2.56935250780067,0.811990947494654,14.4879484930573,0.0023108878891626,0.00677768380241117
886	AL137782.1,2.63251897983366,-0.756225635490295,1.19068814874871,10.3317789213035,0.0159465546461028,0.0368542967098347
887	AL138499.1,1.9152887888581,-0.445929445962674,1.1320522841557,9.89853129610011,0.0194486438685232,0.0438110260950973
888	AL138688.1,2.41823433069329,-1.41939254855047,0.979209642953048,12.9608555559554,0.00472202679026428,0.012731774101207
889	AL138720.1,2.64684667095327,-0.83216819095174,0.988403908728517,11.1819442157053,0.0107816393488319,0.0262065270767062
890	AL138724.2,66.3621538225905,-0.334097629696407,0.185786188923234,17.7675362274799,0.000491171266213499,0.00170504832039062
891	AL138828.1,2.29224521982655,3.44683789422643,1.22382544555482,16.6068974393894,0.000851255031911312,0.00278353085279262
892	AL139089.1,36.1678416515595,0.443982919957319,0.377614026865273,12.585660271322,0.00562395845943583,0.014853518605195
893	AL139220.2,16.3088587103442,-0.0808044663021381,0.410113780142843,13.0129143163802,0.00460876055856178,0.0124628966494229
894	AL139274.2,9.08963875633995,-0.406180104804924,0.478036050242995,14.078532316732,0.00280018244688029,0.00802309669685408
895	AL139288.1,24.1177218991345,0.591355445570181,0.330674982950597,11.1271898409217,0.0110576226573136,0.0267771487266196
896	AL139289.1,30.3505045816337,-0.775161959988361,0.273450685647275,13.4023558094314,0.00384256184430875,0.0106406473538528
897	AL139424.2,17.7679832655662,0.392479884276796,0.363159643744388,12.5390366603125,0.00574732014286509,0.0151322800852617
898	AL157702.2,24.4852392036734,-1.21661092735339,0.327865054452702,20.8933543214693,0.000110783550641147,0.000450580978988902
899	AL157829.1,8.95742840691741,-1.87160527923029,0.787442905436045,17.8189562747252,0.000479329230138339,0.0016691873301175
900	AL158071.5,21.4387473840155,-0.971332944824961,0.327589417768272,12.2951091622513,0.00643767338167116,0.0167324957790052
901	AL158166.1,7.19467537403867,0.7330573232231,0.530946200038281,11.4214003540103,0.00965238472292839,0.0237730474635746
902	AL158201.1,57.1728565041525,0.297352268771743,0.191407827821969,12.0601774359579,0.00717983534084738,0.0184272705987931
903	AL158206.1,155.532871297858,0.428768886330482,0.161507715178782,24.652014863364,1.82558188927214e-05,8.94563479577882e-05
904	AL159169.2,4.09241040631303,0.130399996775807,0.760105861189343,10.6334293961218,0.0138825560391758,0.0327140685152792
905	AL160006.1,358.004390786709,-0.527838576642082,0.148905368469385,43.9416181765487,1.55289882310646e-09,1.69949308762667e-08
906	AL161421.1,35.4679494855193,-0.801973645926384,0.350741273903948,21.4323278330552,8.56068810420022e-05,0.000358957275073594
907	AL161431.1,3283.43755646767,0.68620342847222,0.141982064671359,28.5231032767771,2.82046713081162e-06,1.64483804024226e-05
908	AL161891.1,76.7014307951231,1.07583139457543,0.324237671152509,31.4162708436123,6.94669151872323e-07,4.6112919203788e-06
909	AL162231.2,126.893433563007,-1.31839140745215,0.25762570416994,45.2158632378642,8.32511725942638e-10,9.52643599349387e-09
910	AL162253.2,25.506053228533,-0.829652294891966,0.323822580345744,16.1482576633571,0.00105731439119846,0.00336127656968734
911	AL162258.2,16.5363357314341,-0.166169711305414,0.327582469778965,20.4109118468809,0.000139506723659889,0.00055383893439307
912	AL162274.2,5.74591128557865,-2.03698832360956,0.680939366689843,15.0510086533948,0.00177357332083933,0.00534662391355946
913	AL162274.3,2.0036581115888,-2.03271308090395,1.26576725142445,10.215154017199,0.0168230587196304,0.0386655481135432
914	AL162311.3,19.2503254616436,-1.43849859136619,0.381260966231709,16.1839813251103,0.0010396236626482,0.00331266607842816
915	AL162377.1,40.9416767608192,-0.950528157902771,0.267867928821683,15.3326138657669,0.00155337928415617,0.00475618764599875
916	AL162413.1,21.162165520469,4.48541455625303,0.86224634659542,45.7754971357159,6.33035678228854e-10,7.3854162460033e-09
917	AL162458.1,89.1683209446761,-0.702517030886502,0.204071258579195,15.1369736232931,0.00170325897340767,0.00516142623870863
918	AL162586.1,30.9330669756212,-1.27492221140504,0.386729557981494,21.1191881980812,9.94431602353179e-05,0.000410121791558729
919	AL162595.1,306.092077582963,0.210419845245733,0.153507439018676,46.1632162731509,5.23591542638083e-10,6.17709359997973e-09
920	AL163051.1,32.1544093460676,-0.945131357085433,0.281793121443935,16.3736358620198,0.000950513273055241,0.00306901836775219
921	AL353138.1,29.6881111834783,-0.275930429541882,0.361835424115094,10.2643197303899,0.0164479174078835,0.037890297131124
922	AL353625.1,1135.57901755476,0.23318286675038,0.180300460675985,29.2639640151236,1.97089242348108e-06,1.18894179657415e-05
923	AL353732.2,11.5709119282082,0.250850623693537,0.521726863336324,13.1218387544072,0.00438039532941332,0.0119300814958803
924	AL353743.1,39.3072035349178,-0.805525789372862,0.304995605951087,10.1606199401482,0.0172490093124028,0.0395138976885491
925	AL353807.5,164.672656616641,0.543517351050796,0.146706026291009,13.7546338853878,0.00325889588031767,0.00918722434475566
926	AL354714.2,148.424073616788,0.460374175830251,0.144671907574404,10.6060106141402,0.014058743334595,0.0330692668595731
927	AL354718.1,43.5147924257195,0.000845228795955568,0.253554883840815,27.3284429306568,5.02401094003352e-06,2.77804911393691e-05
928	AL354740.1,32.5361846985113,-0.463411432505048,0.250559393529659,26.9721143989861,5.96713946866881e-06,3.24112826280252e-05
929	AL354766.2,28.6686348464789,-0.364927302936025,0.379521254661547,12.807767837112,0.00507130960136087,0.0135461868101179
930	AL354811.1,7.12195463625779,-0.78352795094392,0.637060443743237,11.6589963538365,0.00864743860572601,0.0216381918884499
931	AL354872.2,9.23995086244588,-1.68776245311477,0.588162489065212,10.0316753263444,0.0182987936584653,0.0415898793812088
932	AL354920.1,53.6552312924865,-0.752226215238023,0.261813841293516,29.5216267087643,1.73979390641584e-06,1.06465359997766e-05
933	AL354953.1,143.70116597289,0.820801035424794,0.157900572470146,28.5598498283698,2.77078872381721e-06,1.61971595991273e-05
934	AL355001.2,55.6376972527932,-1.44888760521258,0.409513334330683,19.4829898292756,0.000217207172812667,0.000821970598280973
935	AL355032.1,126.120364826423,-0.127787326735731,0.153650880968936,13.2293406926736,0.00416600140275873,0.0114321745750406
936	AL355377.2,5.75374332200999,1.25391500872998,0.626094438299716,12.5671431162429,0.00567263647840047,0.0149552556554225
937	AL355802.3,19.1211865592975,1.00513720105819,0.360072464859412,16.7115416113623,0.000810140789447998,0.00266646189790746
938	AL356019.2,28.8444085758566,-0.27806139957607,0.304038364079969,12.2881488599616,0.00645853028099835,0.0167827557660723
939	AL356273.6,25.5207513713541,0.81216612451902,0.407490781936826,29.7533169827778,1.55517789548754e-06,9.62615017428314e-06
940	AL356488.3,36.6472137550674,0.572215228664056,0.262664608361033,26.7343922410459,6.69258456169151e-06,3.59712168520217e-05
941	AL356489.2,36.1437684920732,-0.240745085720791,0.292770264033394,17.4346403951233,0.000575195212969631,0.00196279145216846
942	AL356599.1,37.9527762895955,-1.68665151160366,0.332608130846163,51.7862455323328,3.32631063556997e-11,4.77023184328329e-10
943	AL356776.2,24.0256812178583,-0.989520624309717,0.348130021984733,23.5441595831726,3.10974762127009e-05,0.000144343791962484
944	AL356801.1,4.74678317041814,-0.579730478817314,0.683423299890824,14.4150065188151,0.00239138232485099,0.00698501238517842
945	AL356804.1,4.27610851721542,2.00283553571495,0.727101198477849,11.6961828637792,0.00849979288484346,0.0213218907157846
946	AL357140.3,4.86309334191268,0.262639399098137,0.755683351548689,10.7259236792828,0.0133040967135748,0.0315055732274607
947	AL358472.4,47.7231033800672,0.625813838028729,0.241166917650544,14.5477476338974,0.00224690566193361,0.00661021866841664
948	AL358790.1,5.4430063989542,-1.11651202029421,0.729705584777429,13.6100999003624,0.00348690521154016,0.00976643013276659
949	AL359265.1,3.61127300195367,0.186221569744272,0.716763176012241,17.3467310572645,0.000599674278148808,0.00203719526733063
950	AL359643.3,60.6014437213256,0.0422087531103442,0.245127198428962,23.0113858903426,4.01629431063533e-05,0.000182060467673196
951	AL359922.3,29.7546442311625,1.40599432704857,0.362852600184807,19.8048311711616,0.00018630674521606,0.000715579907495074
952	AL360270.2,8.86417724959372,0.532302609588717,0.5854656191157,19.6252065483845,0.000202969367714067,0.00077312495446105
953	AL365181.3,36.9283190961185,-0.737920711050785,0.279866835159089,188.593084625892,1.22890900044138e-40,1.69627845467174e-38
954	AL365203.2,838.161246382631,0.18807174139886,0.169304589318141,169.363725596945,1.74592855285684e-36,1.91834985521609e-34
955	AL365440.1,124.097314841545,0.569274507236012,0.17840183087275,12.0827564861172,0.00710498187344063,0.0182563728533957
956	AL390066.2,24.8255066812287,0.431769616839271,0.409542812215131,57.8706490374836,1.67508381712786e-12,2.87445424252284e-11
957	AL390067.1,4.05533811507664,-0.639518113763638,0.795600178513248,13.2719809590728,0.0040838696215114,0.011231912900508
958	AL390198.1,19.3103164477513,-0.745917998554223,0.467929373093021,63.6958225879685,9.53427997343294e-14,1.92648282903263e-12
959	AL390719.1,36.9531783597663,0.46556903955734,0.310274490918158,27.9565671999975,3.70908063532027e-06,2.10837090401078e-05
960	AL390728.1,13.7593709983029,1.56325949213893,0.594194505861769,29.4004588437428,1.84489306897768e-06,1.12120152527166e-05
961	AL390728.4,705.535303866327,0.517371537935576,0.15861675845956,13.3077239225156,0.00401625964436988,0.0110652562682022
962	AL391807.1,2.84517974858354,-0.699312478800625,0.852467695066035,10.8926567996223,0.0123207098712243,0.0294379873455867
963	AL391988.1,26.917964870513,0.501504137318218,0.292259286785639,35.3614297072574,1.02180160228976e-07,7.98531082327298e-07
964	AL392172.1,43.8384230427123,0.103524623758881,0.221449038985331,24.7855940640632,1.71191957243127e-05,8.45810822307484e-05
965	AL442125.2,11.9569212608971,0.202950156940104,0.427009426122425,12.0436421346175,0.00723514642623483,0.0185541347913837
966	AL445231.1,5.21957989716798,0.599952814333098,0.583841622814513,9.67660740256657,0.0215249089844977,0.0478198988957481
967	AL450345.2,29.2936524794095,0.8300657736574,0.458299900209301,30.2438123990582,1.22632336101207e-06,7.74252470781921e-06
968	AL450405.1,501.814085165198,-0.166698948104732,0.0962295331081159,22.090695778655,6.24571447026475e-05,0.000271903418245214
969	AL450998.2,67.2467600365397,-0.280099181237313,0.174822379039269,10.169943611743,0.0171754404288207,0.0393770997477945
970	AL451123.1,30.7960855229602,0.540708385937024,0.347718821556271,9.97015211669142,0.0188215647896814,0.0425983048145228
971	AL512274.1,22.0383137374357,0.142180475827088,0.342441658756685,10.7588211702121,0.0131041333871308,0.0310887083311616
972	AL512353.1,50.5462797332583,0.662410351087344,0.240677052764868,14.6532940671634,0.00213823351712444,0.00632675337964807
973	AL512604.1,3.52436826482038,0.734768127165765,1.05366815530416,11.2341737339727,0.0105247167849023,0.0256611139539156
974	AL512625.3,28.2934760527964,-0.650068017483344,0.266971253369646,31.5015583858923,6.66518931323831e-07,4.44178352392481e-06
975	AL512791.2,25.90422017855,-0.714806695743366,0.325379096131042,14.487250229936,0.00231164556800062,0.00677900575876958
976	AL513165.1,113.051901863163,0.520228850785792,0.163540708792438,40.2538334606762,9.41342569588884e-09,8.81660332882549e-08
977	AL513175.1,65.561530114865,0.651277524758305,0.215091522963271,11.9321825924828,0.00761912185904056,0.0193999991047273
978	AL513497.1,52.3548171535306,0.9667751278915,0.273350393987059,38.2832905326032,2.46186156980778e-08,2.14478156880492e-07
979	AL589743.1,2.54456180545393,3.13010619042108,1.58351619358568,12.8418121363314,0.00499148877344383,0.0133669248892333
980	AL589794.2,5.66740604409434,-1.7752650940006,0.624026772007706,21.8393710911388,7.0448562731123e-05,0.000301522579053654
981	AL590282.2,1.33177420236929,4.66893104196642,1.43886847679726,14.2995277892925,0.00252453767889429,0.00731973409982677
982	AL590560.3,1.5580894846575,0.802939562721371,1.23908595051705,9.61434327070234,0.0221455424312547,0.0489671910887324
983	AL590617.2,184.100428248625,-1.11701234301836,0.252244345849271,68.6895877542051,8.14368573092361e-15,1.85607120090245e-13
984	AL590666.2,23.1631395459112,-1.01436586252279,0.381690556960788,142.299191076524,1.2069380754102e-30,1.01350674507354e-28
985	AL590867.2,1622.61969423146,-0.287385500663375,0.0960473042628728,15.862872429422,0.00120980169973305,0.00379362069268839
986	AL591043.2,17.7445432715686,-0.820352097727217,0.569790840873091,39.9017223677598,1.1178630519087e-08,1.03426918732316e-07
987	AL591846.2,93.5720214804878,-0.237048868726841,0.183953475424913,11.1776083709742,0.0108032437800267,0.026238825347178
988	AL591895.1,7.45295117919868,-0.147723406422016,0.600725095496446,10.0625224417509,0.0180420802427346,0.041103707670806
989	AL592148.1,1.81875187098401,1.57693630041068,1.17210552780581,10.468060015405,0.0149791371667692,0.0349218034759947
990	AL592148.3,56.7793495201158,0.84177242011395,0.228782504078368,20.4484967238035,0.000137024699131647,0.00054467071280101
991	AL592295.4,4.69259174429588,-3.49776631984795,1.18855860188312,12.8072527485323,0.00507252693275145,0.0135477998923468
992	AL592464.3,5.46589741450135,1.6625314635119,0.941874241725541,18.7643533291897,0.000305848439782583,0.00111655506058835
993	AL596218.1,2.30245607334444,0.809118170306401,0.888918967187294,10.199759247807,0.0169422437831243,0.0388949536330873
994	AL596244.1,500.939851171266,-0.416916501040622,0.166252297217588,115.594278954279,6.85707603626704e-25,3.95400846634354e-23
995	AL596325.2,17.9227981003079,0.462356427899585,0.358601344240701,26.2765247532016,8.34685107784778e-06,4.38800776134892e-05
996	AL606760.1,29.6338472057509,-1.0685129028674,0.308876134930895,18.6149292480566,0.000328381335569986,0.00118909686769358
997	AL606834.1,50.2566051030355,-0.328902516057703,0.241535213441522,11.2846762016091,0.0102820350440971,0.0251387959646722
998	AL645568.1,41.1286630365634,-0.56628150731408,0.234998708073818,12.9280933040754,0.00479471654277701,0.0129041329328821
999	AL645608.8,9.63940169491065,1.31271227945675,0.440410113786845,36.190094365378,6.82643868035342e-08,5.52443745898151e-07
1000	AL645728.1,28.1272451770716,-0.798842709096174,0.298169538868605,11.0438844318355,0.0114909272668877,0.0276867912600059
1001	AL669831.1,100.340064546681,-0.283261597245948,0.183285544814392,16.2164842885789,0.00102378341498237,0.00327115982637233
1002	AL671883.2,1.43882162751744,3.779698010304,1.35719509528411,12.3134650930222,0.00638298765716415,0.0166059939225433
1003	AL691432.4,2.01078709878139,0,1.83870952441598,24.1903289289335,2.27955820070779e-05,0.000109135146027816
1004	AL732372.2,47.7649116609235,0.00729419151501621,0.280131745286555,14.2940706488342,0.00253100886987666,0.00733464517664689
1005	AL844908.2,1.37406984162833,-0.816244534807804,1.74496285847075,9.67061662574003,0.0215838733334364,0.0479123371764944
1006	AL928646.1,4.30965216540874,3.13792976730754,1.1130415690045,11.9353333380974,0.00760799610538287,0.0193752991221611
1007	AL929236.1,11.0264444381354,0.954245771210215,0.466056333284339,13.2395644687901,0.00414616102563989,0.0113862181361921
1008	ALAD,897.869211015376,0.194890881974987,0.0902462767602118,67.329789017124,1.59176191593111e-14,3.50503938275772e-13
1009	ALAS1,1898.5467564529,0.290140625703304,0.0642467261732089,54.8078751050447,7.54571396618302e-12,1.18948674477625e-10
1010	ALCAM,9191.13173858905,0.158945169652173,0.103359883401659,23.8130347675925,2.73287418624082e-05,0.000128443341994315
1011	ALDH18A1,3555.6255305879,0.351271557550628,0.118872219028296,9.6202013336345,0.0220864099598402,0.0488678543020447
1012	ALDH1A3,18540.8331203801,0.541136545538359,0.274611210055042,11.4653238159989,0.0094582978866509,0.0233679951702299
1013	ALDH1B1,2064.64689351704,0.503377443178838,0.135332021039825,13.9519588483809,0.00297127966814495,0.00846609617739403
1014	ALDH3A2,5534.92146478172,-0.20793625899839,0.0752033697444785,215.134465454523,2.26174829707763e-46,3.93312686149288e-44
1015	ALDH3B1,119.342382266389,-1.13324110080671,0.190684208979526,41.6435401057779,4.77541184257519e-09,4.74853536890018e-08
1016	ALDH4A1,697.654017007019,-0.261286091224354,0.108051296706594,19.1787051416418,0.000251095470540763,0.000935150668953246
1017	ALDH5A1,227.155099370703,0.483575678197939,0.13045043500399,42.250483796478,3.54990422063617e-09,3.61455208449746e-08
1018	ALDH6A1,516.594536924418,-0.770904703046735,0.162602796004999,24.3410353956867,2.12018827269491e-05,0.0001022142719984
1019	ALDH7A1,8493.66137079169,-0.117584426823094,0.0625583999529191,64.3941538376248,6.75996191780337e-14,1.38748846612163e-12
1020	ALDH7A1P1,115.115311039948,-0.317319453763334,0.168891098801148,17.4888547122403,0.000560596675907647,0.00191979804425808
1021	ALDH9A1,3245.53544051216,0.179640203627763,0.082933807255641,23.1140894436489,3.82310432905981e-05,0.000173929304729962
1022	ALDOC,2270.38291467938,0.210807281083158,0.12121860395338,21.5925474061417,7.92869978713754e-05,0.000335020873589423
1023	ALG1,921.651730153832,0.342790891352687,0.1052142244507,34.3966944989266,1.6336823013977e-07,1.23392180664734e-06
1024	ALG10,410.155168376103,0.412337642538475,0.123508450733121,24.6434934658119,1.83308287015422e-05,8.97044874525948e-05
1025	ALG10B,855.832887150998,-0.0112406724858677,0.139553199049782,17.6531230187114,0.000518574554628695,0.00179004673944588
1026	ALG11,375.377013169059,0.338017379314016,0.0965693042018751,23.5407920511986,3.11478221277009e-05,0.000144493396995133
1027	ALG12,1018.33427436976,-0.0833864750655022,0.113508503221909,13.8626716883865,0.0030981664192285,0.00878908225673236
1028	ALG13,767.802507479132,-0.132452433926496,0.108405009032414,49.745091233497,9.05288605174898e-11,1.2220842814968e-09
1029	ALG2,1710.98884431444,-0.0573702166021105,0.0935034299544048,14.9305036834497,0.00187701179082395,0.0056261950869092
1030	ALG3,1189.20290475562,0.269397663058095,0.121065148085727,19.0233309241122,0.000270378771767481,0.000997047115459144
1031	ALG5,1416.03176223115,0.0765421796373377,0.100250145316555,32.7045510017776,3.71756785275292e-07,2.61806396773113e-06
1032	ALG6,750.146002872387,0.213498635504335,0.10352360333502,16.4834837702576,0.000902414620954156,0.0029299951343388
1033	ALG8,1323.09030031365,0.61375972814556,0.11516388351725,43.3721638058414,2.05157668833075e-09,2.18990194112057e-08
1034	ALG9,306.715172252265,-0.133158476791686,0.106355393869381,16.9001380434055,0.000740961980895913,0.00246336675419031
1035	ALKBH1,483.130927244338,-0.226867833411083,0.121354358795702,14.8692687832815,0.00193184529238131,0.00577487862510032
1036	ALKBH2,487.211176374205,-0.172990725612315,0.112260204899222,16.0931894489507,0.00108517205208123,0.00344042847691846
1037	ALKBH3,984.048045890738,-0.29526513532108,0.102671547716133,75.0958720912685,3.45587910820838e-16,9.31082595415649e-15
1038	ALKBH4,335.484311226596,0.147716155508225,0.105660567967662,15.3176795232357,0.00156434371379948,0.00478445241923024
1039	ALKBH5,3830.61067821053,0.100759756669145,0.0754579824314215,9.66034420042584,0.0216853491956458,0.0480989190505009
1040	ALMS1,1429.60639219152,0.25529037759894,0.112434419029717,11.1533751963965,0.0109247800013971,0.0265048628288317
1041	ALOX12B,6.25341891288727,-1.52620205369783,0.598202256540487,25.5274427934613,1.1976776597012e-05,6.10588899226709e-05
1042	ALOX5AP,194.190257603339,-0.346539819328864,0.250427781964846,312.581083332831,1.8822805880021e-67,6.59843917238512e-65
1043	ALOXE3,791.235071119693,-0.782125656104194,0.223111424490507,87.6611224382343,6.96377653287658e-19,2.4450716173065e-17
1044	ALPK1,777.928037819257,-0.698993200963671,0.156026341558616,34.0854576962834,1.90057192247132e-07,1.41660921052242e-06
1045	ALPK2,25.2400665811114,1.5306922434266,0.459486918204627,27.6069662295942,4.39164074838977e-06,2.45802486106088e-05
1046	ALPL,90.5189084641613,1.34713799126254,0.188746705097012,394.464933640946,3.50000838752094e-85,1.57750378037551e-82
1047	ALS2,2450.23555304801,0.227517443816927,0.0573634368237385,46.2060421184933,5.12727089517974e-10,6.06187246895314e-09
1048	ALS2CL,3256.97678424017,-0.245509229525979,0.112370328941834,19.2529419191825,0.000242371425778056,0.000906481445945533
1049	ALX1,25.9558057391798,0.000104968127732093,0.767892057460945,180.465709700528,6.99670061541e-39,8.98384494717034e-37
1050	ALYREF,2788.02028862038,0.272640796650426,0.121095057959081,35.2218456167878,1.09361131993283e-07,8.50494364253682e-07
1051	AMD1,6306.63131802107,0.507592216986739,0.106339807480666,27.2494383492663,5.21938353332947e-06,2.8724167788084e-05
1052	AMDHD1,37.0398773640631,-0.162278864676625,0.265350682114295,12.2380374189517,0.00661067593867956,0.0171156060151936
1053	AMFR,2828.17109879997,-0.133238171560921,0.0868400638639523,50.7303228088835,5.58399761203332e-11,7.75613756363244e-10
1054	AMH,14.8212100272872,0.403096082839157,0.410824358610149,16.2969914271793,0.000985573067400119,0.0031669403744408
1055	AMIGO2,5176.34920851418,-0.597917101058833,0.1516863051434,34.4640559841767,1.58103805330809e-07,1.19654324339258e-06
1056	AMMECR1,2460.96598195079,-0.253076121671149,0.0879093365360693,50.6556164338535,5.79241183285142e-11,8.01537690028344e-10
1057	AMMECR1L,1963.34818301061,-0.446629306543449,0.165913855126495,23.8271457368472,2.71440394538169e-05,0.000127656752840193
1058	AMOT,100.213211392698,-2.01928454301439,0.726687974343451,637.266432598824,8.39716896746299e-138,9.27257383232101e-135
1059	AMOTL1,16667.7629886444,0.319480642097021,0.0923119646390354,20.2115814969168,0.000153437720994832,0.000602859289836481
1060	AMOTL2,2326.30088990572,1.01677515211994,0.0932286451944092,167.055844422825,5.49834445892297e-36,5.81009269738343e-34
1061	AMPD3,1080.80386073667,-0.49193319855488,0.138504994562299,72.6513187829829,1.15448257691687e-15,2.92393895770746e-14
1062	AMY2B,51.50333451839,-0.292141508865283,0.301558661505951,24.1404588506172,2.33488158587329e-05,0.00011159026146724
1063	AMZ2,3617.83250162888,-0.227995476259888,0.0603550538868449,15.7210397199256,0.00129351680925902,0.0040320845070551
1064	AMZ2P1,101.065596820937,-0.610444358622645,0.16715605377625,16.9741645543114,0.000715441806839509,0.00238583094749672
1065	ANAPC10,192.94353121157,-0.246813008811999,0.135936889470006,12.4545526949347,0.0059777114573993,0.0156697635058354
1066	ANAPC13,1441.36945196274,0.121385523425113,0.0829639346356834,13.0800712363703,0.0044666079054821,0.0121394333734398
1067	ANAPC16,2766.31821882499,-0.409154643399574,0.0822765490564249,36.1626784575677,6.91817176588515e-08,5.59662356958145e-07
1068	ANAPC4,1110.8389223545,0.110937772591699,0.111414854581406,20.5230668507667,0.000132229652162452,0.000527576201871903
1069	ANAPC5,3779.39179831085,0.164885393813471,0.0755717002700675,16.2132202497631,0.0010253632490984,0.00327573374169508
1070	ANGEL1,1037.09416803882,-0.279385778776471,0.104667956919371,31.7176862060825,6.0017734680869e-07,4.02885006208812e-06
1071	ANGEL2,1283.47429837585,-0.13745711060261,0.127992101085469,13.6138337646009,0.00348082066745719,0.00975309876183609
1072	ANGPTL4,8825.93503285292,1.00108639187811,0.330913882211873,16.2832521301503,0.000991992290810021,0.00318386131994468
1073	ANK2,279.009680821888,0.371708737597946,0.211654532264896,40.1429340304082,9.93706036131403e-09,9.25210700167034e-08
1074	ANK3,882.398237966301,-0.0653779693547819,0.0867781474118834,9.79660464795126,0.0203765991654992,0.0455575210133681
1075	ANKAR,39.5194292534166,0.100927162514963,0.250173228105605,32.2322587780641,4.67558297588378e-07,3.23193270805613e-06
1076	ANKDD1A,6.00191788839992,0.984223138725503,0.677653609361887,20.7697326589779,0.000117527518839953,0.0004747750601025
1077	ANKDD1B,30.0020619280268,-0.707123041485333,0.419469830600081,95.4300401421207,1.49243061614862e-20,6.03669050506269e-19
1078	ANKEF1,646.553313949014,-0.0278415313558886,0.139063269285387,12.7132002627534,0.00529971998989172,0.0140847552318603
1079	ANKFY1,3214.59521269195,0.22729978373626,0.0989107982761848,25.7485104090358,1.0766555643238e-05,5.54652160907186e-05
1080	ANKH,1407.20163241904,-0.194942171635465,0.0846712059524083,16.0195841207999,0.00112354847582808,0.00354834378502262
1081	ANKIB1,3844.72197023025,-0.131396606920868,0.0925807717320679,54.1545507140522,1.04005099146904e-11,1.6073846148771e-10
1082	ANKLE2,5784.36791454815,0.238821982193864,0.0760271714449868,26.1567685770819,8.84308208790478e-06,4.62794947657291e-05
1083	ANKMY1,358.267899634848,-0.868678270201624,0.177816305846853,29.4543906598554,1.79735304510337e-06,1.09471985662184e-05
1084	ANKMY2,533.797339770151,0.0464755507484015,0.093714306158461,11.0555712139931,0.0114291450630587,0.0275589768225407
1085	ANKRA2,930.420851018742,-0.585432831226196,0.12935524244472,51.9920632275378,3.00676821004912e-11,4.33166835739953e-10
1086	ANKRD11,8784.88163555795,-0.281736375813773,0.100614262867241,11.3544437044307,0.0099558344397537,0.0244250837149478
1087	ANKRD13A,2606.31122420629,0.295027777153658,0.0881158926351307,19.8478448848572,0.000182523093416418,0.00070337157879979
1088	ANKRD13D,968.260046550355,-0.210317717578298,0.087068134107448,11.6973415995963,0.00849523243497051,0.021312871558142
1089	ANKRD18B,301.217983963848,0.146162682706708,0.107848425403232,29.741658060027,1.56398249017768e-06,9.66710139814553e-06
1090	ANKRD24,7.2741896825807,-0.584991712281526,0.532002593692393,10.1793852564078,0.0171012551427597,0.0392192336269832
1091	ANKRD27,3002.28236233045,-0.0963170794244237,0.0875012953493443,9.63184071290004,0.0219693792441593,0.0486409765019807
1092	ANKRD29,203.882376714234,-0.334060856732186,0.167806775782843,19.5907597387052,0.000206330308802167,0.000784573841235512
1093	ANKRD33B,374.271740878758,0.0217437127095436,0.10711956238588,9.6785431495351,0.0215058901816859,0.0477824531853654
1094	ANKRD34A,53.7144926828127,0.0358194931741837,0.245166256345348,11.5342286278809,0.00916155711991112,0.0227340437071053
1095	ANKRD36C,363.350622272724,0.295929363959537,0.155957181010854,12.423426094376,0.00606487717899936,0.015877526374846
1096	ANKRD37,132.06429288853,0.609979260235049,0.226654124754371,14.485001876835,0.00231408690890923,0.00678526412417158
1097	ANKRD42,507.824588485363,0.149695273557645,0.0834326228284029,28.8807635830022,2.37241528522161e-06,1.4065715858824e-05
1098	ANKRD46,338.180930329755,0.106132792187352,0.0964464121459249,11.1533935135881,0.0109246876282698,0.0265048628288317
1099	ANKRD49,478.542395860126,0.207070432933116,0.0992065685916068,29.2764899119997,1.95898045389168e-06,1.18207877934966e-05
1100	ANKRD50,2107.37756667779,-0.277107947316126,0.125808653775198,21.3471186455028,8.91698282674454e-05,0.000372130698655807
1101	ANKRD52,3292.03364930688,0.401041792505801,0.110714142595567,21.0284691308689,0.000103852669172851,0.000425921299662474
1102	ANKRD6,941.954465561442,-0.0480285341352515,0.138338349652538,18.1739300122227,0.000404971442603742,0.00143399991113601
1103	ANKRD65,62.1831394548365,-0.480826321334625,0.241173414713884,23.9031433890166,2.61704723923965e-05,0.000123596903907489
1104	ANKRD9,409.479206767555,0.426498743483294,0.153093462631141,19.0917653438171,0.000261710289291204,0.000968801833556193
1105	ANLN,13819.4603132541,0.93120668333712,0.217773643057583,32.7696167343974,3.60194786718854e-07,2.54394047479561e-06
1106	ANO1,3.90501693876762,0.936756743841806,0.798613655713638,21.0476683358129,0.000102903509735833,0.000422577912330955
1107	ANO10,1545.17100533918,0.0113407588544039,0.0632399880862607,83.7095699226429,4.91047672490268e-18,1.59482174219817e-16
1108	ANO5,10.1472641825827,-1.87350591785775,1.41913115426924,117.426491803035,2.76462803543812e-25,1.6457361229825e-23
1109	ANO6,4471.69944617064,0.103103123491257,0.0780653598145714,10.6621273899444,0.0137004776518103,0.0323367584632074
1110	ANO7,28.9821895583002,0.931592941278338,0.289390529561058,11.3771360570547,0.00985195217990957,0.0242078731523479
1111	ANO8,560.435834508348,0.0216711412040643,0.11652955452033,13.1899778853431,0.00424327066717411,0.0116182286988024
1112	ANO9,321.21797759744,0.0775561193774522,0.173096622257002,85.8565634642157,1.69935362624799e-18,5.76501149549721e-17
1113	ANOS1,127.653143333075,0.97180692175966,0.154086177702622,91.3997484960031,1.0961886864794e-19,4.09633284955966e-18
1114	ANP32B,10259.4094595304,-0.240091572789473,0.0565567886364671,32.1206517338078,4.93583557834986e-07,3.39800276645438e-06
1115	ANP32BP1,71.7007482123233,-0.425956292452744,0.182996722767127,12.5204764290588,0.00579717000958045,0.0152508040097182
1116	ANP32E,4050.9040298737,0.446546123794173,0.128168438927472,19.2891264238457,0.000238229153900744,0.000893865250407395
1117	ANTKMT,273.590621896534,-0.229766059187688,0.142905299731787,14.3032954371723,0.00252007949675389,0.00730968685130152
1118	ANTXR2,6508.70613240432,0.0676704071513095,0.137459707856016,42.4250132856586,3.25966995472652e-09,3.34214535515948e-08
1119	ANXA1,25814.9670543714,0.325184822662284,0.0986230437538152,13.5903123428629,0.00351932642506967,0.00983852203767894
1120	ANXA2,150385.01236351,0.203194083564063,0.103180179296288,17.2972770250092,0.000613897409009706,0.0020775244066778
1121	ANXA2P1,366.307639224249,0.13467100432129,0.114996537139179,17.6525711602615,0.000518710347853803,0.00179023566687783
1122	ANXA2P2,3099.77525542729,0.151845153637033,0.102350466684225,15.1471567445134,0.00169511518908753,0.00513886327398738
1123	ANXA3,7396.43260729833,0.286773531605935,0.093751261431471,35.0307861756596,1.20014032722822e-07,9.25780619169936e-07
1124	ANXA4,2832.87526992716,-0.150087428824088,0.0691502068673141,67.3799789456216,1.55287575916075e-14,3.4329590731797e-13
1125	ANXA5,18147.6437877028,0.165377429199287,0.0830008383626171,21.8600456760954,6.97543899996218e-05,0.000299363720004207
1126	ANXA7,5005.36273326504,-0.111534648958862,0.0718233609367773,10.0318787030053,0.0182970894315769,0.0415898793812088
1127	ANXA8,10086.417556313,0.245948189580909,0.0852315764571268,17.6617656461608,0.000516452508790507,0.00178411601073649
1128	ANXA8L1,4734.22157347913,0.265178367542233,0.104429240241374,16.6260301562739,0.000843586041471035,0.00276234447464499
1129	AOPEP,315.416885457847,-0.397982382247671,0.0992841669983022,41.3032229714082,5.63907915655853e-09,5.49841338510354e-08
1130	AOX1,3561.30755101741,-0.415440276006964,0.125832306710489,33.4860979490023,2.54326345745371e-07,1.83916088598118e-06
1131	AP000251.1,2.58370890559795,-0.160709836051254,1.79761541715287,23.5173121373962,3.15011210500714e-05,0.000145971938395054
1132	AP000320.1,7.30460912322879,-2.34303722783622,0.833272085691307,10.7892427648891,0.0129218558175511,0.0307167137120125
1133	AP000547.3,322.753874252875,-0.0867538147313842,0.12049346928244,99.8542315737674,1.67046805219538e-21,7.31989820093946e-20
1134	AP000561.1,4.43040716042128,4.9638984425036,1.13254943507123,37.8989146878485,2.96924085350932e-08,2.54860801592512e-07
1135	AP000619.1,7.0829658123072,2.09216992424108,0.758589947199185,15.1298461918026,0.00170898210202456,0.00517663828325504
1136	AP000646.1,9.34642382055093,-0.673779880673891,0.531478844245862,10.8233301053772,0.0127205805668437,0.0303057197215472
1137	AP000659.1,1.79891893926521,4.12968923955425,1.58834724045444,10.1632236061903,0.0172284338304414,0.0394781034597736
1138	AP000692.2,15.4386265233473,0.631892201473265,0.404304847902208,11.2919704294434,0.0102474430145461,0.0250569950150854
1139	AP000766.1,44.0823589923462,0.389727576380675,0.252851926244223,9.90826521217588,0.019362227797647,0.0436386162782971
1140	AP000769.1,158.715316623409,0.208823316992162,0.174679133687535,13.2104844040505,0.00420284095936614,0.0115213777605527
1141	AP000851.2,2.47558349030497,4.1347113209922,1.29049438291853,22.2569191771615,5.76746477053432e-05,0.000252827430443133
1142	AP000866.1,87.8789609899023,-0.941906329734276,0.311948434794352,19.2632633500561,0.00024118261345006,0.000903258948286343
1143	AP000866.6,60.0514417763732,0.830092336470545,0.256138229028294,11.0744936400265,0.01132980526362,0.0273522900357507
1144	AP000944.5,10.3324146079855,1.49550248954582,0.48697566535938,14.2534768663331,0.00257966468749097,0.00745803045205369
1145	AP001062.1,46.0365454075011,1.07624180606531,0.265911130363869,86.7989532383229,1.06650725947859e-18,3.6802832539976e-17
1146	AP001273.1,47.4114895194978,-1.16867045728285,0.26712442129847,25.215125844267,1.39211433125139e-05,6.9945821895272e-05
1147	AP001282.1,24.4080951893352,-0.607161307380955,0.309311633502643,10.4186245993734,0.0153231969287797,0.0356111548113333
1148	AP001324.1,2000.5484437993,-0.148670119286902,0.0944946045892651,11.8660365981109,0.00785643858922091,0.0199138581708876
1149	AP001350.2,47.8448171210328,0.546805261459101,0.353876229354375,52.0429541545723,2.93260680142716e-11,4.22758624083021e-10
1150	AP001360.1,1.53608974132716,1.95896755527206,1.32028662075975,11.4172601378141,0.00967088070557096,0.0238053277287711
1151	AP001372.2,106.97878749971,-0.709849665220883,0.206067042583266,19.8120839488325,0.000185663334830419,0.000713480903032852
1152	AP001453.4,81.5319107336025,-0.355643127534091,0.211124608309824,10.403723762931,0.0154284206420056,0.0358255356827562
1153	AP001505.1,39.2677520736495,0.619161352240978,0.266717491502229,14.2182025604384,0.0026226966924465,0.00757173514444544
1154	AP001816.1,117.560198604465,-0.709041220965675,0.179093201670684,16.4431713853597,0.000919778535452947,0.0029806762957415
1155	AP002364.1,12.4372046857354,-1.15490262686045,0.529042334116405,12.9461648546273,0.00475448526806939,0.0128083443700064
1156	AP002387.2,49.1315209658476,-0.0485995815455652,0.213805353986734,13.0196626882978,0.00459427611900595,0.0124298160098305
1157	AP002761.4,721.226698861369,-0.497489638306733,0.130762790947585,56.7541318734962,2.89998110520592e-12,4.80826446760306e-11
1158	AP002770.1,24.6441665195916,-0.817449862291179,0.351753616358049,10.0563311235689,0.0180933195408783,0.0412034400969579
1159	AP002800.1,15.7104916587973,-1.41890962556863,0.497160268877042,25.9074489878107,9.97256509438817e-06,5.16398827923945e-05
1160	AP002840.2,8.88659429213745,-1.01718245088583,0.488731969621501,10.451834537549,0.015091216250127,0.0351422934293605
1161	AP002851.1,32.105358539022,-1.21173403906651,0.28949894960627,33.5673746732518,2.44478036360233e-07,1.77433369471434e-06
1162	AP002985.1,6.91690877799595,2.56198453896293,0.660968871963369,17.9200501271021,0.000456868770050733,0.00159752165715175
1163	AP003068.2,184.599776373071,-0.483433035733887,0.127456701025448,17.1679900998559,0.00065268459309234,0.00219599927459542
1164	AP003084.1,18.3051269063419,0.780428833710139,0.441440919741413,46.0226780339884,5.60886570832421e-10,6.59594244772844e-09
1165	AP003120.1,17.1201124203801,-1.26693933284021,0.55088932796712,24.3485007921636,2.11258909198937e-05,0.000101892400298286
1166	AP003486.1,336.485924574579,-0.30126960437165,0.11959075159326,24.7862383441213,1.71138881763539e-05,8.45737794528476e-05
1167	AP003559.1,6.0404755311008,-0.548833291377237,0.631694987494938,11.5637434855495,0.00903727877569492,0.0224775392282783
1168	AP005264.1,23.8960352062418,0.886223658554583,0.332028764104093,20.3288494940399,0.000145082589128512,0.000573500802023124
1169	AP005482.4,26.7506753050403,0.482184196087769,0.366340988154732,9.6558551682093,0.021729840895817,0.0481782487886878
1170	AP006545.1,13.3907010156352,-0.281481413417709,0.483355027847957,10.5024603406645,0.0147442165211362,0.0344359160183262
1171	AP1AR,1374.83203704089,-0.275689831214343,0.12701711556718,14.7017884494518,0.00209006650534495,0.00619750388907233
1172	AP1G1,6112.40250164247,0.328256896425769,0.0831997711432959,31.0130652485561,8.44680566175421e-07,5.51753040638396e-06
1173	AP1G2,1917.57085018913,-0.178254909129436,0.0774741058883442,124.953748931647,6.61283565551632e-27,4.39892998349632e-25
1174	AP1M1,2083.69228538991,0.285440966351459,0.092732350877884,13.8427829042257,0.00312715359824979,0.00886107097990077
1175	AP1S3,434.01340471647,0.450081311890514,0.134360457191272,11.7524623124637,0.00828106142166285,0.0208347278990002
1176	AP2A2,2200.07849047689,-0.0522839710296988,0.0889873362598796,17.0314789495627,0.000696284629898088,0.00233026913946041
1177	AP3M2,773.759627611663,-0.0452763184334448,0.14212905323728,25.7410292892317,1.08054436491254e-05,5.5632798092156e-05
1178	AP3S1,6339.54420211151,0.0139083637452945,0.0586623524943722,11.9082434313823,0.00770418115300776,0.0195804632760136
1179	AP3S2,748.069051413457,-0.562569387241719,0.100535991332627,31.0257410267438,8.39505400147977e-07,5.48697151887188e-06
1180	AP4E1,1714.87945321418,-0.0700948073163575,0.131119628076256,16.1105092124736,0.00107633273058454,0.00341583680916217
1181	AP4M1,469.441253320335,0.179306601196016,0.102858672656757,27.2652494547468,5.17968649642315e-06,2.85341422483176e-05
1182	AP5M1,1917.39086354408,0.213860420408525,0.0997543421815708,28.8165829196764,2.44722960095477e-06,1.4474307910307e-05
1183	AP5S1,617.202321207794,-0.351809394697609,0.116124999819031,15.2529101350798,0.00161279146069303,0.0049149302344978
1184	APAF1,1646.21861109377,0.589340057667681,0.138590435021438,43.8844395414762,1.59694027187158e-09,1.74165066193994e-08
1185	APBA1,9.60859097664556,1.43968181034254,0.537969577285421,10.4580890820117,0.0150479149430848,0.0350636422787537
1186	APBB1,303.957648876872,0.599476957439165,0.167353118565214,52.1240242161852,2.81822334702021e-11,4.07599624223585e-10
1187	APBB2,7644.3064787095,-0.504579412344764,0.139550660378731,24.7753078030747,1.72041560360188e-05,8.49248515993461e-05
1188	APBB3,212.475578822513,-0.918237496267148,0.171581822710211,28.4028447760037,2.98934411149932e-06,1.7309822942439e-05
1189	APC,3545.41699771308,0.34421763760765,0.132686838628361,30.614672607027,1.0246166720475e-06,6.59920070054506e-06
1190	APCDD1L,135.319858736421,0.866612070605302,0.215171869906883,23.0081564076354,4.02252435159416e-05,0.000182268055611319
1191	APCDD1L-DT,14.0499716490729,0.0398348814475898,0.400617116872441,9.61748180620094,0.0221138421203905,0.0489068899688387
1192	APEH,5524.77604784688,-0.119061227770963,0.0841311573499466,17.3338696643469,0.000603341428016028,0.00204713403560209
1193	APEX2,1058.15143053357,0.371006554588467,0.0980991333788995,29.3292555093588,1.90958468110823e-06,1.15669713884463e-05
1194	APH1B,381.737296822444,-0.57278569908623,0.14895913525831,17.7232916705393,0.000501593315789352,0.00173767660850319
1195	APLF,225.56925253004,-0.308537417972331,0.152360308198837,37.7874696073407,3.13499838205552e-08,2.67735650687147e-07
1196	APLN,784.407923843934,2.51682344590517,0.410517133699424,39.6528076095276,1.26224763333621e-08,1.15719132346327e-07
1197	APLP1,146.810659167292,0.260519228230337,0.154388159123895,448.051503953222,8.61831205443683e-97,5.0088268874273e-94
1198	APLP2,31829.7926737384,-0.12286511569459,0.0618279390259347,14.4833133629188,0.00231592203739939,0.00678974355448898
1199	APOBEC3C,3607.30557372267,-0.324056185952218,0.079287153293041,74.6523001666482,4.30155604294117e-16,1.14872872077818e-14
[truncated: 8,822 more rows]

## Sheet: u2af1s34fkv12_vs_u2af1wtlacz
	,"baseMean","log2FoldChange","lfcSE","stat","pvalue","padj"
[truncated: 10,022 more rows]
