# Supplementary material for: U2AF1 S34F enhances tumorigenic potential of lung cells by exhibiting synergy with KRAS mutation and altering response to environmental stress
Source: bioRxiv. 2024 Sep 15:2024.09.11.612492. Preprint. [Version 1] doi: 10.1101/2024.09.11.612492 (PMC11419039; doi:10.1101/2024.09.11.612492)
Supplement: Supplement 4 — Table S3. Excel file containing fluorescent imaging measurements. Related to Figures 3B–C. [file media-4.xlsx]

## Sheet: Sheet1
	Row	Column	Plane	Timepoint	Field	Object No	X	Y	Bounding Box	Position X [µm]	Position Y [µm]	Compound	Concentration	Cell Type	Cell Count	Nonborder cells - Hoechst nuclear intensity Mean	Nonborder cells - Hoechst nuclear intensity Median	Nonborder cells - Hoechst nuclear intensity Sum	Nonborder cells - Nuclear morphology properties Area [µm²]	Nonborder cells - Nuclear morphology properties Roundness	Nonborder cells - Nuclear morphology properties Perimeter [µm]	Nonborder cells - Nuclear morphology properties Width [µm]	Nonborder cells - Nuclear morphology properties Length [µm]	Nonborder cells - Nuclear morphology properties Ratio Width to Length	Nonborder cells - Object No in All Nuclei	Nonborder cells - Object No in Selected Nuclei	Nonborder cells - EdU intensity in nucleus Mean	Nonborder cells - EdU intensity in nucleus Median	Nonborder cells - EdU intensity in nucleus Sum	Nonborder cells - EdU positive nuclei	Nonborder cells - EdU/Hoechst ratio	Nonborder cells - Cell morphology Area [µm²]	Nonborder cells - Cell morphology Roundness	Nonborder cells - Cell morphology Perimeter [µm]	Nonborder cells - Cell morphology Width [µm]	Nonborder cells - Cell morphology Length [µm]	Nonborder cells - Nuclear morphologies Area [µm²]	Nonborder cells - Nuclear morphologies Roundness	Nonborder cells - Nuclear morphologies Perimeter [µm]	Nonborder cells - Nuclear morphologies Width [µm]	Nonborder cells - Nuclear morphologies Length [µm]	Nonborder cells - Nuclear morphologies Ratio Width to Length	Nonborder cells - Cytoskeletal textures SER Spot 1 px	Nonborder cells - Cytoskeletal textures SER Hole 1 px	Nonborder cells - Cytoskeletal textures SER Edge 1 px	Nonborder cells - Cytoskeletal textures SER Ridge 1 px	Nonborder cells - Cytoskeletal textures SER Valley 1 px	Nonborder cells - Cytoskeletal textures SER Saddle 1 px	Nonborder cells - Cytoskeletal textures SER Bright 1 px
0	1	1	1	1	1	1	1015	23	[991,10,1036,37]	565.19	616.8			WT2_LACZ_1	1250	1285.66	1273	191563	213.065	0.979479	52.8281	14.0026	18.0862	0.774213	3	3	490.819	473	73132	0	0.381765	1236.92	0.857444	145.402	29.8953	57.2175	213.065	0.979479	52.8281	14.0026	18.0862	0.774213	0.00218247	0.00130217	0.0777454	0.00629879	0.0103486	0.00895077	0.00745532
1	1	1	1	1	1	2	376	27	[358,19,392,36]	-195.34	612.95			WT2_LACZ_1	1250	1350.08	1315	168760	178.745	0.981391	48.2926	11.7875	17.6525	0.66775	4	4	574.904	577	71863	0	0.42583	573.416	0.862622	98.4055	18.0966	42.4812	178.745	0.981391	48.2926	11.7875	17.6525	0.66775	0.00247421	0.000487853	0.127798	0.0139414	0.0250182	0.0174647	0.0146752
2	1	1	1	1	1	3	630	30	[610,13,656,49]	111.58	609.16			WT2_LACZ_1	1250	1297.88	1300	208958	230.224	0.979206	54.9296	14.0026	20.4623	0.684312	5	5	652.012	652	104974	0	0.502369	1186.87	0.733798	166.429	22.8628	62.703	230.224	0.979206	54.9296	14.0026	20.4623	0.684312	0.00174309	0.00392023	0.0883112	0.0100611	0.0146266	0.0110993	0.0106014
3	1	1	1	1	1	4	645	35	[640,26,652,40]	127.29	605.87			WT2_LACZ_1	1250	892.368	863	84775	135.847	0.941265	43.8952	10.7623	16.1652	0.665771	6	6	985.074	947	93582	0	1.10389	187.325	0.913972	53.0848	10.9095	19.5914	135.847	0.941265	43.8952	10.7623	16.1652	0.665771	0	0.0075851	0.0691479	0.000581691	0.0209532	0.0138641	0.000502248
4	1	1	1	1	1	5	1044	34	[1025,19,1060,58]	603.58	601.23			WT2_LACZ_1	1250	1372.18	1342	189361	197.335	0.984155	50.5992	12.9518	18.0862	0.716112	7	7	491.957	491	67890	0	0.358522	1255.51	0.776752	161.708	26.8759	53.8668	197.335	0.984155	50.5992	12.9518	18.0862	0.716112	0.00332806	0.00220133	0.0826246	0.00837382	0.0134464	0.00956001	0.010272
5	1	1	1	1	1	6	470	38	[454,25,485,56]	-83.67	597.08			WT2_LACZ_1	1250	1510.1	1429	187253	177.316	0.998826	47.2594	12.9518	16.5076	0.784593	8	8	574.847	573	71281	0	0.380667	1005.26	0.941666	119.357	29.7133	41.5139	177.316	0.998826	47.2594	12.9518	16.5076	0.784593	0.00126339	0.00151525	0.0850163	0.00504518	0.0116627	0.0137633	0.00553298
6	1	1	1	1	1	7	380	48	[349,26,393,69]	-196.11	589.08			WT2_LACZ_1	1250	1348.9	1289	198289	210.205	0.888943	57.8166	12.7436	23.455	0.54332	9	9	564.143	558	82929	0	0.418223	909.457	0.660065	161.961	17.7952	68.9157	210.205	0.888943	57.8166	12.7436	23.455	0.54332	0.00331477	0.00425518	0.110551	0.0177834	0.0310441	0.0107511	0.0191152
7	1	1	1	1	1	8	606	58	[587,42,620,79]	78.03	570.48			WT2_LACZ_1	1250	1597.99	1630	286040	255.964	0.968343	58.5686	15.5455	20.7103	0.750617	10	10	919.078	925	164515	0	0.575147	1188.3	0.876578	139.405	32.1583	51.1225	255.964	0.968343	58.5686	15.5455	20.7103	0.750617	0.00205868	0.00155264	0.0823819	0.00772615	0.0114875	0.0101936	0.00869071
8	1	1	1	1	1	9	1049	190	[1034,163,1064,211]	607.56	421.41			WT2_LACZ_1	1250	1771.8	1857	331326	267.403	0.962504	60.2262	16.0186	21.1501	0.757378	11	11	566.193	563	105878	0	0.319558	1355.61	0.887695	147.031	28.9289	60.9639	267.403	0.962504	60.2262	16.0186	21.1501	0.757378	0.00272022	0.00111634	0.0997378	0.00904807	0.0149695	0.0102636	0.0104652
9	1	1	1	1	1	10	242	210	[202,194,258,220]	-368.82	397.09			WT2_LACZ_1	1250	1311.95	1233	226968	247.384	0.919646	60.6275	13.1539	24.5143	0.536583	12	12	582.561	553	100783	0	0.444041	1276.96	0.763136	165.994	22.7204	70.8478	247.384	0.919646	60.6275	13.1539	24.5143	0.536583	0.00125468	0.00205318	0.0685351	0.00886191	0.0145822	0.00768049	0.00906992
10	1	1	1	1	1	11	274	228	[252,210,293,247]	-317.67	372.64			WT2_LACZ_1	1250	1342.32	1227	248330	264.543	0.924435	62.3702	14.4215	23.45	0.614988	13	13	611.87	579	113196	0	0.455829	1236.92	0.852251	146.288	28.4257	53.7498	264.543	0.924435	62.3702	14.4215	23.45	0.614988	0.00165242	0.00198647	0.0605937	0.00665395	0.010297	0.00828169	0.00740231
11	1	1	1	1	1	12	400	251	[396,246,405,257]	-166.69	344.21			WT2_LACZ_1	1250	935.464	872	64547	98.6675	0.978065	36.0018	8.71194	13.6002	0.640575	14	14	736.725	721	50834	0	0.78755	132.987	0.962417	42.4762	10.7623	16.2886	98.6675	0.978065	36.0018	8.71194	13.6002	0.640575	0	0	0.0823747	0	0.055049	0.0404313	0
12	1	1	1	1	1	13	82	349	[73,335,90,374]	-546.69	223.48			WT2_LACZ_1	1250	1380.27	1350	211182	218.784	0.966898	54.2291	13.1539	20.6043	0.638406	15	15	592.732	582	90688	0	0.429431	632.044	0.762495	116.88	18.2641	48.4185	218.784	0.966898	54.2291	13.1539	20.6043	0.638406	0.00315761	0.00296932	0.131206	0.0144172	0.0262195	0.0156408	0.0155584
13	1	1	1	1	1	14	70	361	[59,352,80,371]	-561.23	211.07			WT2_LACZ_1	1250	1541.57	1412	169573	157.296	0.990898	44.8678	12.7436	15.7893	0.807104	16	16	658.773	639	72465	0	0.427338	411.83	0.915189	78.6055	18.0221	27.5427	157.296	0.990898	44.8678	12.7436	15.7893	0.807104	0.00440484	0.00332532	0.175933	0.0192213	0.0396637	0.0229515	0.0210832
14	1	1	1	1	1	15	656	374	[647,365,667,384]	140.2	197.25			WT2_LACZ_1	1250	2142.92	2153	338582	225.934	0.996219	53.4861	14.9945	18.0862	0.829053	17	17	787.563	766	124435	0	0.367518	481.898	0.99735	78.0252	22.473	26.3932	225.934	0.996219	53.4861	14.9945	18.0862	0.829053	0	0	0.222098	0.0020177	0.0543919	0.0548762	0.00174466
15	1	1	1	1	1	16	685	404	[663,383,732,426]	185.49	162.27			WT2_LACZ_1	1250	1880.92	1978	584965	444.719	0.971384	76.9586	20.8857	25.744	0.811286	18	18	603.412	589	187661	0	0.320807	3127.33	0.885884	223.777	49.903	83.9414	444.719	0.971384	76.9586	20.8857	25.744	0.811286	0.00208825	0.0023038	0.0558989	0.00493314	0.00744671	0.00718362	0.00613522
16	1	1	1	1	1	17	746	408	[728,391,771,428]	250.99	154.89			WT2_LACZ_1	1250	1133.61	1149	221053	278.843	0.89747	65.9576	15.3434	24.5648	0.624609	19	19	503.328	490	98149	0	0.444007	1657.33	0.887514	162.605	36.3795	58.317	278.843	0.89747	65.9576	15.3434	24.5648	0.624609	0.00331838	0.00203266	0.0410565	0.00575948	0.00666599	0.00640575	0.00790481
17	1	1	1	1	1	18	595	471	[574,450,614,490]	65.79	82.32			WT2_LACZ_1	1250	1413.08	1330	223267	225.934	0.969131	54.9811	14.7863	19.4219	0.761321	20	20	642.943	617	101585	0	0.454993	1494.31	0.912494	150.174	35.8487	50.22	225.934	0.969131	54.9811	14.7863	19.4219	0.761321	0.00177781	0.00153238	0.0495059	0.00432261	0.00723513	0.00789141	0.00534925
18	1	1	1	1	1	19	518	487	[512,482,525,493]	-24.64	63.07			WT2_LACZ_1	1250	2032.63	1767	170741	120.117	0.952379	40.7941	9.65939	15.0071	0.643654	21	21	784.119	713	65866	0	0.385766	177.316	0.910885	51.8221	11.7875	17.6525	120.117	0.952379	40.7941	9.65939	15.0071	0.643654	0	0.0112306	0.140011	0	0.0891029	0.0356708	0
19	1	1	1	1	1	20	529	493	[521,481,538,512]	-11.17	51.42			WT2_LACZ_1	1250	1579.33	1548	178464	161.586	0.925528	48.6875	11.7875	17.6525	0.66775	22	22	671.08	661	75832	0	0.424915	509.067	0.795307	100.567	16.3626	39.2993	161.586	0.925528	48.6875	11.7875	17.6525	0.66775	0.00190007	0.0029615	0.128538	0.0131435	0.031141	0.0238765	0.0133893
20	1	1	1	1	1	21	82	526	[69,511,96,547]	-547.23	13.7			WT2_LACZ_1	1250	1586.67	1493	223721	201.625	0.980399	51.3422	13.3713	17.6525	0.757473	23	23	662.95	647	93476	0	0.417824	918.037	0.888886	120.834	23.2198	47.6646	201.625	0.980399	51.3422	13.3713	17.6525	0.757473	0.0027802	0.00201735	0.108291	0.0103557	0.0213842	0.0141345	0.011602
21	1	1	1	1	1	22	94	550	[81,535,106,566]	-531.65	-14.33			WT2_LACZ_1	1250	1605.12	1512	215086	191.615	0.99326	49.4034	12.9518	17.436	0.742819	24	24	673.701	685	90276	0	0.41972	856.548	0.937234	110.696	27.8186	38.7363	191.615	0.99326	49.4034	12.9518	17.436	0.742819	0.00206931	0.000999303	0.110941	0.00695495	0.0267832	0.0190034	0.00797839
22	1	1	1	1	1	23	535	585	[531,581,539,592]	-5.24	-55.81			WT2_LACZ_1	1250	821.208	787	43524	75.7881	0.920274	33.5342	7.69382	13.1099	0.586872	25	25	744.132	731	39439	0	0.906144	108.677	0.91779	40.2653	8.37068	14.6931	75.7881	0.920274	33.5342	7.69382	13.1099	0.586872	0	0	0.0583295	0.000417416	0.0396824	0.0320952	0.000346056
23	1	1	1	1	1	24	16	614	[11,611,26,618]	-622.16	-89.48			WT2_LACZ_1	1250	784.679	732	43942	80.078	0.78765	40.2743	5.77389	17.6668	0.326822	26	26	2524.88	2064	141393	1	3.21772	131.557	0.869291	46.7731	8.37068	19.6751	80.078	0.78765	40.2743	5.77389	17.6668	0.326822	0.000382547	0.000422584	0.0502038	0.00267018	0.030844	0.0181635	0.00264183
24	1	1	1	1	1	25	273	681	[261,669,307,691]	-308.84	-166.93			WT2_LACZ_1	1250	1269.51	1222	229781	258.823	0.836688	68.1621	14.0026	25.8339	0.542025	27	27	620.901	594	112383	0	0.489087	1015.27	0.818728	137.961	23.2198	58.659	258.823	0.836688	68.1621	14.0026	25.8339	0.542025	0.0036502	0.00188245	0.0990113	0.0123024	0.0212252	0.0117162	0.0142046
25	1	1	1	1	1	26	193	729	[179,714,208,743]	-412.52	-225.6			WT2_LACZ_1	1250	1444.04	1374	218050	215.925	0.986825	52.7857	14.0026	18.7836	0.74547	29	29	579.695	577	87534	0	0.40144	1009.55	0.960024	117.324	30.4875	38.1426	215.925	0.986825	52.7857	14.0026	18.7836	0.74547	0.00216873	0.00116423	0.0947276	0.00510574	0.0131308	0.0146135	0.00637841
26	1	1	1	1	1	27	170	732	[165,727,175,737]	-441.68	-229.8			WT2_LACZ_1	1250	2312.15	1846	152602	94.3776	1.00371	34.3107	9.65939	12.0054	0.804588	30	30	597.515	594	39436	0	0.258424	138.707	0.993488	42.0234	11.0525	14.6931	94.3776	1.00371	34.3107	9.65939	12.0054	0.804588	0	0	0.175261	0	0.143594	0.078511	0
27	1	1	1	1	1	28	751	725	[743,709,758,758]	252.74	-229.74			WT2_LACZ_1	1250	1503.12	1432	234487	223.074	0.943344	56.1254	13.1539	21.451	0.613207	31	31	1471.75	1248	229593	0	0.979129	869.418	0.766467	136.372	17.9372	60.2471	223.074	0.943344	56.1254	13.1539	21.451	0.613207	0.00540118	0.00181584	0.132487	0.021179	0.036068	0.0135113	0.0237892
28	1	1	1	1	1	29	716	754	[698,742,733,767]	212.07	-257.88			WT2_LACZ_1	1250	1409.65	1401	200171	203.055	0.969044	52.1277	13.3713	17.8985	0.747062	32	32	546.606	551	77618	0	0.387758	909.457	0.852003	125.474	26.346	48.472	203.055	0.969044	52.1277	13.3713	17.8985	0.747062	0.00193835	0.00264597	0.0787333	0.00864126	0.0146874	0.0122525	0.00937565
29	1	1	1	1	1	30	681	762	[667,749,698,776]	170.85	-266.12			WT2_LACZ_1	1250	1487.4	1475	209723	201.625	0.99396	50.6417	14.0026	17.3256	0.808204	33	33	581.369	575	81973	0	0.390863	979.525	0.958966	115.694	30.2761	38.5453	201.625	0.99396	50.6417	14.0026	17.3256	0.808204	0.00131539	0.00127932	0.0784317	0.00489085	0.0105242	0.0115728	0.00547454
30	1	1	1	1	1	31	740	781	[728,752,754,794]	239	-282.27			WT2_LACZ_1	1250	1400.64	1335	193288	197.335	0.965257	51.5898	12.9518	19.9572	0.648977	34	34	545.826	551	75324	0	0.389698	922.327	0.795375	135.355	19.324	56.6037	197.335	0.965257	51.5898	12.9518	19.9572	0.648977	0.00297198	0.00309113	0.0939785	0.0106591	0.0208934	0.0133392	0.0120172
31	1	1	1	1	1	32	911	831	[899,819,925,852]	446.47	-352.69			WT2_LACZ_1	1250	1423.07	1419	206345	207.345	0.971412	52.547	13.1539	18.8026	0.699579	35	35	506.931	504	73505	0	0.356224	972.376	0.877984	125.903	28.4257	43.3574	207.345	0.971412	52.547	13.1539	18.8026	0.699579	0.00157736	0.00206009	0.0762594	0.00534251	0.0133624	0.0110286	0.00602157
32	1	1	1	1	1	33	78	834	[68,818,89,864]	-551.9	-362.15			WT2_LACZ_1	1250	1301.25	1278	212104	233.084	0.951527	56.8774	14.0026	19.9604	0.701521	36	36	569.08	563	92760	0	0.437333	1105.36	0.844558	139.549	23.8291	58.6145	233.084	0.951527	56.8774	14.0026	19.9604	0.701521	0.0043218	0.00190053	0.126446	0.0160405	0.0231063	0.0127244	0.0181005
33	1	1	1	1	1	34	936	839	[924,824,952,854]	474.76	-358.86			WT2_LACZ_1	1250	1463.63	1430	182954	178.745	0.95915	49.4124	11.7875	17.6525	0.66775	37	37	553.792	548	69224	0	0.378368	898.017	0.922221	115.189	27.8186	42.1181	178.745	0.95915	49.4124	11.7875	17.6525	0.66775	0.00207812	0.00309114	0.0836472	0.00639407	0.0176653	0.0146751	0.00741825
34	1	1	1	1	1	35	926	859	[913,848,948,871]	468.14	-383.55			WT2_LACZ_1	1250	1488.33	1538	191994	184.465	0.964879	49.8987	11.7875	19.1701	0.614887	38	38	508.837	508	65640	0	0.341886	849.399	0.831537	124.245	21.5615	45.8886	184.465	0.964879	49.8987	11.7875	19.1701	0.614887	0.00161182	0.00449072	0.078465	0.00630867	0.0222856	0.0124217	0.00693872
35	1	1	1	1	1	36	961	863	[947,838,986,892]	508.86	-388.94			WT2_LACZ_1	1250	1384.31	1411	221489	228.794	0.962398	55.7151	13.1539	21.451	0.613207	39	39	500.913	501	80146	0	0.361851	1387.07	0.760909	173.508	25.3277	70.8467	228.794	0.962398	55.7151	13.1539	21.451	0.613207	0.00239009	0.0023676	0.0683357	0.00888819	0.0133239	0.00790643	0.0100603
36	1	1	1	1	1	37	950	880	[929,868,981,904]	497.15	-413.56			WT2_LACZ_1	1250	1042.15	1063	171954	235.944	0.876517	62.1225	12.9518	23.4608	0.552061	40	40	490.739	484	80972	0	0.470893	1384.21	0.80331	164.181	23.8291	68.569	235.944	0.876517	62.1225	12.9518	23.4608	0.552061	0.00339386	0.00217268	0.0619198	0.00983981	0.0133579	0.00613781	0.0117892
37	1	1	1	1	1	38	943	899	[938,894,950,905]	484.15	-430.41			WT2_LACZ_1	1250	824.232	782	56872	98.6675	0.888483	39.6317	7.69382	15.7893	0.487282	41	41	3480.01	3035	240121	1	4.22213	153.006	0.964814	45.4481	10.9095	16.9142	98.6675	0.888483	39.6317	7.69382	15.7893	0.487282	0	0.00129396	0.0549283	0	0.0366632	0.0229769	0
38	1	1	1	1	1	39	124	902	[81,892,133,913]	-514.26	-435.14			WT2_LACZ_1	1250	1657.18	1634	280064	241.664	0.957801	57.5354	13.1539	22.0063	0.597735	42	42	2023.97	2050	342051	1	1.22133	1139.68	0.793552	150.807	20.3288	63.8113	241.664	0.957801	57.5354	13.1539	22.0063	0.597735	0.00457921	0.00190422	0.148832	0.0187518	0.0375437	0.014177	0.0208537
39	1	1	1	1	1	40	63	905	[55,897,72,923]	-569.1	-442.29			WT2_LACZ_1	1250	1568.4	1486	167819	153.006	0.987256	44.415	10.7623	16.5076	0.651959	43	43	607.346	612	64986	0	0.387239	564.836	0.951998	88.4973	20.3288	33.3335	153.006	0.987256	44.415	10.7623	16.5076	0.651959	0.00361713	0.000446347	0.183642	0.010333	0.0433953	0.0328323	0.0123221
40	1	1	1	1	1	41	701	911	[697,907,706,916]	193.73	-444.55			WT2_LACZ_1	1250	965.457	902	44411	65.7783	0.990302	29.0321	7.69382	10.433	0.737451	44	44	3673.98	3072	169003	1	3.80543	95.8076	0.969066	35.8057	9.38495	12.3676	65.7783	0.990302	29.0321	7.69382	10.433	0.737451	0	0	0.0975623	0	0.0644373	0.0544888	0
41	1	1	1	1	1	42	762	929	[748,918,787,941]	269.56	-465.47			WT2_LACZ_1	1250	1580.96	1530	202363	183.035	0.988897	48.4977	12.9518	17.379	0.745255	45	45	546.172	553	69910	0	0.345468	888.008	0.875085	120.716	25.3873	47.9672	183.035	0.988897	48.4977	12.9518	17.379	0.745255	0.000736761	0.00194899	0.0922352	0.00814285	0.0191582	0.0149965	0.00786445
42	1	1	1	1	1	43	1007	925	[1000,921,1016,931]	559.1	-462.59			WT2_LACZ_1	1250	867.696	806	59871	98.6675	0.840595	41.8895	8.16551	15.4569	0.528276	46	46	1054.03	965	72728	0	1.21475	155.866	0.854016	51.8221	9.65939	20.6059	98.6675	0.840595	41.8895	8.16551	15.4569	0.528276	0.000908767	0.000250091	0.0434	0.000610972	0.0272823	0.0224832	0.00128919
43	1	1	1	1	1	44	504	927	[489,909,524,946]	-39.64	-465.33			WT2_LACZ_1	1250	1518.26	1496	206483	194.475	0.976997	50.5992	12.9518	18.0385	0.718005	47	47	604.419	577	82201	0	0.398101	1228.34	0.906851	137.002	26.8247	52.8186	194.475	0.976997	50.5992	12.9518	18.0385	0.718005	0.00233513	0.00151562	0.066357	0.00551626	0.0117046	0.00988784	0.00693909
44	1	1	1	1	1	45	787	940	[775,930,797,953]	294.5	-480.07			WT2_LACZ_1	1250	1508.28	1454	191551	181.605	0.971663	49.1648	13.1539	16.5076	0.796838	48	48	574.047	559	72904	0	0.380598	586.285	0.966736	88.7875	23.0426	29.7806	181.605	0.971663	49.1648	13.1539	16.5076	0.796839	0.00384998	0.00175939	0.141843	0.00799678	0.0276476	0.0230457	0.0103284
45	1	1	1	1	1	46	487	945	[461,933,506,963]	-70.19	-488.61			WT2_LACZ_1	1250	1679.39	1598	225038	191.615	0.978544	50.1464	12.9518	18.0862	0.716112	49	49	860.299	861	115280	0	0.512269	1165.42	0.859731	140.761	26.2407	57.2	191.615	0.978544	50.1464	12.9518	18.0862	0.716112	0.00231269	0.00197113	0.0813079	0.00762903	0.0153901	0.0127618	0.0087254
46	1	1	1	1	1	47	266	974	[260,968,273,982]	-326.47	-520.53			WT2_LACZ_1	1250	1647.26	1545	177904	154.436	0.98092	44.9103	11.0279	16.2886	0.677032	50	50	622.361	626	67215	0	0.377816	218.784	0.97057	54.024	12.9518	20.584	154.436	0.98092	44.9103	11.0279	16.2886	0.677032	0	0	0.10303	0	0.0690214	0.0368279	0
47	1	1	1	1	1	48	62	996	[55,990,69,1005]	-570.58	-547.57			WT2_LACZ_1	1250	1087.31	1015	122866	161.586	0.868574	51.88	9.38495	22.7884	0.41183	51	51	758.531	770	85714	0	0.697622	221.644	0.916062	57.6114	11.7875	23.4127	161.586	0.868574	51.88	9.38495	22.7884	0.41183	0	0.000716108	0.0733184	0.000709191	0.0460414	0.0181853	0.000602864
48	1	1	1	1	1	49	591	995	[587,991,599,1000]	63.4	-545.35			WT2_LACZ_1	1250	866.804	801	44207	72.9282	0.972352	31.1336	8.37068	11.4651	0.730098	52	52	573.843	562	29266	0	0.662022	132.987	0.961252	42.5277	10.7623	15.8846	72.9282	0.972352	31.1336	8.37068	11.4651	0.730098	0	3.61689e-06	0.0368528	3.12745e-06	0.0250039	0.0204857	3.11124e-06
49	1	1	1	1	1	50	677	1005	[673,1000,681,1009]	164.04	-556.23			WT2_LACZ_1	1250	787.184	759	29913	54.3386	0.953955	27.3925	5.97905	10.9323	0.546919	53	53	582.605	550	22139	0	0.740113	90.0877	0.978215	34.3957	8.71194	12.7032	54.3386	0.953955	27.3925	5.97906	10.9323	0.546919	0	5.84037e-05	0.0470405	0	0.0226846	0.0289904	0
50	1	1	1	1	1	51	730	1051	[720,1038,740,1068]	227.89	-614.7			WT2_LACZ_1	1250	1515.33	1598	363679	343.191	0.952975	68.9115	17.1288	26.764	0.639993	54	54	517.983	508	124316	0	0.341829	570.556	0.870292	97.2946	19.5566	41.0139	343.191	0.952975	68.9115	17.1288	26.764	0.639993	0.00208999	0.0015122	0.0503272	0.00531743	0.0221862	0.0106446	0.00651953
51	1	1	1	1	2	1	920	120	[915,115,928,126]	-825.72	1782.49			WT2_LACZ_1	1250	1995.27	1783	163612	117.257	0.987076	38.8887	9.65939	13.8507	0.697393	1	1	632.073	639	51830	0	0.316786	184.465	0.978438	49.2072	12.9518	17.3256	117.257	0.987076	38.8887	9.65939	13.8507	0.697393	0	0	0.147942	0	0.0907331	0.0577468	0
52	1	1	1	1	2	2	64	140	[40,128,79,156]	-1853.43	1759.62			WT2_LACZ_1	1250	1381.43	1390	248657	257.394	0.99144	57.3637	15.7295	19.5914	0.802878	2	2	595.7	589	107226	0	0.431221	1029.57	0.855188	133.006	27.6076	52.8165	257.394	0.99144	57.3637	15.7295	19.5914	0.802878	0.000846619	0.000768986	0.0494438	0.00244683	0.0078122	0.00983049	0.00287416
53	1	1	1	1	2	3	933	143	[925,138,945,149]	-808.62	1755.62			WT2_LACZ_1	1250	1762.69	1668	178032	144.426	0.919722	46.3203	9.65939	18.8026	0.513725	3	3	623.634	614	62987	0	0.353796	240.234	0.886901	61.9508	11.7875	26.764	144.426	0.919722	46.3203	9.65939	18.8026	0.513725	0	0.000231824	0.107069	0.00139754	0.0589409	0.0372608	0.00119109
54	1	1	1	1	2	4	81	161	[61,150,103,183]	-1823.99	1728.12			WT2_LACZ_1	1250	1316.97	1354	246274	267.403	0.989181	58.602	16.0186	20.7103	0.77346	4	4	587.545	579	109871	0	0.446133	966.656	0.754205	146.134	21.568	55.7084	267.403	0.989181	58.602	16.0186	20.7103	0.77346	0.00124753	0.00071492	0.0349386	0.0027257	0.00919196	0.0075863	0.00346303
55	1	1	1	1	2	5	528	189	[520,183,539,196]	-1292.91	1700.53			WT2_LACZ_1	1250	1740.82	1775	229788	188.755	0.939202	51.8556	11.7875	19.9572	0.590637	5	5	644.364	598	85056	0	0.37015	294.573	0.952428	63.8806	14.9945	24.9057	188.755	0.939202	51.8556	11.7875	19.9572	0.590637	0	0	0.110689	0.000388596	0.060829	0.0341572	0.000332283
56	1	1	1	1	2	6	919	243	[915,239,925,249]	-826.76	1634.4			WT2_LACZ_1	1250	836.581	780	51868	88.6578	0.911093	36.6354	8.16551	11.5633	0.706159	6	6	642.79	640	39853	0	0.768354	124.407	0.968229	40.8366	10.7623	14.2379	88.6578	0.911093	36.6354	8.16551	11.5633	0.706159	0	0	0.0646057	0	0.0362846	0.0348712	0
57	1	1	1	1	2	7	972	306	[968,302,980,310]	-762.59	1560.72			WT2_LACZ_1	1250	958.052	876	55567	82.9379	0.960529	33.6102	7.69382	13.6002	0.565714	7	7	4663.74	3914	270497	1	4.86794	124.407	0.9519	41.5371	9.65939	16.5076	82.9379	0.960529	33.6102	7.69382	13.6002	0.565714	0	0	0.100899	0	0.0661534	0.0442898	0
58	1	1	1	1	2	8	449	473	[442,467,456,480]	-1389.19	1360.07			WT2_LACZ_1	1250	1693.14	1587	165928	140.136	0.967124	43.3909	10.7623	15.4325	0.697378	8	8	634.714	642	62202	0	0.374873	215.925	0.968483	53.7853	12.9518	19.1701	140.136	0.967124	43.3909	10.7623	15.4325	0.697378	0	0	0.108507	3.98307e-05	0.0804326	0.0385162	3.6599e-05
59	1	1	1	1	2	9	776	478	[769,472,784,488]	-997.95	1352.92			WT2_LACZ_1	1250	1197.55	1214	166459	198.765	0.94238	53.0333	11.0525	21.7594	0.507939	9	9	947.194	1008	131660	0	0.790946	281.703	0.952923	62.4371	14.0026	24.4319	198.765	0.94238	53.0333	11.0525	21.7594	0.507939	0	0.000295299	0.104582	0	0.0663069	0.030135	0
60	1	1	1	1	2	10	434	518	[429,513,440,529]	-1406.95	1303.97			WT2_LACZ_1	1250	1785.46	1577	180331	144.426	0.939635	45.3387	10.9095	16.1629	0.674973	10	10	778.05	772	78583	0	0.435771	225.934	0.952701	55.9293	13.1539	20.8325	144.426	0.939635	45.3387	10.9095	16.1629	0.674973	0	0.000281632	0.116977	0.000101815	0.0766948	0.0424528	9.58334e-05
61	1	1	1	1	2	11	940	531	[936,527,945,535]	-802.61	1291.77			WT2_LACZ_1	1250	797.98	757	39101	70.0682	0.853954	34.7481	6.4554	13.2431	0.487454	11	11	612.918	588	30033	0	0.768088	98.6675	0.97228	36.216	9.65939	13.116	70.0682	0.853954	34.7481	6.4554	13.2431	0.487454	0	0	0.0620359	0	0.0462554	0.0355216	0
62	1	1	1	1	2	12	1037	532	[1029,526,1051,539]	-683.76	1289.65			WT2_LACZ_1	1250	1880.75	1807	255782	194.475	0.924842	53.4527	12.9518	20.6043	0.628595	12	12	798.103	732	108542	0	0.424354	336.042	0.926911	70.1073	15.5455	27.8993	194.475	0.924842	53.4527	12.9518	20.6043	0.628595	0.000176615	0.00241497	0.098462	0.00401584	0.0483912	0.0270518	0.00373033
63	1	1	1	1	2	13	479	565	[471,555,488,575]	-1353.85	1251.11			WT2_LACZ_1	1250	1715.86	1521	175018	145.856	0.929233	46.0726	9.38495	17.8408	0.526038	13	13	573.647	567	58512	0	0.33432	337.471	0.895181	72.7466	14.0026	29.088	145.856	0.929233	46.0726	9.38495	17.8408	0.526038	0.00179672	0.000274324	0.0597777	0.00369056	0.0389895	0.0176294	0.00478468
64	1	1	1	1	2	14	687	562	[681,556,694,568]	-1104.49	1254.57			WT2_LACZ_1	1250	1944.94	1656	173100	127.267	0.990497	40.3747	11.0525	14.2379	0.776269	14	14	624.73	616	55601	0	0.321207	208.775	0.99763	51.3422	14.0026	17.6525	127.267	0.990497	40.3747	11.0525	14.2379	0.776269	0	0	0.113528	0	0.0939543	0.0427739	0
65	1	1	1	1	2	15	670	599	[663,593,684,606]	-1121.52	1210.66			WT2_LACZ_1	1250	1697.11	1546	183288	154.436	0.936892	47.0208	11.7875	16.2185	0.726791	15	15	551.194	528	59529	0	0.324784	301.722	0.909326	67.7157	14.9945	26.9499	154.436	0.936892	47.0208	11.7875	16.2185	0.726791	0.00154718	0.00168166	0.0677576	0.00410533	0.0397064	0.0221265	0.00487441
66	1	1	1	1	2	16	718	719	[709,710,730,728]	-1066.88	1067.29			WT2_LACZ_1	1250	2417.84	2416	437629	258.823	0.951133	59.9605	14.9945	23.0985	0.649153	16	16	759.354	716	137443	0	0.314063	441.859	0.938067	79.4352	19.2538	30.0628	258.823	0.951133	59.9605	14.9945	23.0985	0.649153	0.00297532	0.00163103	0.11427	0.0034851	0.0596732	0.0260108	0.00554424
67	1	1	1	1	2	17	970	746	[962,742,977,750]	-767.48	1034.76			WT2_LACZ_1	1250	834.543	788	58418	100.097	0.832262	42.6144	7.69382	16.166	0.475926	17	17	631.229	632	44186	0	0.756376	145.856	0.895535	47.8063	8.71194	19.4219	100.097	0.832262	42.6144	7.69382	16.166	0.475926	0	0.000228528	0.049424	0	0.033537	0.0244064	0
68	1	1	1	1	2	18	845	829	[838,822,851,838]	-916.4	934.09			WT2_LACZ_1	1250	1653.03	1471	195058	168.736	0.974361	47.2594	11.7875	17.6525	0.66775	18	18	586.72	594	69233	0	0.354935	244.524	0.962182	57.6114	14.0026	21.1619	168.736	0.974361	47.2594	11.7875	17.6525	0.66775	0	0.000243569	0.0924529	0.000105718	0.0621607	0.0369698	9.61861e-05
69	1	1	1	1	2	19	593	975	[586,967,599,982]	-1218.5	761.14			WT2_LACZ_1	1250	1353.36	1367	170523	180.175	0.926621	51.3512	10.7623	20.1113	0.535136	19	19	6889.7	7228	868102	1	5.09082	234.514	0.95805	56.6632	12.9518	22.2031	180.175	0.926621	51.3512	10.7623	20.1113	0.535136	0	0.00104107	0.140346	0	0.099303	0.0452111	0
70	1	1	1	1	3	1	486	80	[480,75,494,85]	-62.91	1830.88			WT2_LACZ_1	1250	832.519	790	43291	74.3581	0.818339	37.3539	7.69382	12.4142	0.619762	1	1	735.308	676	38236	0	0.883232	134.417	0.838411	49.0201	9.65939	19.2138	74.3581	0.818339	37.3539	7.69382	12.4142	0.619762	0.00116711	0.000132236	0.0389637	0.00229982	0.0169365	0.0208529	0.00298977
71	1	1	1	1	3	2	981	147	[972,138,998,158]	530.38	1748.88			WT2_LACZ_1	1250	1517.65	1392	201848	190.185	0.935352	52.2659	12.7436	19.7541	0.64511	2	2	679.729	677	90404	0	0.447882	511.927	0.819033	97.9282	17.7952	37.8238	190.185	0.935352	52.2659	12.7436	19.7541	0.64511	0.000890381	0.000869315	0.0452988	0.00208274	0.016544	0.0141672	0.00258449
72	1	1	1	1	3	3	1008	188	[984,176,1032,203]	562.03	1700.59			WT2_LACZ_1	1250	978.186	879	183899	268.833	0.787384	73.8176	14.0026	21.6288	0.647405	3	3	532.814	500	100169	0	0.544696	970.946	0.624993	176.737	22.473	62.1078	268.833	0.787384	73.8176	14.0026	21.6288	0.647405	0.00177105	0.00165513	0.0147333	0.00404884	0.00373651	0.00509625	0.00505039
73	1	1	1	1	3	4	99	359	[93,353,105,365]	-526.73	1497.62			WT2_LACZ_1	1250	2252.19	2141	182427	115.827	0.999034	38.1883	10.7623	13.116	0.82055	4	4	842.605	794	68251	0	0.374128	195.905	0.993502	49.9412	14.0026	16.9142	115.827	0.999034	38.1883	10.7623	13.116	0.82055	0	0	0.168141	0	0.106184	0.064423	0
74	1	1	1	1	3	5	101	378	[95,372,108,384]	-523.79	1474.63			WT2_LACZ_1	1250	1828.46	1821	171875	134.417	0.982802	41.8182	10.9095	15.369	0.709838	5	5	561.67	568	52797	0	0.307183	188.755	0.984127	49.4884	12.7436	18.0385	134.417	0.982802	41.8182	10.9095	15.369	0.709838	0	0	0.142492	0	0.0953928	0.0533792	0
75	1	1	1	1	3	6	794	381	[779,373,804,393]	301.84	1468.95			WT2_LACZ_1	1250	1365.25	1370	177483	185.895	0.928548	52.0517	11.7875	20.5927	0.572411	6	6	549.477	530	71432	0	0.402472	364.641	0.797867	84.8412	12.9518	36.1936	185.895	0.928548	52.0517	11.7875	20.5927	0.572411	0.00227115	0.000619935	0.0494187	0.0037403	0.0245191	0.0178464	0.00515056
76	1	1	1	1	3	7	131	387	[127,383,136,394]	-487.89	1461.91			WT2_LACZ_1	1250	1019.87	922	69351	97.2376	0.911049	38.369	8.31272	14.6938	0.565728	7	7	836.809	806	56903	0	0.820507	140.136	0.982223	42.7238	10.7623	16.2886	97.2376	0.911049	38.369	8.31272	14.6938	0.565728	0	0	0.08971	0	0.0610594	0.0377749	0
77	1	1	1	1	3	8	796	406	[790,401,801,419]	306.29	1436.7			WT2_LACZ_1	1250	1607.8	1614	189720	168.736	0.97015	47.4646	10.7623	17.6525	0.609675	8	8	602.763	581	71126	0	0.3749	244.524	0.946457	58.5686	13.1539	22.9727	168.736	0.97015	47.4646	10.7623	17.6525	0.609675	0	0.000326739	0.0970617	0.00207108	0.0561396	0.0309194	0.0017506
78	1	1	1	1	3	9	125	408	[116,403,130,415]	-497.4	1436.85			WT2_LACZ_1	1250	1889.28	1888	187039	141.566	0.981532	42.9715	10.7623	15.7893	0.681621	9	9	806.97	764	79890	0	0.42713	194.475	0.952712	51.889	12.7436	19.1701	141.566	0.981532	42.9715	10.7623	15.7893	0.681621	0	0.000405498	0.153233	0	0.101105	0.0617598	0
79	1	1	1	1	3	10	431	411	[426,404,436,418]	-130.18	1435.4			WT2_LACZ_1	1250	824.556	774	66789	115.827	0.711096	53.6515	6.98547	19.1917	0.363984	10	10	760	718	61560	0	0.921709	145.856	0.883377	48.4643	8.85488	20.0636	115.827	0.711096	53.6515	6.98547	19.1917	0.363984	0	0.00132904	0.0834688	0.00117845	0.0551383	0.028227	0.0010221
80	1	1	1	1	3	11	733	420	[726,414,739,426]	230.83	1424.31			WT2_LACZ_1	1250	1977.6	1867	170074	122.977	0.999229	39.3416	10.7623	13.6002	0.791334	11	11	640.349	617	55070	0	0.3238	195.905	0.974819	50.8984	13.3713	17.379	122.977	0.999229	39.3416	10.7623	13.6002	0.791334	0	0	0.135784	0	0.0922294	0.0540521	0
81	1	1	1	1	3	12	765	430	[760,425,773,438]	270.76	1411.19			WT2_LACZ_1	1250	1887.75	1762	190663	144.426	0.96082	44.339	10.9095	16.1566	0.675237	12	12	686.277	669	69314	0	0.363542	215.925	0.948308	54.9296	13.1539	21.4251	144.426	0.96082	44.339	10.9095	16.1566	0.675237	0.000152741	0.000698775	0.123745	0.00436864	0.0780039	0.0434877	0.00393367
82	1	1	1	1	3	13	148	431	[139,426,154,438]	-469.92	1410.27			WT2_LACZ_1	1250	1512.02	1588	167834	158.726	0.959237	46.5589	10.9095	17.6525	0.618015	13	13	8978.14	9463	996573	1	5.93785	220.214	0.973737	54.024	12.9518	20.3079	158.726	0.959237	46.5589	10.9095	17.6525	0.618015	0	9.33073e-05	0.179411	0	0.120256	0.059149	0
83	1	1	1	1	3	14	558	437	[553,433,565,441]	23.53	1404.53			WT2_LACZ_1	1250	827.54	777	41377	71.4982	0.85674	34.9867	6.17311	13.116	0.470656	14	14	789.24	725	39462	0	0.953718	114.397	0.917333	41.3319	9.38495	16.1629	71.4982	0.85674	34.9867	6.17311	13.116	0.470656	0.00102642	0	0.0584461	0.0011183	0.0427539	0.028082	0.00182683
84	1	1	1	1	3	15	796	447	[790,441,802,453]	306.85	1392.15			WT2_LACZ_1	1250	2768.02	2656	232514	120.117	0.970047	40.0511	10.7623	13.6002	0.791334	15	15	737.905	732	61984	0	0.266582	185.895	0.991529	48.7454	13.3713	16.9142	120.117	0.970047	40.0511	10.7623	13.6002	0.791334	0	0	0.21322	0	0.150104	0.0816404	0
85	1	1	1	1	3	16	16	453	[12,449,24,458]	-624.42	1384.79			WT2_LACZ_1	1250	821.615	815	42724	74.3581	0.833773	36.6624	7.69382	13.1539	0.584907	16	16	2931.04	2570	152414	1	3.56741	125.837	0.946073	42.0324	9.65939	15.8846	74.3581	0.833773	36.6624	7.69382	13.1539	0.584907	0	0.000248111	0.0568059	3.45326e-06	0.032999	0.0314771	3.44155e-06
86	1	1	1	1	3	17	755	479	[751,474,760,484]	258.04	1353.96			WT2_LACZ_1	1250	831.037	787	44876	77.2181	0.838533	37.1487	7.69382	13.1424	0.58542	17	17	3125.37	2808	168770	1	3.76081	110.107	0.896969	41.4701	8.71194	15.7893	77.2181	0.838533	37.1487	7.69382	13.1424	0.58542	0	2.41805e-05	0.0656947	0.000652112	0.0431294	0.0399404	0.000562847
87	1	1	1	1	3	18	390	580	[382,576,396,585]	-178.39	1232.66			WT2_LACZ_1	1250	784.482	775	43931	80.078	0.844591	37.5591	6.98547	13.9228	0.501729	18	18	632.357	620	35412	0	0.806082	124.407	0.845339	46.7731	8.71194	18.2569	80.078	0.844591	37.5591	6.98547	13.9228	0.501729	0.0020417	0	0.0361983	0.0016153	0.0222984	0.020707	0.00314317
88	1	1	1	1	3	19	93	604	[86,599,103,610]	-532.19	1203.83			WT2_LACZ_1	1250	1722.89	1698	179181	148.716	0.984295	43.9197	11.7875	16.2886	0.723663	19	19	649.5	621	67548	0	0.376982	224.504	0.952606	55.7576	12.9518	22.0063	148.716	0.984295	43.9197	11.7875	16.2886	0.723663	0.00112782	0.000577588	0.0909593	0.00108387	0.0564374	0.037003	0.00190338
89	1	1	1	1	3	20	533	621	[527,616,540,628]	-7.02	1182.89			WT2_LACZ_1	1250	1854.35	1711	192852	148.716	0.994549	43.4668	11.7875	15.7985	0.746114	20	20	726.356	681	75541	0	0.391705	198.765	0.978139	51.0945	12.9518	18.4696	148.716	0.994549	43.4668	11.7875	15.7985	0.746114	0	0	0.142519	0	0.102408	0.056917	0
90	1	1	1	1	3	21	546	657	[540,651,556,663]	9.61	1140.87			WT2_LACZ_1	1250	1501.69	1407	204230	194.475	0.912575	54.1712	12.9518	18.7865	0.689419	21	21	616.824	589	83888	0	0.410753	238.804	0.928004	59.0304	14.0026	21.6603	194.475	0.912575	54.1712	12.9518	18.7865	0.689419	0.000360782	0.00059427	0.0815558	0.00296612	0.0563655	0.028941	0.00286161
91	1	1	1	1	3	22	380	686	[373,680,389,693]	-190.13	1106.19			WT2_LACZ_1	1250	2648.48	2290	352248	190.185	0.956626	51.1035	11.7875	19.1702	0.614886	22	22	956.203	986	127175	0	0.361038	245.954	0.96844	57.4062	14.0026	21.8363	190.185	0.956626	51.1035	11.7875	19.1702	0.614886	0	0.000669421	0.2132	0	0.160449	0.0649744	0
92	1	1	1	1	3	23	697	870	[691,863,703,878]	188.4	885.79			WT2_LACZ_1	1250	1782.3	1695	188924	151.576	0.967182	45.1245	11.0279	16.1629	0.682299	23	23	654.575	639	69385	0	0.367264	211.635	0.959573	53.7428	13.3713	19.6609	151.576	0.967182	45.1245	11.0279	16.1629	0.682299	0	0	0.127438	0	0.0813139	0.0469776	0
93	1	1	1	1	3	24	44	874	[39,868,51,880]	-591.06	881.29			WT2_LACZ_1	1250	792.955	778	52335	94.3776	0.767392	44.8768	6.26135	17.1071	0.366009	24	24	575.97	561	38014	0	0.726359	148.716	0.870516	49.6601	9.38495	19.7541	94.3776	0.767392	44.8768	6.26135	17.1071	0.366009	0	0.00103362	0.0475466	0.00178359	0.0297612	0.0161734	0.00149898
94	1	1	1	1	3	25	487	938	[477,929,508,947]	-57.1	805.95			WT2_LACZ_1	1250	1561.34	1443	206097	188.755	0.915071	53.2231	12.7436	19.5197	0.652856	25	25	639.742	630	84446	0	0.409739	627.754	0.90108	98.5681	20.4695	38.4296	188.755	0.915071	53.2231	12.7436	19.5197	0.652856	0.00260864	0.00200654	0.150399	0.0124286	0.0311695	0.023426	0.0131926
95	1	1	1	1	3	26	429	1011	[417,990,442,1024]	-131.01	721.45			WT2_LACZ_1	1250	1419.69	1360	203016	204.485	0.956284	53.0089	14.0026	18.4696	0.758145	26	26	582.301	580	83269	0	0.41016	890.868	0.897968	117.829	23.8291	43.6915	204.485	0.956284	53.0089	14.0026	18.4696	0.758145	0.00215788	0.00289149	0.123835	0.0119692	0.0247241	0.0181249	0.0125292
96	1	1	1	1	3	27	644	1036	[639,1030,649,1045]	125.03	686.04			WT2_LACZ_1	1250	886.738	876	91334	147.286	0.823129	52.2659	8.71194	20.3137	0.428869	27	27	697.078	687	71799	0	0.786115	188.755	0.898499	54.2047	11.0525	20.7103	147.286	0.823129	52.2659	8.71194	20.3137	0.428869	0	0.000301241	0.0603121	0	0.0389601	0.0226272	0
97	1	1	1	1	3	28	853	1035	[849,1030,857,1040]	375.37	688.93			WT2_LACZ_1	1250	776.053	726	29490	54.3386	0.797051	32.7849	5.97906	9.9423	0.601375	28	28	633.632	619	24078	0	0.81648	85.7978	0.87683	37.4479	7.69382	13.3012	54.3386	0.797051	32.7849	5.97906	9.9423	0.601375	0	0	0.0474292	0.0001506	0.0296985	0.0300073	0.000135375
98	1	1	1	1	4	1	691	25	[675,16,700,35]	1460.32	1895.69			WT2_LACZ_1	1250	1447.77	1460	237434	234.514	0.988286	54.9296	14.0026	19.0891	0.733541	4	4	601.89	595	98710	0	0.415737	541.956	0.912435	90.4451	20.4032	33.4739	234.514	0.988286	54.9296	14.0026	19.0891	0.733541	0.00032199	0.000591847	0.0468156	0.00148756	0.0184105	0.0134524	0.00158617
99	1	1	1	1	4	2	655	28	[651,24,660,32]	1420.51	1892.88			WT2_LACZ_1	1250	2191.25	1407	87650	57.1986	0.987995	27.1358	6.4554	9.43626	0.684106	5	5	649.725	612	25989	0	0.296509	104.387	0.992362	36.4971	9.38495	13.116	57.1986	0.987995	27.1358	6.4554	9.43626	0.684106	0	0	0.186363	0	0.134937	0.101831	0
100	1	1	1	1	4	3	978	59	[962,48,996,70]	1806.87	1857.23			WT2_LACZ_1	1250	1961.29	1895	358916	261.683	0.987608	58.0642	14.9945	20.7103	0.724008	6	6	572.06	572	104687	0	0.291675	882.288	0.901468	116.804	25.2259	44.7878	261.683	0.987608	58.0642	14.9945	20.7103	0.724008	0.00197219	0.00096049	0.121202	0.00671444	0.0198453	0.0158331	0.00756214
101	1	1	1	1	4	4	954	61	[946,53,964,71]	1778.76	1852.63			WT2_LACZ_1	1250	1317.7	1355	254317	275.983	0.963479	61.1229	15.7295	20.7103	0.759499	7	7	532.642	529	102800	0	0.40422	410.4	0.947234	75.8143	20.2621	25.4652	275.983	0.963479	61.1229	15.7295	20.7103	0.759499	0	0.00463439	0.0609833	2.17174e-05	0.0221201	0.0114592	2.06172e-05
102	1	1	1	1	4	5	1039	63	[1033,55,1049,70]	1880.55	1851.64			WT2_LACZ_1	1250	787.208	745	37786	68.6383	0.908175	32.3384	6.4554	12.0944	0.533751	8	8	2047.52	1987	98281	1	2.60099	220.214	0.750778	70.0675	12.5227	22.1205	68.6383	0.908175	32.3384	6.4554	12.0944	0.533751	0.000787013	0.00076681	0.0188374	0.00170037	0.00775211	0.00961204	0.00217951
103	1	1	1	1	4	6	205	85	[199,79,211,94]	881.73	1823.49			WT2_LACZ_1	1250	1465.8	1382	137785	134.417	0.961766	42.7329	10.7623	15.8846	0.67753	9	9	8431.61	7764	792571	1	5.75223	221.644	0.981392	53.7763	14.0026	19.6609	134.417	0.961766	42.7329	10.7623	15.8846	0.67753	0	0	0.152753	0	0.089912	0.054591	0
104	1	1	1	1	4	7	352	125	[343,118,359,134]	1056.95	1777.41			WT2_LACZ_1	1250	1772.15	1724	194937	157.296	0.970201	45.825	11.0279	15.7893	0.698444	10	10	553.809	539	60919	0	0.312506	280.273	0.947252	62.6513	14.9945	21.7594	157.296	0.970201	45.825	11.0279	15.7893	0.698444	6.10725e-05	0.000395304	0.0911585	0.00059718	0.0529898	0.032589	0.00058498
105	1	1	1	1	4	8	915	171	[911,167,923,176]	1733.11	1722.01			WT2_LACZ_1	1250	842.544	780	48025	81.5079	0.888511	36.0199	7.69382	12.3676	0.622096	11	11	2837.19	2596	161720	1	3.36741	125.837	0.950714	41.8272	10.7623	15.6756	81.5079	0.888511	36.0199	7.69382	12.3676	0.622096	0	0	0.067829	0.000381899	0.027263	0.0322817	0.000348037
106	1	1	1	1	4	9	372	277	[367,271,378,284]	1081.1	1595.74			WT2_LACZ_1	1250	770.754	712	43933	81.5079	0.781705	40.9413	7.69382	15.9148	0.483438	12	12	623.246	592	35525	0	0.808618	141.566	0.879275	47.9689	10.7623	17.0888	81.5079	0.781705	40.9413	7.69382	15.9148	0.483438	0.00139713	9.37574e-05	0.038317	0.000795524	0.026241	0.0190987	0.0018569
107	1	1	1	1	4	10	37	331	[30,325,43,340]	680.61	1529.02			WT2_LACZ_1	1250	1639.74	1547	152496	132.987	0.963176	42.4427	10.7623	15.369	0.70026	13	13	641.742	605	59682	0	0.391368	233.084	0.964122	56.1344	14.0026	19.9572	132.987	0.963176	42.4427	10.7623	15.369	0.70026	0	0	0.0898086	0	0.0621146	0.0343408	0
108	1	1	1	1	4	11	303	351	[295,339,311,360]	999.06	1508.8			WT2_LACZ_1	1250	1533.12	1583	332686	310.302	0.907722	68.793	14.0026	26.5607	0.527194	14	14	9232.57	10112	2003470	1	6.0221	420.409	0.958945	75.7962	18.0966	28.1117	310.302	0.907722	68.793	14.0026	26.5607	0.527194	0	0.00298959	0.151269	0	0.0759247	0.02591	0
109	1	1	1	1	4	12	75	349	[68,341,82,355]	726.19	1510.48			WT2_LACZ_1	1250	1551.04	1380	152002	140.136	0.988939	42.4337	10.7623	15.0043	0.717281	15	15	594.98	607	58308	0	0.3836	237.374	0.967376	56.4581	14.4215	20.0636	140.136	0.988939	42.4337	10.7623	15.0043	0.717281	6.77823e-05	0.000208944	0.0713185	0.00220742	0.0388846	0.0253949	0.00202077
110	1	1	1	1	4	13	299	367	[292,360,307,376]	994.34	1488.25			WT2_LACZ_1	1250	1938.86	1694	242358	178.745	0.972275	48.7454	12.7436	17.8985	0.711991	16	16	4557.27	3553	569659	1	2.35049	254.534	0.929721	60.831	14.4215	22.2031	178.745	0.972275	48.7454	12.7436	17.8985	0.711991	0.000188542	0.00832829	0.127181	0.00389853	0.0723859	0.0281919	0.00377218
111	1	1	1	1	4	14	941	380	[936,374,946,388]	1761.96	1471.47			WT2_LACZ_1	1250	982.769	940	76656	111.537	0.924516	40.4949	8.37068	16.5076	0.507079	17	17	623.846	596	48660	0	0.634784	181.605	0.966138	49.4459	11.0279	19.1701	111.537	0.924516	40.4949	8.37068	16.5076	0.507079	0	0	0.0931506	0	0.046401	0.0330098	0
112	1	1	1	1	4	15	248	408	[241,402,256,414]	934.65	1439.22			WT2_LACZ_1	1250	1957.77	1759	193819	141.566	0.997798	42.271	11.7875	14.7088	0.80139	18	18	691.414	673	68450	0	0.353165	221.644	0.976125	54.0664	14.0026	19.6609	141.566	0.997798	42.271	11.7875	14.7088	0.80139	0	0.000158433	0.121632	0.000278447	0.0849671	0.0475732	0.00024071
113	1	1	1	1	4	16	191	410	[182,403,199,417]	864.75	1436.25			WT2_LACZ_1	1250	1691.58	1424	179308	151.576	0.981693	44.4575	11.0279	16.1629	0.682299	19	19	628.972	626	66671	0	0.371824	274.553	0.948788	61.9083	14.9945	22.269	151.576	0.981693	44.4575	11.0279	16.1629	0.682299	0	0.000120819	0.0742368	0.00120701	0.0488326	0.0268577	0.00104764
114	1	1	1	1	4	17	211	414	[204,406,220,422]	890.62	1430.42			WT2_LACZ_1	1250	2242.65	1846	204081	130.127	0.937294	43.1432	8.71194	16.9142	0.515066	20	20	617.978	635	56236	0	0.275557	278.843	0.903798	65.4958	14.0966	23.2683	130.127	0.937294	43.1432	8.71194	16.9142	0.515066	0.00087407	0.000720077	0.0898192	0.00201528	0.0681756	0.0342637	0.0025181
115	1	1	1	1	4	18	445	448	[437,441,454,455]	1170.13	1390.73			WT2_LACZ_1	1250	2034.57	1829	166835	117.257	0.988155	38.8463	9.65939	14.6931	0.657412	21	21	730.049	713	59864	0	0.358822	294.573	0.974447	62.4371	16.2686	22.9682	117.257	0.988155	38.8463	9.65939	14.6931	0.657412	0.000398056	0.000153529	0.0821647	0.00225564	0.0524543	0.0295612	0.00237394
116	1	1	1	1	4	19	1056	470	[1052,465,1060,474]	1899.41	1365.37			WT2_LACZ_1	1250	767.471	722	26094	48.6188	0.921881	26.8122	5.77389	9.75084	0.592142	22	22	456.147	446	15509	0	0.594351	81.5079	0.950756	33.6617	7.69382	12.1158	48.6188	0.921881	26.8122	5.77389	9.75084	0.592142	0	0	0.0511202	3.57704e-05	0.0243805	0.0366118	3.46437e-05
117	1	1	1	1	4	20	234	507	[224,499,242,514]	916.62	1321.85			WT2_LACZ_1	1250	773.643	722	32493	60.0585	0.653006	42.0702	5.97906	14.2099	0.420768	23	23	2395.24	1955	100600	1	3.09605	193.045	0.706449	69.7194	9.65939	26.6247	60.0585	0.653006	42.0702	5.97906	14.2099	0.420768	0.00196601	0.000632	0.0172346	0.0026283	0.0107359	0.0104099	0.00392997
118	1	1	1	1	4	21	965	516	[957,508,979,525]	1793.52	1309.38			WT2_LACZ_1	1250	1435.74	1450	252690	251.674	0.971818	57.8681	15.7295	19.5914	0.802878	24	24	680.352	657	119742	0	0.473869	421.839	0.961985	75.6851	20.2621	27.5864	251.674	0.971818	57.8681	15.7295	19.5914	0.802878	0	0.00036138	0.0704607	0.000505414	0.0289471	0.01981	0.000470698
119	1	1	1	1	4	22	979	542	[968,527,991,561]	1807.28	1277.05			WT2_LACZ_1	1250	1415.23	1417	225021	227.364	0.972193	54.9811	14.4215	19.2439	0.749406	25	25	625.912	589	99520	0	0.44227	790.77	0.785262	126.945	24.489	45.2748	227.364	0.972193	54.9811	14.4215	19.2439	0.749406	0.00166661	0.00089626	0.0457228	0.00419607	0.010695	0.0116139	0.00510998
120	1	1	1	1	4	23	845	672	[840,667,854,678]	1649.69	1122.43			WT2_LACZ_1	1250	1964.66	1751	182713	132.987	0.990297	41.2804	10.7623	14.7088	0.731692	26	26	812.957	757	75605	0	0.413791	208.775	0.988098	51.8375	13.1539	18.4918	132.987	0.990297	41.2804	10.7623	14.7088	0.731692	0	6.32215e-05	0.137821	0	0.0863617	0.0522514	0
121	1	1	1	1	4	24	842	700	[835,694,849,706]	1643.66	1089.96			WT2_LACZ_1	1250	1668.5	1621	180198	154.436	0.976459	45.1155	11.0279	16.5076	0.668049	28	27	723.398	689	78127	0	0.433562	210.205	0.968955	53.0423	13.3713	19.1701	154.436	0.976459	45.1155	11.0279	16.5076	0.668049	0	0	0.119462	0	0.0769038	0.0421812	0
122	1	1	1	1	4	25	275	782	[272,777,280,791]	966.56	989.69			WT2_LACZ_1	1250	821.659	778	36153	62.9184	0.857268	32.8003	5.97906	13.1539	0.454545	29	28	665.977	641	29303	0	0.810527	105.817	0.816585	44.6562	7.69382	18.2435	62.9184	0.857268	32.8003	5.97906	13.1539	0.454545	0.000307113	3.47951e-05	0.0396497	0.000932823	0.0289665	0.0241585	0.00106682
123	1	1	1	1	4	26	823	807	[818,802,830,813]	1621.61	961.12			WT2_LACZ_1	1250	1090.68	1002	88345	115.827	0.946713	40.2988	9.38495	15.7893	0.594388	30	29	876.654	872	71009	0	0.803769	164.446	0.980689	46.3538	10.9095	17.379	115.827	0.946713	40.2988	9.38495	15.7893	0.594388	0	0	0.105227	0	0.0704961	0.0427341	0
124	1	1	1	1	4	27	620	811	[611,805,628,818]	1379	956.03			WT2_LACZ_1	1250	1545.99	1559	176243	163.016	0.992321	45.6108	12.9518	16.1629	0.801328	31	30	540.86	542	61658	0	0.349847	243.094	0.92363	59.8403	14.9945	22.2789	163.016	0.992321	45.6108	12.9518	16.1629	0.801328	0.00260717	0.000168075	0.0776805	0.00407433	0.0472575	0.0269865	0.00581017
125	1	1	1	1	4	28	608	827	[602,821,616,834]	1364.63	937.45			WT2_LACZ_1	1250	1690.97	1588	186007	157.296	0.990898	44.8678	11.7875	15.369	0.766963	32	31	565.091	551	62160	0	0.334181	220.214	0.991131	53.0758	14.0026	18.4918	157.296	0.990898	44.8678	11.7875	15.369	0.766963	0	0.00136273	0.100778	0	0.0689366	0.0370969	0
126	1	1	1	1	4	29	617	851	[611,845,623,858]	1374.04	908.5			WT2_LACZ_1	1250	1690.92	1636	170783	144.426	0.970734	43.8862	10.7623	16.1629	0.665865	33	32	534.396	522	53974	0	0.316038	203.055	0.986996	51.1795	14.0026	18.0385	144.426	0.970734	43.8862	10.7623	16.1629	0.665865	0	6.29494e-05	0.120787	0	0.0776257	0.0421004	0
127	1	1	1	1	4	30	889	850	[885,845,896,854]	1701.15	910.7			WT2_LACZ_1	1250	852.889	828	46056	77.2181	0.90878	34.2772	7.69382	12.1341	0.634068	34	33	652.019	646	35209	0	0.764482	110.107	0.928331	40.0691	9.65939	14.3497	77.2181	0.90878	34.2772	7.69382	12.1341	0.634068	0	0	0.0562316	0	0.0338029	0.0347249	0
128	1	1	1	1	4	31	678	856	[673,851,683,863]	1447.03	901.79			WT2_LACZ_1	1250	2088.07	1915	169134	115.827	0.993695	38.3934	9.65939	14.2379	0.678428	35	34	599.012	617	48520	0	0.286873	171.596	0.98776	47.0118	12.9518	17.379	115.827	0.993695	38.3934	9.65939	14.2379	0.678428	0	0	0.151498	0	0.108109	0.0616091	0
129	1	1	1	1	4	32	637	860	[631,855,645,866]	1399.21	897.79			WT2_LACZ_1	1250	1791.84	1601	164849	131.557	0.979084	41.528	9.65939	15.369	0.628498	36	35	528.848	524	48654	0	0.295143	180.175	0.958176	49.6601	11.7875	18.0538	131.557	0.979084	41.528	9.65939	15.369	0.628498	0	0	0.122692	0	0.0937252	0.0481734	0
130	1	1	1	1	4	33	613	879	[608,874,620,889]	1371.69	874.24			WT2_LACZ_1	1250	1734.63	1544	169994	140.136	0.925575	45.3387	11.0525	16.3287	0.676874	37	36	787.408	630	77166	0	0.453934	205.915	0.909514	55.9293	13.1539	21.6799	140.136	0.925575	45.3387	11.0525	16.3287	0.676874	0.000688767	0.000673985	0.104656	0.00651538	0.061602	0.0343141	0.0063471
131	1	1	1	1	4	34	656	882	[649,876,662,890]	1420.78	871.28			WT2_LACZ_1	1250	2153.01	2017	236831	157.296	0.985459	45.1155	11.7875	16.4222	0.717778	38	37	636.236	608	69986	0	0.29551	213.065	0.974909	53.0758	12.9518	19.5914	157.296	0.985459	45.1155	11.7875	16.4222	0.717778	0	0.00012452	0.154323	0	0.100269	0.0575206	0
132	1	1	1	1	4	35	1064	898	[1059,894,1071,903]	1910.33	852.25			WT2_LACZ_1	1250	772.119	727	32429	60.0585	0.932793	29.4515	5.97906	11.5633	0.517073	39	38	624.952	602	26248	0	0.809399	114.397	0.927495	40.8791	8.71194	16.1652	60.0585	0.932793	29.4515	5.97906	11.5633	0.517073	4.64021e-05	0	0.0350997	0.0012359	0.0126772	0.0215128	0.0011591
133	1	1	1	1	5	1	916	33	[909,27,924,41]	1732.04	604.54			WT2_LACZ_1	1250	2135.93	1919	173010	115.827	0.974606	39.1454	10.7623	13.8507	0.777022	1	1	713.284	736	57776	0	0.333946	247.384	0.964208	57.8256	14.9945	21.1501	115.827	0.974606	39.1454	10.7623	13.8507	0.777022	0	0	0.114361	0.000121518	0.0663366	0.0449373	0.000103716
134	1	1	1	1	5	2	902	68	[894,60,909,78]	1715.38	562.62			WT2_LACZ_1	1250	1576.02	1477	190698	173.026	0.961477	48.4977	11.0279	18.4805	0.596734	2	2	605.901	607	73314	0	0.384451	294.573	0.915223	66.4774	14.9945	26.0811	173.026	0.961477	48.4977	11.0279	18.4805	0.596734	0.00244314	0.000763475	0.080275	0.00286689	0.0418433	0.0257895	0.00452943
135	1	1	1	1	5	3	1030	67	[1025,62,1034,74]	1867.87	563.72			WT2_LACZ_1	1250	779.341	734	31953	58.6285	0.92674	29.2888	5.97906	9.83174	0.608138	3	3	578.585	572	23722	0	0.742403	130.127	0.940841	42.9805	9.65939	16.9142	58.6285	0.92674	29.2888	5.97906	9.83174	0.608138	0	0.000166767	0.0379843	0.000348197	0.0127067	0.0223386	0.000313914
136	1	1	1	1	5	4	84	196	[71,180,96,213]	735.63	410.04			WT2_LACZ_1	1250	1450.69	1427	194393	191.615	0.964892	50.8559	13.1539	17.379	0.756887	4	4	585.403	592	78444	0	0.403533	926.617	0.946618	113.993	27.6076	41.2971	191.615	0.964892	50.8559	13.1539	17.379	0.756887	0.00149729	0.0016657	0.0966763	0.00552379	0.0139805	0.0162236	0.00616619
137	1	1	1	1	5	5	111	208	[94,182,126,228]	765.77	400.84			WT2_LACZ_1	1250	1178.09	1198	201453	244.524	0.958618	57.8256	14.0026	21.788	0.642676	5	5	516.263	516	88281	0	0.438221	1182.58	0.782598	155.769	23.9929	56.5403	244.524	0.958618	57.8256	14.0026	21.788	0.642676	0.00338544	0.00266916	0.08307	0.0115297	0.0166828	0.0109442	0.0131481
138	1	1	1	1	5	6	503	207	[495,202,514,212]	1238.85	397.67			WT2_LACZ_1	1250	1499.83	1329	172481	164.446	0.91163	49.8652	10.7623	19.9572	0.539268	6	6	542.122	539	62344	0	0.361454	227.364	0.88389	60.4739	11.0279	24.611	164.446	0.91163	49.8652	10.7623	19.9572	0.539268	0	0.000132568	0.102176	0	0.0701683	0.0399621	0
139	1	1	1	1	5	7	1043	223	[1035,216,1051,236]	1884.29	375.03			WT2_LACZ_1	1250	1230.34	1287	248528	288.853	0.939984	64.0948	14.9945	24.9469	0.601056	7	7	4168.1	3141	841956	1	3.38777	394.67	0.962087	73.1994	17.9372	27.6248	288.853	0.939984	64.0948	14.9945	24.9469	0.601056	0	0.000907846	0.101645	0	0.049915	0.0263412	0
140	1	1	1	1	5	8	54	229	[39,216,81,244]	705.42	370.09			WT2_LACZ_1	1250	1319.74	1318	183444	198.765	0.959535	52.0852	11.7875	20.4345	0.576842	8	8	511.432	504	71089	0	0.387524	1131.1	0.891383	133.749	28.9289	52.5634	198.765	0.959535	52.0852	11.7875	20.4345	0.576842	0.00201823	0.00154882	0.0654871	0.00630707	0.0126016	0.00897599	0.00737489
141	1	1	1	1	5	9	74	250	[52,229,98,262]	727.61	350.5			WT2_LACZ_1	1250	1200.49	1196	199281	237.374	0.952659	57.3303	14.0026	20.1113	0.696255	9	9	498.187	499	82699	0	0.414987	1205.46	0.792002	155.401	25.112	60.379	237.374	0.952659	57.3303	14.0026	20.1113	0.696255	0.00342631	0.00268442	0.0743005	0.0103901	0.0130353	0.00944959	0.012223
142	1	1	1	1	5	10	155	345	[140,316,165,359]	821.85	238.31			WT2_LACZ_1	1250	1427.18	1403	202660	203.055	0.96131	52.547	12.9518	19.6609	0.658759	10	10	528.331	526	75023	0	0.370191	950.926	0.792654	137.91	20.3366	55.1646	203.055	0.96131	52.547	12.9518	19.6609	0.658759	0.00250038	0.00200398	0.0725744	0.00863838	0.0155822	0.0107307	0.0098632
143	1	1	1	1	5	11	225	360	[221,356,229,367]	905.58	212.63			WT2_LACZ_1	1250	852.581	782	52860	88.6578	0.939821	35.5155	8.37068	12.5229	0.668432	11	11	761.371	704	47205	0	0.893019	120.117	0.980311	39.6317	10.7623	15.0043	88.6578	0.939821	35.5155	8.37068	12.5229	0.668432	0	0	0.0620589	0	0.0460689	0.0316824	0
144	1	1	1	1	5	12	167	384	[142,358,185,398]	832.68	191.72			WT2_LACZ_1	1250	1234.71	1212	230891	267.403	0.908523	63.8046	13.1539	24.0756	0.546359	12	12	480.947	480	89937	0	0.389521	1298.41	0.79168	161.347	27.9781	63.8253	267.403	0.908523	63.8046	13.1539	24.0756	0.546359	0.00235563	0.00265898	0.0520865	0.00677554	0.0116642	0.00781654	0.00807342
145	1	1	1	1	5	13	144	393	[132,366,157,415]	809.51	175.35			WT2_LACZ_1	1250	1285.94	1274	226325	251.674	0.992482	56.6632	14.9945	19.5914	0.76536	13	13	499.886	502	87980	0	0.388733	1218.33	0.84256	146.854	27.9172	59.8328	251.674	0.992482	56.6632	14.9945	19.5914	0.76536	0.00264368	0.00183393	0.0662867	0.00584959	0.012772	0.00875543	0.00741404
146	1	1	1	1	5	14	842	414	[837,409,847,420]	1643.3	149.34			WT2_LACZ_1	1250	864.247	859	63090	104.387	0.974788	37.1551	8.71194	14.1507	0.615652	14	14	563.205	559	41114	0	0.651672	164.446	0.992201	45.816	12.9518	15.7985	104.387	0.974788	37.1551	8.71194	14.1507	0.615652	0	0.000341266	0.0577745	0.000137781	0.0348617	0.0242997	0.000123175
147	1	1	1	1	5	15	160	424	[142,408,178,447]	829.65	133.72			WT2_LACZ_1	1250	1333.98	1312	229444	245.954	0.97336	57.1161	14.0966	21.1501	0.666501	15	15	540.733	538	93006	0	0.405354	1221.19	0.753453	164.415	28.2311	52.2189	245.954	0.97336	57.1161	14.0966	21.1501	0.666501	0.00407486	0.00156977	0.0736406	0.0104652	0.0125991	0.00980654	0.0128094
148	1	1	1	1	5	16	428	438	[422,432,434,445]	1148.48	120.79			WT2_LACZ_1	1250	1892.78	1623	168457	127.267	0.985489	40.5799	10.7623	15.369	0.70026	16	16	677.472	657	60295	0	0.357925	194.475	0.98987	49.9412	12.9518	17.6525	127.267	0.985489	40.5799	10.7623	15.369	0.70026	0	0	0.127092	0	0.104108	0.0482502	0
149	1	1	1	1	5	17	390	460	[373,448,405,472]	1101.04	95.86			WT2_LACZ_1	1250	1405.55	1320	198183	201.625	0.975522	51.5989	14.0026	18.0538	0.775607	17	17	642.014	650	90524	0	0.45677	943.776	0.955775	113.942	27.769	40.1178	201.625	0.975522	51.5989	14.0026	18.0538	0.775607	0.00126758	0.00100085	0.0853645	0.00564254	0.0131064	0.0135453	0.00609497
150	1	1	1	1	5	18	389	482	[384,477,395,489]	1102.73	67.47			WT2_LACZ_1	1250	2143.85	1981	169364	112.967	0.994177	37.8981	10.7623	13.116	0.82055	18	18	675.43	636	53359	0	0.315055	175.886	0.98872	47.5496	13.1539	16.9142	112.967	0.994177	37.8981	10.7623	13.116	0.82055	0	1.29975e-05	0.163913	0	0.132026	0.0636442	0
151	1	1	1	1	5	19	501	485	[495,479,508,499]	1236.2	60.74			WT2_LACZ_1	1250	1289.34	1301	263026	291.713	0.927453	65.2816	13.3713	26.764	0.4996	19	19	3162.06	3118	645060	1	2.45246	344.621	0.945926	69.5695	15.5455	27.6248	291.713	0.927453	65.2816	13.3713	26.764	0.4996	0	0.000710293	0.140201	0	0.0940469	0.0314765	0
152	1	1	1	1	5	20	456	494	[451,489,463,501]	1183.21	53.79			WT2_LACZ_1	1250	1907.98	1635	164086	122.977	0.999229	39.3416	9.65939	13.8507	0.697393	20	20	606.849	612	52189	0	0.318059	184.465	0.987708	48.7454	13.1539	16.5076	122.977	0.999229	39.3416	9.65939	13.8507	0.697393	0	0	0.123536	0	0.0985034	0.0488619	0
153	1	1	1	1	5	21	429	526	[423,519,436,532]	1149.93	16.1			WT2_LACZ_1	1250	1677.58	1575	196277	167.306	0.97961	46.8066	12.7436	16.8357	0.75694	21	21	769.205	751	89997	0	0.45852	213.065	0.967266	53.4952	14.0026	19.5197	167.306	0.97961	46.8066	12.7436	16.8357	0.75694	0	0	0.134465	0.000171465	0.0940696	0.0473198	0.000158757
154	1	1	1	1	5	22	238	532	[225,519,256,546]	922.74	8.5			WT2_LACZ_1	1250	1365.45	1332	237588	248.814	0.962866	58.0732	14.9945	20.584	0.728453	22	22	618.994	629	107705	0	0.453327	906.597	0.939794	113.574	26.2407	41.7056	248.814	0.962866	58.0732	14.9945	20.584	0.728453	0.00248319	0.00237876	0.0883644	0.00671349	0.016202	0.0146063	0.00806289
155	1	1	1	1	5	23	207	542	[188,529,224,556]	884.18	-3.67			WT2_LACZ_1	1250	1373.67	1291	208798	217.355	0.97712	53.4861	14.0026	19.5197	0.717356	23	23	571.895	566	86928	0	0.416326	1000.97	0.932319	120.296	29.1226	46.493	217.355	0.97712	53.4861	14.0026	19.5197	0.717356	0.00319645	0.00150195	0.0789137	0.00709503	0.0127983	0.0127336	0.0089803
156	1	1	1	1	5	24	514	634	[506,626,522,641]	1251.87	-112.25			WT2_LACZ_1	1250	1631.06	1471	207145	181.605	0.961971	49.6601	13.1539	16.9142	0.777685	24	24	708.102	682	89929	0	0.434136	281.703	0.942216	63.1466	15.5455	22.269	181.605	0.961971	49.6601	13.1539	16.9142	0.777685	0.000152534	0.000863627	0.0855137	0.00176393	0.0532143	0.029127	0.00175412
157	1	1	1	1	5	25	473	635	[466,629,482,641]	1203.66	-114.27			WT2_LACZ_1	1250	1628.86	1454	193834	170.166	0.983636	47.0118	12.7436	17.379	0.733276	25	25	787.185	714	93675	0	0.483274	247.384	0.933974	59.6974	14.9945	20.8325	170.166	0.983636	47.0118	12.7436	17.379	0.733276	0	0.000168925	0.0990015	0	0.0760687	0.0376813	0
158	1	1	1	1	5	26	812	664	[807,658,817,672]	1607.49	-150.43			WT2_LACZ_1	1250	1077.97	1015	103485	137.277	0.97684	42.5187	10.7623	15.8839	0.677559	26	26	872.635	916	83773	0	0.809518	177.316	0.964141	48.9596	12.9518	18.4918	137.277	0.97684	42.5187	10.7623	15.8839	0.677559	0	0	0.102081	0	0.0671509	0.0400768	0
159	1	1	1	1	5	27	578	672	[570,665,585,684]	1327.06	-161.59			WT2_LACZ_1	1250	1592.42	1713	337592	303.152	0.967349	63.8046	15.7295	23.182	0.678523	27	27	462.646	464	98081	0	0.290531	357.491	0.983227	68.1685	17.9372	24.3593	303.152	0.967349	63.8046	15.7295	23.182	0.678523	0	0.000486059	0.101731	0	0.0729241	0.0264456	0
160	1	1	1	1	5	28	738	694	[734,690,743,702]	1519.18	-186.92			WT2_LACZ_1	1250	862.476	794	54336	90.0877	0.836124	40.2408	7.69382	15.017	0.512341	28	28	3011.95	2226	189753	1	3.49222	131.557	0.967544	42.0234	10.7623	16.1629	90.0877	0.836124	40.2408	7.69382	15.017	0.512341	0	0	0.0639342	0	0.044955	0.0292771	0
161	1	1	1	1	5	29	435	781	[430,776,441,787]	1157.19	-289.04			WT2_LACZ_1	1250	1822.17	1642	167640	131.557	0.995883	40.8275	11.0279	13.6002	0.810865	29	29	604.543	606	55618	0	0.33177	161.586	0.992424	45.4056	12.7436	15.7985	131.557	0.995883	40.8275	11.0279	13.6002	0.810865	0	0	0.150235	0	0.116352	0.0619052	0
162	1	1	1	1	5	30	462	788	[457,783,468,794]	1189.43	-298.08			WT2_LACZ_1	1250	2191.1	1703	181861	118.687	0.993076	38.8887	10.7623	13.6002	0.791334	30	30	682.253	638	56627	0	0.311375	168.736	0.989021	46.5589	12.7436	16.8357	118.687	0.993076	38.8887	10.7623	13.6002	0.791334	0	0	0.139623	0	0.117817	0.0609675	0
163	1	1	1	1	5	31	591	826	[586,821,595,833]	1343.09	-344.23			WT2_LACZ_1	1250	867.871	843	60751	100.097	0.959848	36.95	8.37068	15.0043	0.557885	31	31	4909.44	4863	343661	1	5.65688	130.127	0.962065	42.0324	10.7623	16.1629	100.097	0.959848	36.95	8.37068	15.0043	0.557885	0	0.000155887	0.0774253	0	0.0491018	0.0319097	0
164	1	1	1	1	5	32	433	837	[428,832,441,843]	1156.17	-356.19			WT2_LACZ_1	1250	1702.73	1540	170273	142.996	0.992195	42.7238	10.7623	15.369	0.70026	32	32	536.45	533	53645	0	0.315053	180.175	0.986177	48.2501	11.7875	17.3256	142.996	0.992195	42.7238	10.7623	15.369	0.70026	0	0	0.122681	0	0.101256	0.0467214	0
165	1	1	1	1	5	33	65	850	[50,836,80,883]	713.63	-379.04			WT2_LACZ_1	1250	1760.48	1750	299282	243.094	0.987627	55.9627	14.9945	20.0636	0.747348	33	33	731.641	723	124379	0	0.415591	1480.01	0.889697	153.284	33.0755	58.4376	243.094	0.987627	55.9627	14.9945	20.0636	0.747348	0.0028755	0.00141548	0.104332	0.0102006	0.0195476	0.0109958	0.0116284
166	1	1	1	1	5	34	245	917	[237,910,254,924]	930.07	-451.74			WT2_LACZ_1	1250	1484.98	1442	228687	220.214	0.991926	53.0333	14.9945	18.8026	0.797466	34	34	737.279	678	113541	0	0.496491	298.862	0.986099	62.147	15.7295	22.2774	220.214	0.991926	53.0333	14.9945	18.8026	0.797466	0	0.000287812	0.0950307	8.51986e-05	0.0553446	0.0315677	7.57949e-05
167	1	1	1	1	5	35	994	919	[984,914,1000,924]	1822.86	-454.08			WT2_LACZ_1	1250	828.211	776	47208	81.5079	0.884296	36.1916	7.69382	13.1269	0.586113	35	35	1084.84	1019	61836	0	1.30986	184.465	0.842915	57.1187	10.7623	20.4345	81.5079	0.884296	36.1916	7.69382	13.1269	0.586113	0.000419123	0.000373287	0.0299505	0.00195128	0.0169272	0.0144487	0.00204707
168	1	1	1	1	5	36	617	929	[611,922,625,936]	1375.19	-465.43			WT2_LACZ_1	1250	851.598	842	103895	174.456	0.879875	53.214	11.0279	17.459	0.631648	36	36	2024.97	1283	247046	1	2.37784	225.934	0.944338	56.4246	13.1539	19.1701	174.456	0.879875	53.214	11.0279	17.459	0.631648	0	0.00109628	0.0470963	1.42708e-05	0.0273417	0.0210876	1.39728e-05
169	1	1	1	1	5	37	884	961	[880,957,891,966]	1695.52	-504.6			WT2_LACZ_1	1250	789.298	733	37097	67.2083	0.89092	32.6195	6.98547	11.4914	0.607885	37	37	716.723	666	33686	0	0.908052	108.677	0.943022	39.1879	9.38495	14.7088	67.2083	0.89092	32.6195	6.98547	11.4914	0.607885	0	0	0.0467805	0.0002341	0.0308085	0.0262477	0.00021046
170	1	1	1	1	5	38	56	987	[51,982,67,993]	707.19	-535.64			WT2_LACZ_1	1250	1117.6	1130	146406	187.325	0.923914	52.5135	10.7623	20.3079	0.529955	38	38	1042.18	1045	136525	0	0.93251	230.224	0.957618	56.1679	12.9518	22.269	187.325	0.923914	52.5135	10.7623	20.3079	0.529955	0	0.000661423	0.0829626	0	0.0551815	0.0262407	0
171	1	1	1	1	6	1	996	14	[985,3,1014,27]	-731.2	627.46			WT2_LACZ_1	1250	1578.66	1485	192596	174.456	0.990738	47.2594	12.7436	16.9142	0.753425	2	2	566.574	547	69122	0	0.358896	716.412	0.937916	101.163	22.8628	39.3588	174.456	0.990738	47.2594	12.7436	16.9142	0.753425	0.00354548	0.00055918	0.131255	0.00789074	0.0280001	0.0192191	0.00996912
172	1	1	1	1	6	2	967	29	[960,22,981,40]	-768.74	607.1			WT2_LACZ_1	1250	2087.73	1884	242177	165.876	0.919367	49.6601	9.65939	20.7104	0.466402	3	3	741.552	708	86020	0	0.355195	406.11	0.854487	83.6029	17.7103	30.2492	165.876	0.919367	49.6601	9.65939	20.7104	0.466402	0.000800663	0.00669675	0.0866232	0.00407145	0.032856	0.0159001	0.00434713
173	1	1	1	1	6	3	502	55	[498,51,508,60]	-1325.78	578.71			WT2_LACZ_1	1250	876.569	838	44705	72.9282	0.964401	31.3903	7.69382	10.9092	0.70526	4	4	3335.16	2969	170093	1	3.80479	115.827	0.96346	39.5983	9.65939	14.2379	72.9282	0.964401	31.3903	7.69382	10.9092	0.70526	0	0	0.0728793	0	0.0395404	0.0402039	0
174	1	1	1	1	6	4	283	130	[269,124,290,136]	-1590.52	490.32			WT2_LACZ_1	1250	1796.82	1832	222806	177.316	0.955305	49.4124	11.0279	18.4805	0.596734	5	5	535.556	533	66409	0	0.298058	275.983	0.864322	68.1351	13.3713	27.9589	177.316	0.955305	49.4124	11.0279	18.4805	0.596734	0.000343658	0	0.0998932	0.0023754	0.0605206	0.0345174	0.00249248
175	1	1	1	1	6	5	552	208	[535,203,570,215]	-1266.03	394.68			WT2_LACZ_1	1250	1435.96	1420	189547	188.755	0.939529	51.8375	10.7623	20.8325	0.516611	6	6	543.553	527	71749	0	0.378529	356.061	0.667059	100.277	13.1539	43.8	188.755	0.939529	51.8375	10.7623	20.8325	0.516611	0.00358853	0.000109303	0.0499064	0.00677943	0.0258678	0.0161885	0.00903717
176	1	1	1	1	6	6	273	245	[263,238,283,255]	-1600.17	350.43			WT2_LACZ_1	1250	1461.07	1317	192861	188.755	0.894561	54.4433	12.9518	20.6039	0.628608	7	7	609.106	547	80402	0	0.416891	326.032	0.882773	72.508	15.5455	26.5109	188.755	0.894561	54.4433	12.9518	20.6039	0.628608	0.0010856	0.000832907	0.0705811	0.00293119	0.0333271	0.0212202	0.00350233
177	1	1	1	1	6	7	842	282	[830,269,857,294]	-919.43	306.48			WT2_LACZ_1	1250	1638.42	1485	181865	158.726	0.955712	46.7306	11.7875	16.2886	0.723663	9	9	680.667	627	75554	0	0.41544	727.852	0.91329	104.717	24.489	35.7402	158.726	0.955712	46.7306	11.7875	16.2886	0.723663	0.0033979	0.00205215	0.112557	0.00802319	0.0197677	0.0205555	0.00996778
178	1	1	1	1	6	8	893	320	[881,309,925,344]	-849.41	253.71			WT2_LACZ_1	1250	1421.69	1391	208988	210.205	0.92644	55.4765	11.0279	22.269	0.495214	10	10	620.558	623	91222	0	0.436494	1125.38	0.800767	148.508	25.112	60.8453	210.205	0.92644	55.4765	11.0279	22.269	0.495214	0.00299895	0.00307853	0.0976405	0.0117033	0.0243195	0.010466	0.0131497
179	1	1	1	1	6	9	828	367	[815,352,848,386]	-935.17	205.59			WT2_LACZ_1	1250	1323.14	1328	205086	221.644	0.982945	53.6913	14.4215	19.7541	0.730048	11	11	585.387	585	90735	0	0.442424	1028.14	0.843389	134.773	26.2407	53.3973	221.644	0.982945	53.6913	14.4215	19.7541	0.730048	0.00332576	0.00267185	0.0979597	0.0115747	0.0173969	0.0119447	0.0131786
180	1	1	1	1	6	10	225	445	[214,439,233,476]	-1661.78	101.58			WT2_LACZ_1	1250	1564.98	1516	198753	181.605	0.95345	50.1039	10.9095	18.2408	0.598083	12	12	811.85	635	103105	0	0.518759	470.458	0.647757	118.701	13.3713	48.0953	181.605	0.95345	50.1039	10.9095	18.2408	0.598083	0.00297859	0.000130819	0.0417654	0.00670122	0.0145338	0.0113917	0.00849094
181	1	1	1	1	6	11	421	454	[413,448,430,461]	-1423.35	101.47			WT2_LACZ_1	1250	1617.8	1633	181194	160.156	0.973012	46.1061	11.7875	17.379	0.67826	13	13	701.473	686	78565	0	0.433596	257.394	0.951615	59.7644	14.0026	21.1619	160.156	0.973012	46.1061	11.7875	17.379	0.67826	0	0	0.10229	0.00114251	0.0629812	0.0335167	0.00103521
182	1	1	1	1	6	12	194	458	[187,452,200,466]	-1695.29	96.12			WT2_LACZ_1	1250	1855.48	1771	196681	151.576	0.977183	44.6626	10.9095	17.379	0.627742	14	14	632.604	596	67056	0	0.340938	233.084	0.975716	55.4674	14.0026	20.7473	151.576	0.977183	44.6626	10.9095	17.379	0.627742	0	0	0.123973	0	0.0767669	0.0424763	0
183	1	1	1	1	6	13	1001	664	[989,654,1029,677]	-721.24	-151.57			WT2_LACZ_1	1250	1607.18	1574	215362	191.615	0.979374	50.1039	13.1539	18.4696	0.712194	15	15	720.918	727	96603	0	0.448561	998.115	0.882603	126.891	23.8291	49.9788	191.615	0.979374	50.1039	13.1539	18.4696	0.712194	0.00383703	0.0016714	0.1047	0.00944154	0.0215651	0.0165663	0.0116071
184	1	1	1	1	6	14	340	686	[336,682,344,692]	-1519.96	-175.78			WT2_LACZ_1	1250	912.778	832	49290	77.2181	0.969687	32.1242	7.69382	12.7032	0.60566	16	16	4077.61	3359	220191	1	4.46726	115.827	0.958494	39.8034	10.7623	14.2379	77.2181	0.969687	32.1242	7.69382	12.7032	0.60566	0	0	0.0810344	0	0.0576384	0.0457238	0
185	1	1	1	1	6	15	94	694	[89,689,101,699]	-1813.37	-184.44			WT2_LACZ_1	1250	1083.04	973	85560	112.967	0.968626	38.8978	9.65939	15.0043	0.643775	18	18	877.722	847	69340	0	0.810425	157.296	0.984531	45.158	11.0279	16.5076	112.967	0.968626	38.8978	9.65939	15.0043	0.643775	0	0.000128848	0.0942048	0	0.057392	0.0379654	0
186	1	1	1	1	6	16	163	782	[157,776,169,791]	-1731.87	-291.41			WT2_LACZ_1	1250	1911.38	1812	187315	140.136	0.999607	41.9809	11.7875	14.7629	0.798452	19	19	634.173	632	62149	0	0.331789	233.084	0.988195	54.7669	14.9945	19.9572	140.136	0.999607	41.9809	11.7875	14.7629	0.798452	0	0	0.111307	0	0.066645	0.041802	0
187	1	1	1	1	6	17	165	830	[159,819,170,845]	-1730.19	-350.01			WT2_LACZ_1	1250	1647.56	1641	171346	148.716	0.938482	46.0636	9.65939	18.4918	0.522362	20	20	508.115	501	52844	0	0.308405	297.433	0.796529	76.7534	12.9518	32.8313	148.716	0.938482	46.0636	9.65939	18.4918	0.522362	0.00262989	0.000248545	0.066303	0.00497516	0.0354621	0.0202267	0.0065831
188	1	1	1	1	6	18	182	832	[176,819,189,844]	-1708.85	-349.14			WT2_LACZ_1	1250	1774.74	1751	179249	144.426	0.959177	44.415	10.7623	17.3256	0.621179	21	21	555.337	547	56089	0	0.312911	313.162	0.809295	77.5144	13.3713	33.2523	144.426	0.959177	44.415	10.7623	17.3256	0.621179	0.00161096	0.000498434	0.0657492	0.00327999	0.0359179	0.0215557	0.00423175
189	1	1	1	1	6	19	217	981	[213,977,224,991]	-1665.12	-531.35			WT2_LACZ_1	1250	749.944	707	53996	102.957	0.807173	44.5622	8.37068	18.0465	0.46384	22	22	572.778	553	41240	0	0.76376	160.156	0.907125	49.4549	10.2906	19.1702	102.957	0.807173	44.5622	8.37068	18.0465	0.46384	0	8.56868e-05	0.0347012	0.000489585	0.0113473	0.0177404	0.000425173
190	1	1	1	1	6	20	314	1016	[307,1010,324,1022]	-1549.61	-569.92			WT2_LACZ_1	1250	1745.9	1633	172844	141.566	0.976868	43.1767	10.7623	16.1629	0.665865	23	23	587.97	582	58209	0	0.336772	240.234	0.964723	56.9534	14.0026	22.2774	141.566	0.976868	43.1767	10.7623	16.1629	0.665865	0	0.00023227	0.0917388	0	0.0551438	0.0334915	0
191	1	1	1	1	6	21	342	1025	[328,1014,357,1041]	-1517.22	-582.35			WT2_LACZ_1	1250	1466.92	1424	209769	204.485	0.931661	54.4099	13.2529	18.2408	0.726552	24	24	600.685	611	85898	0	0.409489	852.259	0.876137	118.119	22.7204	40.4842	204.485	0.931661	54.4099	13.2529	18.2408	0.726552	0.00543534	0.00217792	0.121868	0.00821039	0.0244763	0.0180886	0.0117877
192	1	1	1	1	6	22	339	1039	[333,1034,345,1050]	-1521.08	-600.6			WT2_LACZ_1	1250	1895.28	1734	170575	128.697	0.952116	42.2375	9.65939	16.8643	0.572771	25	25	642.656	631	57839	0	0.339083	215.925	0.946688	55.0236	12.9518	20.8325	128.697	0.952116	42.2375	9.65939	16.8643	0.572771	0	0.00400984	0.0894134	7.40819e-05	0.0510127	0.0214337	6.13849e-05
193	1	1	1	1	6	23	277	1044	[270,1039,282,1051]	-1596.53	-604.79			WT2_LACZ_1	1250	939.867	893	70490	107.247	0.955126	38.4359	8.71194	15.2116	0.572717	26	26	648.627	629	48647	0	0.690126	178.745	0.991562	47.7972	12.7436	17.379	107.247	0.955126	38.4359	8.71194	15.2116	0.572717	0	6.82726e-05	0.057839	0	0.0268448	0.0219118	0
194	1	1	1	1	6	24	323	1059	[315,1051,331,1067]	-1540.86	-621.55			WT2_LACZ_1	1250	2483.98	2493	315465	181.605	0.980022	48.7454	12.7436	17.436	0.730879	27	27	703.504	681	89345	0	0.283217	328.892	0.987888	65.0764	18.0966	21.8363	181.605	0.980022	48.7454	12.7436	17.436	0.730879	0	0.000210454	0.113091	0	0.0589879	0.0352603	0
195	1	1	1	1	6	25	694	1072	[690,1068,700,1077]	-1095.28	-637.4			WT2_LACZ_1	1250	845.491	785	46502	78.648	0.906071	34.6966	8.37068	12.5229	0.668432	28	28	672.618	666	36994	0	0.795536	117.257	0.920138	41.7178	9.65939	13.8507	78.648	0.906071	34.6966	8.37068	12.5229	0.668432	0	0	0.0559293	0	0.0266055	0.0295884	0
196	1	1	1	1	7	1	379	9	[368,2,388,17]	-1474.25	-648			WT2_LACZ_1	1250	1500.88	1430	189111	180.175	0.977008	48.7029	11.7875	18.2408	0.646214	2	2	557.714	558	70272	0	0.371591	336.042	0.936144	69.4158	16.3626	26.0641	180.175	0.977008	48.7029	11.7875	18.2408	0.646214	0	0.00041881	0.073798	0.00137161	0.0338901	0.0230198	0.0011813
197	1	1	1	1	7	2	344	41	[336,34,351,52]	-1515.32	-688.41			WT2_LACZ_1	1250	2339.79	2063	215261	131.557	0.979084	41.528	10.7623	15.0043	0.717281	3	3	772.054	782	71029	0	0.329967	327.462	0.970958	66.067	17.7103	24.1054	131.557	0.979084	41.528	10.7623	15.0043	0.717281	6.49466e-05	0.000653041	0.102745	0.000954522	0.0522242	0.0358556	0.000871652
198	1	1	1	1	7	3	266	53	[227,43,290,75]	-1618.42	-705.55			WT2_LACZ_1	1250	1384.5	1363	210444	217.355	0.929764	56.2104	11.7875	23.2683	0.506589	4	4	540.395	545	82140	0	0.390318	1395.64	0.721487	183.554	20.3366	82.3781	217.355	0.929764	56.2104	11.7875	23.2683	0.506589	0.00230215	0.00237277	0.0881541	0.00979394	0.0177584	0.00979074	0.0108324
199	1	1	1	1	7	4	821	110	[816,106,825,118]	-945.49	-769.88			WT2_LACZ_1	1250	771.14	727	33159	61.4885	0.904497	30.7323	6.05618	12.3688	0.489632	5	5	2303.09	1946	99033	1	2.98661	121.547	0.939934	41.5795	8.71194	15.6756	61.4885	0.904497	30.7323	6.05618	12.3688	0.489632	0	0.000329329	0.043282	0.000504904	0.0173292	0.0258449	0.000439523
200	1	1	1	1	7	5	537	149	[530,142,545,157]	-1283.32	-815.43			WT2_LACZ_1	1250	2411.9	2249	272545	161.586	0.997866	45.158	11.7875	15.8839	0.7421	6	6	740.327	744	83657	0	0.306947	280.273	0.9843	60.2932	16.3626	20.7103	161.586	0.997866	45.158	11.7875	15.8839	0.7421	0	0	0.153407	0	0.0782659	0.0518298	0
201	1	1	1	1	7	6	480	189	[466,181,489,198]	-1355.28	-863.66			WT2_LACZ_1	1250	1557.55	1404	219614	201.625	0.895879	56.186	11.0525	23.2683	0.475	7	7	727.17	645	102531	0	0.466869	381.8	0.898171	77.1195	16.0186	32.3914	201.625	0.895879	56.186	11.0525	23.2683	0.475	0	0.000673558	0.0870777	0.00272835	0.0357737	0.0203873	0.00237149
202	1	1	1	1	7	7	952	428	[947,423,957,433]	-788.58	-1148.06			WT2_LACZ_1	1250	940.5	871	56430	85.7978	0.963707	34.072	8.37068	12.5229	0.668432	8	8	714.133	706	42848	0	0.759312	135.847	0.989021	41.7757	10.9095	15.2116	85.7978	0.963707	34.072	8.37068	12.5229	0.668432	0	0	0.0865414	7.88426e-05	0.0438846	0.0418218	7.66323e-05
203	1	1	1	1	7	8	703	554	[691,545,714,563]	-1086.1	-1298.87			WT2_LACZ_1	1250	1182.26	1098	192708	233.084	0.97212	55.6726	14.9945	19.9572	0.75133	9	9	674.012	655	109864	0	0.570106	421.839	0.907974	80.1872	19.6263	28.7794	233.084	0.97212	55.6726	14.9945	19.9572	0.75133	0.000220384	0.0011254	0.0469877	0.000966657	0.0178739	0.0152499	0.00103999
204	1	1	1	1	7	9	532	595	[521,581,544,609]	-1290.65	-1348.05			WT2_LACZ_1	1250	1008.18	925	131064	185.895	0.919795	52.547	12.7436	16.4329	0.775493	10	10	556.546	560	72351	0	0.552028	586.285	0.827554	103.72	19.5566	35.4121	185.895	0.919795	52.547	12.7436	16.4329	0.775493	0.00120049	0.00114101	0.0162276	0.00231981	0.0061119	0.00635337	0.00305328
205	1	1	1	1	7	10	601	600	[588,583,617,613]	-1206.32	-1353.4			WT2_LACZ_1	1250	1199.25	1061	147508	175.886	0.975225	48.2076	12.9518	18.0385	0.718005	11	11	600.228	600	73828	0	0.500502	782.19	0.614281	161.396	21.5615	45.4741	175.886	0.975225	48.2076	12.9518	18.0385	0.718005	0.00121042	0.00106444	0.0217622	0.00279237	0.00751902	0.0072859	0.00351485
206	1	1	1	1	7	11	579	628	[571,620,591,638]	-1232.84	-1387.57			WT2_LACZ_1	1250	922.507	866	185424	287.423	0.822054	73.108	14.4215	27.2662	0.528914	12	12	494.607	484	99416	0	0.536155	403.25	0.913125	77.9582	18.2641	28.3959	287.423	0.822054	73.108	14.4215	27.2662	0.528914	0.000337216	0.00087046	0.0246414	0.00135844	0.00949211	0.00950775	0.00148498
207	1	1	1	1	7	12	92	723	[33,700,149,762]	-1814.12	-1508.75			WT2_LACZ_1	1250	1435.79	1353	218240	217.355	0.9601	54.4343	12.9518	20.3079	0.637769	13	13	492.283	489	74827	0	0.342866	3617.81	0.438531	486.214	34.8054	148.714	217.355	0.9601	54.4343	12.9518	20.3079	0.637769	0.00148238	0.00121196	0.0101481	0.00256443	0.00372847	0.00371552	0.00352588
208	1	1	1	1	7	13	653	733	[622,713,686,752]	-1145.16	-1513.03			WT2_LACZ_1	1250	885.218	817	150487	243.094	0.754144	73.2888	11.0279	27.396	0.402538	14	14	2752.25	2333	467882	1	3.10912	1971.92	0.532513	295.61	33.9311	85.305	243.094	0.754144	73.2888	11.0279	27.396	0.402538	0.0018882	0.00139765	0.0116484	0.00311917	0.0034938	0.00428451	0.00437484
209	1	1	1	1	7	14	859	738	[853,734,864,744]	-900.44	-1519.96			WT2_LACZ_1	1250	792.679	699	44390	80.078	0.725037	43.7523	6.4554	15.1368	0.426471	15	15	440.446	436	24665	0	0.555643	127.267	0.780026	51.2689	9.12932	15.8114	80.078	0.725037	43.7523	6.4554	15.1368	0.426471	0.000579356	0.00014806	0.022858	0.000732577	0.0138584	0.0174515	0.00112038
210	1	1	1	1	7	15	891	759	[881,748,906,774]	-859.58	-1546.4			WT2_LACZ_1	1250	950.442	840	146368	220.214	0.812173	64.7708	12.7436	20.4649	0.622703	16	16	500.299	485	77046	0	0.526386	623.464	0.767199	115.373	21.1716	36.4202	220.214	0.812173	64.7708	12.7436	20.4649	0.622703	0.00116295	0.00141749	0.0143042	0.00218466	0.00531938	0.00505829	0.00294902
211	1	1	1	1	7	16	872	769	[856,757,904,809]	-878.11	-1570.04			WT2_LACZ_1	1250	1334.04	1205	136072	145.856	0.974785	43.9197	10.7623	16.5076	0.651959	17	17	670.255	659	68366	0	0.502425	1407.08	0.534444	248.807	23.1803	76.1181	145.856	0.974785	43.9197	10.7623	16.5076	0.651959	0.00196929	0.00124561	0.0134315	0.00305194	0.00507815	0.00531139	0.00436355
212	1	1	1	1	7	17	329	772	[326,770,332,776]	-1533.03	-1559.93			WT2_LACZ_1	1250	754.571	703	21128	40.039	0.865538	25.9156	4.36505	9.04531	0.482576	18	18	428.714	430	12004	0	0.568156	40.039	0.865538	25.9156	4.36505	9.04531	40.039	0.865538	25.9156	4.36505	9.04531	0.482576
213	1	1	1	1	7	18	100	786	[85,761,146,804]	-1794.76	-1570.02			WT2_LACZ_1	1250	1053.88	1002	179159	243.094	0.955109	57.8681	14.9945	20.3079	0.738355	19	19	508.759	507	86489	0	0.48275	1959.05	0.607124	258.434	32.2013	77.3694	243.094	0.955109	57.8681	14.9945	20.3079	0.738355	0.00147333	0.00150078	0.0101213	0.0026656	0.00336378	0.00381143	0.00362119
214	1	1	1	1	7	19	870	812	[845,781,892,840]	-890.22	-1606.83			WT2_LACZ_1	1250	1356.32	1227	131563	138.707	0.982897	42.4762	10.9095	15.2116	0.717184	21	21	531.155	532	51522	0	0.391615	2119.21	0.60378	270.279	38.9664	71.8643	138.707	0.982897	42.4762	10.9095	15.2116	0.717184	0.00164442	0.00154135	0.0112671	0.00290324	0.00410528	0.00450958	0.00398937
215	1	1	1	1	7	20	889	835	[872,822,905,855]	-861.53	-1638.01			WT2_LACZ_1	1250	1105.12	1043	144771	187.325	0.978017	49.6086	13.1539	16.8357	0.781313	22	22	531.817	528	69668	0	0.481229	1005.26	0.697873	161.053	25.8293	42.2147	187.325	0.978017	49.6086	13.1539	16.8357	0.781313	0.0012052	0.00129028	0.0134301	0.00247229	0.0051359	0.00520513	0.0032135
216	1	1	1	1	7	21	877	852	[868,844,885,861]	-878.7	-1655.46			WT2_LACZ_1	1250	981.331	898	136405	198.765	0.925518	53.9995	12.9518	18.0862	0.716112	23	23	477.525	474	66376	0	0.48661	351.771	0.89399	74.3708	17.9372	24.0756	198.765	0.925518	53.9995	12.9518	18.0862	0.716112	0.000118639	0.000933462	0.0242023	0.000637614	0.0120674	0.00999677	0.000653097
217	1	1	1	1	7	22	780	868	[765,828,803,907]	-986.18	-1668.27			WT2_LACZ_1	1250	945.354	867	168273	254.534	0.87362	64.7374	14.4215	21.782	0.66208	24	24	498.067	488	88656	0	0.526858	1602.99	0.440095	322.496	22.9572	98.3287	254.534	0.87362	64.7374	14.4215	21.782	0.66208	0.00200574	0.000870297	0.0102359	0.00308105	0.00288345	0.00379934	0.00442118
218	1	1	1	1	7	23	702	876	[680,857,714,891]	-1090.31	-1684.68			WT2_LACZ_1	1250	1157.42	1044	140048	173.026	0.971398	48.0024	11.7875	18.0385	0.65346	26	26	528.355	523	63931	0	0.456493	856.548	0.690525	150.246	22.473	46.3616	173.026	0.971398	48.0024	11.7875	18.0385	0.65346	0.00108834	0.00112832	0.0148854	0.00216398	0.0053962	0.00534054	0.00283567
219	1	1	1	1	7	24	726	874	[709,859,743,889]	-1059.87	-1682.23			WT2_LACZ_1	1250	1116.43	1031	157417	201.625	0.954357	52.7432	12.9518	19.5197	0.663522	27	27	528.021	528	74451	0	0.472954	958.076	0.719491	152.503	23.9041	45.2678	201.625	0.954357	52.7432	12.9518	19.5197	0.663522	0.00126645	0.00131788	0.0131358	0.00172665	0.00495707	0.0046609	0.00261027
220	1	1	1	1	7	25	763	880	[754,870,774,891]	-1013.96	-1688.52			WT2_LACZ_1	1250	989.797	889	116796	168.736	0.935792	49.2072	11.0279	17.0888	0.645329	28	28	476.288	473	56202	0	0.481198	354.631	0.822779	81.1353	16.28	27.2306	168.736	0.935792	49.2072	11.0279	17.0888	0.645329	0.000898912	0.000463354	0.0218488	0.00117632	0.00793203	0.00889853	0.00179131
221	1	1	1	1	7	26	729	893	[700,884,744,906]	-1062.93	-1705.07			WT2_LACZ_1	1250	1053.27	993	162203	220.214	0.898555	58.5441	12.9518	20.6043	0.628595	29	29	517.123	521	79637	0	0.490971	830.809	0.667833	152.999	18.3166	54.1666	220.214	0.898555	58.5441	12.9518	20.6043	0.628595	0.00105402	0.00121121	0.0145933	0.00229459	0.00497256	0.00460183	0.0029131
222	1	1	1	1	7	27	132	900	[106,869,156,925]	-1771.53	-1711.74			WT2_LACZ_1	1250	1229.19	1139	195442	227.364	0.980429	54.5193	15.5455	18.8026	0.826775	30	30	508.547	508	80859	0	0.413724	2448.1	0.770317	227.693	42.6926	68.8722	227.364	0.980429	54.5193	15.5455	18.8026	0.826775	0.00136757	0.00119546	0.0370131	0.00306419	0.00750624	0.00616445	0.00386726
223	1	1	1	1	7	28	95	921	[80,908,113,934]	-1813.37	-1737.72			WT2_LACZ_1	1250	1403.88	1298	204967	208.775	0.988098	51.8375	13.1539	19.1701	0.686167	31	31	535.39	543	78167	0	0.381364	1023.85	0.947413	119.725	30.0405	42.7041	208.775	0.988098	51.8375	13.1539	19.1701	0.686167	0.000773206	0.00138475	0.0869997	0.00378785	0.0154513	0.0132141	0.00398101
224	1	1	1	1	7	29	403	941	[393,933,418,950]	-1442.69	-1762.36			WT2_LACZ_1	1250	913.413	841	68506	107.247	0.885959	41.4367	8.71194	13.7614	0.633072	32	32	617.92	596	46344	0	0.676495	347.481	0.7495	88.1656	16.0186	32.1157	107.247	0.885959	41.4367	8.71194	13.7614	0.633072	0.00161941	0.00094892	0.027043	0.00307569	0.00954402	0.0112298	0.00409376
225	1	1	1	1	7	30	189	963	[173,946,209,981]	-1701.32	-1787.62			WT2_LACZ_1	1250	1122.58	1093	221148	281.703	0.97601	60.9602	16.0186	21.788	0.735205	33	33	500.97	500	98691	0	0.446267	1286.97	0.942159	134.979	33.6761	45.0477	281.703	0.97601	60.9602	16.0186	21.788	0.735205	0.00187701	0.000827471	0.0821802	0.00400707	0.00914625	0.00951234	0.00512026
226	1	1	1	1	7	31	118	978	[111,972,126,985]	-1784.78	-1806.05			WT2_LACZ_1	1250	873.025	803	68969	112.967	0.952514	39.5558	9.65939	15.0043	0.643775	34	34	2753.22	2681	217504	1	3.15365	241.664	0.944902	58.3209	14.4215	19.9572	112.967	0.952514	39.5558	9.65939	15.0043	0.643775	0	0.000175377	0.0394235	0.000232336	0.0144354	0.017073	0.000202328
227	1	1	1	1	8	1	717	25	[710,14,726,40]	212.41	-669.34			WT2_LACZ_1	1250	1773.85	1845	358317	288.853	0.957992	62.89	14.9945	24.9469	0.601056	1	1	581.658	550	117495	0	0.327908	444.719	0.890074	83.9888	17.7103	33.6387	288.853	0.957992	62.89	14.9945	24.9469	0.601056	0.000705063	0.00183517	0.084765	0.00382479	0.042364	0.0186155	0.00399153
228	1	1	1	1	8	2	175	216	[167,208,183,226]	-435.77	-895.93			WT2_LACZ_1	1250	1231.43	1293	215501	250.244	0.982543	57.0736	16.0186	19.7541	0.810901	2	2	521.554	513	91272	0	0.423534	336.042	0.970164	66.9817	18.5665	22.9727	250.244	0.982543	57.0736	16.0186	19.7541	0.810901	0	0.000289076	0.0700533	0	0.0425466	0.0217021	0
229	1	1	1	1	8	3	992	241	[977,227,1006,271]	539.82	-931.58			WT2_LACZ_1	1250	1267.72	1263	211710	238.804	0.975298	56.1679	14.0026	20.3079	0.689514	3	3	500.108	503	83518	0	0.394492	1306.99	0.904689	141.658	31.027	55.7148	238.804	0.975298	56.1679	14.0026	20.3079	0.689514	0.00376422	0.00198953	0.0702638	0.00756866	0.0100509	0.00965551	0.00995688
230	1	1	1	1	8	4	957	247	[941,235,977,267]	498.77	-933.77			WT2_LACZ_1	1250	1232.88	1189	223151	258.823	0.946411	60.2597	15.5455	20.4345	0.76075	4	4	531.116	515	96132	0	0.430793	1168.28	0.86954	139.344	28.4257	53.005	258.823	0.946411	60.2597	15.5455	20.4345	0.76075	0.00335878	0.00212551	0.0798233	0.00986021	0.0143653	0.0102091	0.011631
231	1	1	1	1	8	5	516	245	[510,238,521,260]	-28.8	-934.78			WT2_LACZ_1	1250	1749.18	1669	223895	183.035	0.969934	49.4459	11.7875	18.8026	0.626905	5	5	498.508	500	63809	0	0.284995	285.993	0.907981	66.0246	13.1539	27.5864	183.035	0.969934	49.4459	11.7875	18.8026	0.626905	0.000334427	0.000278081	0.0794075	0.000365918	0.0583212	0.0300094	0.000593106
232	1	1	1	1	8	6	483	275	[477,269,489,287]	-67.84	-968.9			WT2_LACZ_1	1250	1622.26	1469	193049	170.166	0.949481	48.7029	10.7623	18.4934	0.581954	6	6	657.824	600	78281	0	0.405498	277.413	0.950054	62.147	14.9945	23.182	170.166	0.949481	48.7029	10.7623	18.4934	0.581954	0	0.000535445	0.0937462	0.00048319	0.061813	0.0320765	0.000416494
233	1	1	1	1	8	7	933	316	[925,309,947,324]	474.13	-1014.77			WT2_LACZ_1	1250	2807.7	2798	612078	311.732	0.9624	65.0339	15.5455	24.6091	0.631698	7	7	552.188	547	120377	0	0.196669	400.39	0.953342	74.4043	17.9372	28.3889	311.732	0.9624	65.0339	15.5455	24.6091	0.631698	0	0.000123011	0.165607	0	0.115737	0.0428511	0
234	1	1	1	1	8	8	485	320	[479,309,492,334]	-64.58	-1022.98			WT2_LACZ_1	1250	2029.6	2116	288203	203.055	0.965078	52.3418	12.9518	19.6609	0.658759	8	8	549.606	543	78044	0	0.270795	357.491	0.856667	78.2394	15.5455	31.4487	203.055	0.965078	52.3418	12.9518	19.6609	0.658759	0.000444973	0.000208391	0.0933303	0.00277522	0.0642361	0.027895	0.00290876
235	1	1	1	1	8	9	514	331	[507,325,520,338]	-30.72	-1032.91			WT2_LACZ_1	1250	1580.69	1502	165972	150.146	0.98347	44.1673	11.1709	15.2116	0.734365	9	9	589.79	583	61928	0	0.373123	205.915	0.985206	51.6323	12.9518	18.4805	150.146	0.98347	44.1673	11.1709	15.2116	0.734365	0	0.000110642	0.12508	0	0.0843471	0.0472689	0
236	1	1	1	1	8	10	346	367	[329,353,360,382]	-232.82	-1077.43			WT2_LACZ_1	1250	1452.91	1327	185972	183.035	0.973976	49.2407	12.7436	18.2408	0.698631	10	10	668.203	677	85530	0	0.459908	1113.94	0.946554	124.994	30.7455	41.0626	183.035	0.973976	49.2407	12.7436	18.2408	0.698631	0.00157482	0.00182372	0.073559	0.0058703	0.00981328	0.0120663	0.00654977
237	1	1	1	1	8	11	364	467	[352,454,396,480]	-201.93	-1194.55			WT2_LACZ_1	1250	1355.53	1383	229085	241.664	0.981864	56.1254	14.9945	19.9572	0.75133	11	11	1447.16	1363	244570	0	1.06759	1364.19	0.865793	151.226	29.8953	57.488	241.664	0.981864	56.1254	14.9945	19.9572	0.75133	0.002653	0.00230295	0.0723475	0.00805048	0.0104868	0.00999609	0.0094047
238	1	1	1	1	8	12	407	478	[381,466,428,497]	-161.29	-1211.79			WT2_LACZ_1	1250	1745.59	1838	296751	243.094	0.948237	58.2874	14.0026	21.451	0.652771	12	12	2603.52	2680	442599	1	1.49148	1407.08	0.868422	153.121	27.8186	62.5685	243.094	0.948237	58.2874	14.0026	21.451	0.652771	0.00263599	0.00126808	0.0732815	0.0060665	0.012709	0.0108752	0.0076398
239	1	1	1	1	8	13	656	507	[651,499,661,512]	138.55	-1241.3			WT2_LACZ_1	1250	790.5	751	49011	88.6578	0.849867	39.2746	7.69382	15.8013	0.48691	13	13	585.758	569	36317	0	0.740997	142.996	0.938339	45.176	10.7623	17.0619	88.6578	0.849867	39.2746	7.69382	15.8013	0.48691	0	0.000458247	0.0501646	0.000472307	0.026623	0.0208432	0.000395192
240	1	1	1	1	8	14	592	534	[574,523,621,547]	70.75	-1277.22			WT2_LACZ_1	1250	1284.29	1227	184938	205.915	0.963515	52.7947	12.9518	19.0891	0.678492	14	14	561.257	546	80821	0	0.437017	1201.17	0.864013	142.196	27.5037	57.8723	205.915	0.963515	52.7947	12.9518	19.0891	0.678492	0.00238571	0.00139734	0.065266	0.00694005	0.0108406	0.00996832	0.0081825
241	1	1	1	1	8	15	564	563	[551,540,581,583]	32.15	-1309.59			WT2_LACZ_1	1250	1436.33	1435	191032	190.185	0.978891	49.9412	12.9518	18.8026	0.688828	15	15	564.759	565	75113	0	0.393196	1138.25	0.861461	138.832	26.8801	53.7383	190.185	0.978891	49.9412	12.9518	18.8026	0.688828	0.00178627	0.00166938	0.0665035	0.00588837	0.0128196	0.0100344	0.00676259
242	1	1	1	1	8	16	637	588	[631,583,644,593]	117.31	-1339.59			WT2_LACZ_1	1250	1015.7	961	91413	128.697	0.969375	41.4855	10.7623	16.2886	0.660725	16	16	953.689	981	85832	0	0.938947	164.446	0.985957	46.1061	11.7875	17.6525	128.697	0.969375	41.4855	10.7623	16.2886	0.660725	0	0	0.0993756	0	0.0732466	0.0361639	0
243	1	1	1	1	8	17	188	619	[184,614,195,625]	-419.13	-1376.63			WT2_LACZ_1	1250	798.69	727	33545	60.0585	0.843063	32.5861	6.26135	12.5009	0.500873	17	17	594.476	575	24968	0	0.744314	118.687	0.856307	45.1	9.65939	15.3752	60.0585	0.843063	32.5861	6.26135	12.5009	0.500873	7.66827e-05	8.61952e-05	0.0397055	0.000778478	0.0232814	0.0254064	0.000768876
244	1	1	1	1	8	18	882	725	[874,721,888,730]	408.51	-1504.25			WT2_LACZ_1	1250	795.093	739	59632	107.247	0.73693	49.8164	6.4554	17.2763	0.373656	18	18	2258.53	1836	169390	1	2.84059	147.286	0.866006	49.6781	10.7623	18.4918	107.247	0.73693	49.8164	6.4554	17.2763	0.373656	0	0.000469302	0.0577976	1.73918e-05	0.0368684	0.021924	1.72158e-05
245	1	1	1	1	8	19	920	727	[907,721,927,735]	452	-1508.16			WT2_LACZ_1	1250	1583.6	1524	193199	174.456	0.971252	48.2076	12.9518	18.0385	0.718005	19	19	570.697	561	69625	0	0.36038	323.172	0.903468	70.5357	15.5455	26.0578	174.456	0.971252	48.2076	12.9518	18.0385	0.718005	8.34728e-05	3.37196e-05	0.0623263	0.00185943	0.0329727	0.0210367	0.00170182
246	1	1	1	1	8	20	549	861	[540,856,555,873]	9.96	-1668.95			WT2_LACZ_1	1250	1681.34	1631	163090	138.707	0.961436	43.4243	10.2906	16.4222	0.62663	20	20	504.289	497	48916	0	0.299933	225.934	0.837804	63.5995	12.7436	25.7625	138.707	0.961436	43.4243	10.2906	16.4222	0.62663	0.00416661	0	0.0869505	0.00361815	0.0557248	0.0313741	0.00676834
247	1	1	1	1	8	21	328	880	[315,872,342,889]	-251.92	-1690.14			WT2_LACZ_1	1250	847.134	818	82172	138.707	0.782397	53.3613	7.69382	20.4623	0.375999	21	21	2539.44	2226	246326	1	2.99769	407.54	0.741309	96.5362	15.5455	33.8591	138.707	0.782397	53.3613	7.69382	20.4623	0.375999	0.00125131	0.000381903	0.020713	0.00206919	0.00903035	0.00825558	0.00289105
248	1	1	1	1	8	22	829	957	[819,950,838,968]	345.67	-1783.4			WT2_LACZ_1	1250	1584.7	1472	167978	151.576	0.988142	44.1673	12.7436	15.7985	0.806634	22	22	533.349	521	56535	0	0.336562	350.341	0.894236	74.1991	17.1288	24.5048	151.576	0.988142	44.1673	12.7436	15.7985	0.806634	0.000926108	0.000417895	0.0492217	0.00127619	0.0278391	0.017401	0.00196777
249	1	1	1	1	8	23	797	1004	[786,992,808,1027]	307.33	-1840.82			WT2_LACZ_1	1250	1598.31	1537	175814	157.296	0.949854	46.8066	10.7623	18.4918	0.582005	23	23	511.609	504	56277	0	0.320094	649.204	0.650297	138.894	19.6263	44.1572	157.296	0.949854	46.8066	10.7623	18.4918	0.582005	0.00260348	0.000766596	0.0291447	0.00343977	0.0151931	0.0105048	0.00525085
250	1	1	1	1	9	1	938	50	[933,42,946,57]	1759.04	-697.01			WT2_LACZ_1	1250	977.705	918	86038	125.837	0.832392	47.7728	7.69382	20.1991	0.3809	1	1	843.58	827	74235	0	0.862816	195.905	0.89784	55.2623	10.9095	21.7785	125.837	0.832392	47.7728	7.69382	20.1991	0.3809	0	0.00179178	0.0789702	0.000821692	0.0399901	0.0251488	0.00071923
251	1	1	1	1	9	2	829	230	[824,225,837,236]	1630.01	-911.84			WT2_LACZ_1	1250	1973.19	1764	183507	132.987	0.97934	41.7422	11.0279	14.2379	0.774546	2	2	589.946	595	54865	0	0.29898	190.185	0.98377	49.6935	13.1539	17.379	132.987	0.97934	41.7422	11.0279	14.2379	0.774546	0	0	0.136289	0	0.0970454	0.0513854	0
252	1	1	1	1	9	3	791	236	[786,230,796,244]	1582.27	-919.98			WT2_LACZ_1	1250	1814.45	1550	168744	132.987	0.990297	41.2804	10.7623	15.369	0.70026	3	3	617.172	619	57397	0	0.340142	171.596	0.975716	47.5921	11.7875	18.0538	132.987	0.990297	41.2804	10.7623	15.369	0.70026	0	0	0.15469	0	0.102294	0.0590971	0
253	1	1	1	1	9	4	1035	277	[1029,272,1047,283]	1877.54	-968.53			WT2_LACZ_1	1250	1048.58	994	123733	168.736	0.913754	50.394	10.7623	20.7103	0.519658	4	4	765.678	772	90350	0	0.730201	230.224	0.933624	57.6114	11.7875	23.7505	168.736	0.913754	50.394	10.7623	20.7103	0.519658	0	0.000272061	0.0854767	0.000208309	0.0558552	0.0270577	0.000188281
254	1	1	1	1	9	5	1042	312	[1033,308,1059,317]	1886.8	-1009.79			WT2_LACZ_1	1250	793.649	745	74603	134.417	0.730589	56.2546	7.69382	25.2066	0.30523	5	5	2317.24	1994	217821	1	2.91974	217.355	0.674811	77.4475	9.65939	32.5831	134.417	0.730589	56.2546	7.69382	25.2066	0.30523	0.00215993	7.26774e-05	0.0352901	0.00331581	0.0160305	0.0123776	0.00482145
255	1	1	1	1	9	6	944	342	[933,338,949,346]	1762.2	-1045.92			WT2_LACZ_1	1250	849.022	777	38206	64.3484	0.866478	32.8183	6.98547	10.0439	0.695492	6	6	3440.6	2408	154827	1	4.05243	153.006	0.787021	55.7151	8.85488	21.0002	64.3484	0.866478	32.8183	6.98547	10.0439	0.695492	0.00974391	0	0.0571281	0.00696007	0.026788	0.0277488	0.0148209
256	1	1	1	1	9	7	899	346	[894,341,906,350]	1712.15	-1049.74			WT2_LACZ_1	1250	784.717	723	41590	75.7881	0.758365	40.6937	6.98547	14.3904	0.485427	7	7	648.17	602	34353	0	0.825992	130.127	0.891906	45.3387	9.38495	16.1631	75.7881	0.758365	40.6937	6.98547	14.3904	0.485427	0.000339632	0	0.0436783	0.000358745	0.025546	0.0243955	0.000583496
257	1	1	1	1	9	8	604	354	[600,344,609,364]	1359.47	-1060.67			WT2_LACZ_1	1250	854.198	799	94816	158.726	0.82069	54.4189	8.71194	21.7912	0.399791	8	8	732.811	714	81342	0	0.857893	210.205	0.850479	60.4314	10.7623	25.2012	158.726	0.82069	54.4189	8.71194	21.7912	0.399791	0	0.000646699	0.0565219	0.00142693	0.0344294	0.0188289	0.00127845
258	1	1	1	1	9	9	709	358	[703,352,715,365]	1484.45	-1064.58			WT2_LACZ_1	1250	1770.69	1728	169986	137.277	1.00014	41.528	11.7875	14.2379	0.827893	9	9	574.823	578	55183	0	0.324633	194.475	0.976003	50.6507	14.0026	17.6525	137.277	1.00014	41.528	11.7875	14.2379	0.827893	0	0	0.125535	0	0.0875392	0.047943	0
259	1	1	1	1	9	10	1067	361	[1063,359,1069,365]	1911.39	-1069.75			WT2_LACZ_1	1250	781.353	749	26566	48.6188	0.904561	27.3256	5.77389	9.83174	0.58727	10	10	582.853	572	19817	0	0.745953	48.6188	0.904561	27.3256	5.77389	9.83174	48.6188	0.904561	27.3256	5.77389	9.83174	0.58727
260	1	1	1	1	9	11	725	404	[717,397,732,411]	1503.28	-1119.88			WT2_LACZ_1	1250	1528.25	1402	201729	188.755	0.952855	51.1126	13.3713	16.9142	0.790536	11	11	601.152	579	79352	0	0.393359	264.543	0.980444	58.8072	15.7295	20.7473	188.755	0.952855	51.1126	13.3713	16.9142	0.790536	0	0.000564228	0.0899505	0.00140393	0.0513678	0.028293	0.0012154
261	1	1	1	1	9	12	978	442	[973,438,984,447]	1806.98	-1165.73			WT2_LACZ_1	1250	858.8	803	47234	78.648	0.937477	33.5342	8.37068	12.7921	0.654364	13	13	1051.64	1013	57840	0	1.22454	125.837	0.969122	41.0327	9.65939	15.7985	78.648	0.937477	33.5342	8.37068	12.7921	0.654364	0	9.03983e-05	0.0577233	0.000119908	0.0356418	0.029666	0.000107375
262	1	1	1	1	9	13	1049	448	[1042,442,1057,455]	1892	-1172.93			WT2_LACZ_1	1250	3216.01	2805	337681	150.146	0.984417	44.1248	11.0525	15.7893	0.699997	14	14	745.181	744	78244	0	0.23171	241.664	0.968159	56.9199	14.4215	20.7103	150.146	0.984417	44.1248	11.0525	15.7893	0.699997	0	0	0.203948	0	0.123359	0.0721192	0
263	1	1	1	1	9	14	503	455	[497,449,509,462]	1238.25	-1181			WT2_LACZ_1	1250	1908.3	1842	179380	134.417	0.990683	41.4855	10.7623	15.369	0.70026	15	15	801.372	759	75329	0	0.419941	194.475	0.984985	50.1889	13.3713	17.3256	134.417	0.990683	41.4855	10.7623	15.369	0.70026	0	0	0.148342	0	0.10935	0.0565252	0
264	1	1	1	1	9	15	975	503	[970,499,983,517]	1805.85	-1243.07			WT2_LACZ_1	1250	803.295	762	35345	62.9184	0.953368	29.494	6.4554	10.9092	0.591739	16	16	617.318	610	27162	0	0.768482	197.335	0.779429	63.8896	9.38495	24.3639	62.9184	0.953368	29.494	6.4554	10.9092	0.591739	0.00879361	0.00058451	0.05817	0.0100858	0.0180438	0.0250313	0.0161233
265	1	1	1	1	9	16	750	580	[744,576,754,587]	1532.23	-1331.84			WT2_LACZ_1	1250	1002.77	948	73202	104.387	0.926231	39.1029	8.37068	14.7629	0.567008	17	17	751.493	746	54859	0	0.749419	130.127	0.966992	41.8182	9.38495	16.2886	104.387	0.926231	39.1029	8.37068	14.7629	0.567008	0	0	0.113638	0	0.0722524	0.0418163	0
266	1	1	1	1	9	17	572	593	[568,589,578,599]	1321.15	-1346.64			WT2_LACZ_1	1250	994.792	942	71625	102.957	0.931449	38.6166	8.71194	14.2379	0.611884	18	18	797.597	806	57427	0	0.801773	131.557	0.979084	41.528	10.7623	15.4325	102.957	0.931449	38.6166	8.71194	14.2379	0.611884	0	0	0.107285	0	0.0715406	0.0486909	0
267	1	1	1	1	9	18	910	607	[904,597,917,625]	1724.7	-1366.6			WT2_LACZ_1	1250	1565.43	1590	198809	181.605	0.881318	54.2047	10.9095	22.2797	0.489661	19	19	653.409	646	82983	0	0.417401	373.221	0.822517	83.2612	14.9945	35.0076	181.605	0.881318	54.2047	10.9095	22.2797	0.489661	0.00220695	0.00139629	0.0702141	0.00554093	0.0350081	0.0181116	0.00678468
268	1	1	1	1	9	19	892	609	[888,604,898,613]	1704.82	-1364.61			WT2_LACZ_1	1250	828.094	776	43889	75.7881	0.953317	32.3719	7.69382	12.5229	0.614382	20	20	3019.53	2654	160035	1	3.64636	104.387	0.953313	37.9921	8.71194	13.116	75.7881	0.953317	32.3719	7.69382	12.5229	0.614382	0	0	0.0568466	0	0.0403921	0.0314541	0
269	1	1	1	1	9	20	780	640	[774,634,791,647]	1572.13	-1402.69			WT2_LACZ_1	1250	1986.52	1886	292019	210.205	0.98289	52.2903	12.9518	19.1701	0.675622	21	21	684.524	637	100625	0	0.344584	285.993	0.986881	60.746	15.5455	22.2774	210.205	0.98289	52.2903	12.9518	19.1701	0.675622	0	0	0.127718	0	0.0811405	0.0402286	0
270	1	1	1	1	9	21	968	649	[963,644,973,659]	1793.91	-1415.9			WT2_LACZ_1	1250	892.123	861	72262	115.827	0.879066	43.3999	8.37068	17.6525	0.474192	22	22	616.346	604	49924	0	0.690875	177.316	0.92758	50.8894	10.7623	20.7103	115.827	0.879066	43.3999	8.37068	17.6525	0.474192	0	0.00010154	0.0616111	0.000213124	0.0343911	0.0220225	0.000199396
271	1	1	1	1	9	22	412	687	[404,680,420,696]	1128.9	-1459.38			WT2_LACZ_1	1250	2139.94	2238	306012	204.485	0.969257	52.2994	13.3713	18.9752	0.704673	23	23	680.811	638	97356	0	0.318144	290.283	0.934951	64.5991	16.0186	23.4127	204.485	0.969257	52.2994	13.3713	18.9752	0.704673	0	0.000845457	0.120975	0.00363752	0.0755825	0.0375077	0.00318557
272	1	1	1	1	9	23	423	734	[417,726,430,746]	1143.3	-1516.71			WT2_LACZ_1	1250	1466.92	1458	199501	194.475	0.949734	52.0517	11.7875	20.3079	0.580437	24	24	612.934	605	83359	0	0.417838	287.423	0.904381	66.4529	14.0026	26.3932	194.475	0.949734	52.0517	11.7875	20.3079	0.580437	0	0.000142069	0.0764283	0.00166968	0.0412609	0.0275988	0.00141724
273	1	1	1	1	9	24	437	764	[430,758,447,770]	1160.47	-1550.52			WT2_LACZ_1	1250	1629.74	1493	172752	151.576	0.921832	47.3444	9.38495	19.5197	0.480793	25	25	492.877	491	52245	0	0.302428	201.625	0.869702	57.8771	10.9095	24.3443	151.576	0.921832	47.3444	9.38495	19.5197	0.480793	0	6.15566e-05	0.104932	0	0.0824172	0.0468914	0
274	1	1	1	1	9	25	149	783	[144,778,158,789]	817.14	-1573.22			WT2_LACZ_1	1250	1844.55	1573	171543	132.987	0.967855	42.2375	10.9095	14.6931	0.742494	26	26	656.602	656	61064	0	0.355969	194.475	0.971254	50.8984	13.1539	18.2408	132.987	0.967855	42.2375	10.9095	14.6931	0.742494	0	0	0.121145	0	0.082539	0.0475163	0
275	1	1	1	1	9	26	140	797	[134,792,146,803]	804.15	-1590.63			WT2_LACZ_1	1250	1728.89	1543	159058	131.557	0.984958	41.2804	10.7623	14.7629	0.72901	27	27	673.12	644	61927	0	0.389336	184.465	0.983569	48.9506	13.1539	16.9142	131.557	0.984958	41.2804	10.7623	14.7629	0.72901	0	7.71878e-05	0.126798	0	0.0892092	0.0504289	0
276	1	1	1	1	9	27	1009	859	[1006,856,1016,864]	1845.58	-1664.52			WT2_LACZ_1	1250	809.828	772	46970	82.9379	0.807903	39.9597	6.4554	12.7921	0.50464	28	28	2704.17	2430	156842	1	3.3392	111.537	0.96887	38.6411	8.37068	13.6002	82.9379	0.807903	39.9597	6.4554	12.7921	0.50464	0	0.00111787	0.0544462	0	0.0353766	0.0180293	0
277	1	1	1	1	9	28	1021	861	[1016,855,1027,866]	1857.89	-1666.02			WT2_LACZ_1	1250	816.039	779	62019	108.677	0.803114	46.0147	8.31272	15.3499	0.541549	29	29	1472.58	1348	111916	0	1.80454	150.146	0.958252	45.3297	11.0279	16.8357	108.677	0.803114	46.0147	8.31272	15.3499	0.541549	0	0.00370247	0.0540971	0.000334571	0.0262485	0.0186608	0.000290021
278	1	1	1	1	9	29	718	864	[711,858,723,874]	1494.05	-1672.04			WT2_LACZ_1	1250	1175.9	1100	117590	142.996	0.862798	49.1313	8.71194	20.584	0.423239	30	30	7104.23	6264	710423	1	6.04153	201.625	0.919091	54.7669	11.0525	22.7471	142.996	0.862798	49.1313	8.71194	20.584	0.423239	0	4.47373e-05	0.128331	0	0.0823304	0.0409272	0
279	1	1	1	1	9	30	554	941	[535,935,560,948]	1293.14	-1763.41			WT2_LACZ_1	1250	924.333	912	119239	184.465	0.900726	53.4527	11.1709	18.7836	0.594714	31	31	1904.63	1413	245697	1	2.06054	341.761	0.791713	82.7749	14.0026	31.9202	184.465	0.900726	53.4527	11.1709	18.7836	0.594714	0.0210901	0.000564316	0.163582	0.0190612	0.0801437	0.0889957	0.0356884
280	1	1	1	1	9	31	21	950	[17,946,62,968]	682.05	-1778.77			WT2_LACZ_1	1250	825.167	778	44559	77.2181	0.969415	32.1332	7.69382	11.4651	0.671062	32	32	585.241	549	31603	0	0.709239	474.748	0.49775	155.176	9.65939	56.241	77.2181	0.969415	32.1332	7.69382	11.4651	0.671062	0.0017587	0.000708204	0.00881436	0.00317243	0.00304638	0.00439916	0.00430936
281	1	1	1	1	9	32	854	1017	[850,1013,862,1022]	1659.47	-1853.36			WT2_LACZ_1	1250	795.433	768	47726	85.7978	0.901325	36.4302	8.37068	12.5259	0.668269	33	33	1048.82	955	62929	0	1.31855	135.847	0.946077	43.672	10.7623	16.9142	85.7978	0.901325	36.4302	8.37068	12.5259	0.668269	0.000110176	6.82249e-06	0.0380556	0.00067198	0.0177827	0.0190513	0.000697592
282	1	2	1	1	1	1	796	29	[786,14,806,54]	305.73	607.35			WT2_LACZ_1	1250	1472.93	1440	164968	160.156	0.963361	46.568	11.7875	17.062	0.690862	3	3	557.42	566	62431	0	0.378443	776.47	0.795982	124.098	21.5615	50.7763	160.156	0.963361	46.568	11.7875	17.062	0.690862	0.00285047	0.00452903	0.113569	0.014543	0.0253078	0.0172309	0.015598
283	1	2	1	1	1	2	882	31	[875,25,895,37]	413.36	608.28			WT2_LACZ_1	1250	1292.84	1294	204268	225.934	0.965686	55.1773	13.1539	20.6043	0.638406	4	4	485.766	482	76751	0	0.375737	300.292	0.944446	65.0429	15.5455	25.3448	225.934	0.965686	55.1773	13.1539	20.6043	0.638406	0	0.000116615	0.0668455	0	0.0400187	0.0235837	0
284	1	2	1	1	1	3	13	56	[7,49,20,68]	-630.21	575.33			WT2_LACZ_1	1250	1719.66	1561	182284	151.576	0.962094	45.3631	10.7623	18.0385	0.596628	5	5	538.953	542	57129	0	0.313407	273.123	0.927624	63.1557	14.9945	24.1583	151.576	0.962094	45.3631	10.7623	18.0385	0.596628	0	4.50448e-05	0.0713735	0.000661872	0.0389494	0.0256009	0.000571199
285	1	2	1	1	1	4	558	86	[549,75,566,99]	21.09	540.46			WT2_LACZ_1	1250	1327.28	1304	229619	247.384	0.99706	55.9203	15.5455	19.5914	0.793489	7	7	490.237	492	84811	0	0.369355	407.54	0.919493	77.829	18.5665	30.0975	247.384	0.99706	55.9203	15.5455	19.5914	0.793489	0.00038974	0.000271134	0.0507624	0.00155101	0.030255	0.0151956	0.00173444
286	1	2	1	1	1	5	485	96	[469,83,497,107]	-67.22	530.4			WT2_LACZ_1	1250	1364.04	1354	184146	193.045	0.967677	50.8984	12.9518	17.6525	0.733707	8	8	484.156	484	65361	0	0.354941	673.513	0.901627	102.035	21.1716	40.0569	193.045	0.967677	50.8984	12.9518	17.6525	0.733707	0.0032301	0.00240373	0.0979728	0.00604647	0.0216215	0.0180197	0.00814595
287	1	2	1	1	1	6	443	98	[428,89,468,108]	-110.24	527.46			WT2_LACZ_1	1250	1403.66	1358	227393	231.654	0.929215	58.0642	13.1539	22.9738	0.572562	9	9	547	542	88614	0	0.389695	908.027	0.858881	124.372	20.4695	50.4858	231.654	0.929215	58.0642	13.1539	22.9738	0.572562	0.00332975	0.00224544	0.0944327	0.00945032	0.0216951	0.0127936	0.0112656
288	1	2	1	1	1	7	197	116	[172,85,216,132]	-413.53	512.7			WT2_LACZ_1	1250	1269.49	1249	191693	215.925	0.951863	54.7244	12.7436	21.7594	0.585658	10	10	512.033	511	77317	0	0.403338	1149.69	0.711445	168.948	19.5566	71.7009	215.925	0.951863	54.7244	12.7436	21.7594	0.585658	0.00283364	0.00240662	0.0822528	0.0111749	0.0165779	0.00791227	0.0125596
289	1	2	1	1	1	8	171	112	[151,100,189,125]	-441.02	511.33			WT2_LACZ_1	1250	1582.32	1587	259501	234.514	0.976588	55.5876	13.1539	20.3079	0.647723	11	11	1369.63	1354	224619	0	0.86558	959.506	0.871923	125.936	26.8247	48.1631	234.514	0.976588	55.5876	13.1539	20.3079	0.647723	0.0017812	0.00219069	0.085596	0.00696794	0.01336	0.0110524	0.00774813
290	1	2	1	1	1	9	467	129	[462,123,474,136]	-85.84	490			WT2_LACZ_1	1250	1811.26	1690	159391	125.837	0.980964	40.5374	9.65939	14.7629	0.654301	12	12	499.352	507	43943	0	0.275693	188.755	0.966268	50.4031	12.7436	18.4696	125.837	0.980964	40.5374	9.65939	14.7629	0.654301	0	9.63794e-07	0.137733	0	0.0908248	0.0542362	0
291	1	2	1	1	1	10	692	135	[684,129,702,142]	183.14	482.53			WT2_LACZ_1	1250	1385.67	1411	206465	213.065	0.97569	53.0333	14.0026	18.4918	0.757235	13	13	502.483	497	74870	0	0.362628	285.993	0.957518	62.6088	15.5455	23.182	213.065	0.97569	53.0333	14.0026	18.4918	0.757235	0	0.000877655	0.0783624	0	0.0448953	0.0298397	0
292	1	2	1	1	1	11	518	146	[512,140,527,153]	-24.85	470.26			WT2_LACZ_1	1250	1558.31	1423	171414	157.296	0.985459	45.1155	11.7875	15.7985	0.746114	14	14	560.491	550	61654	0	0.359679	231.654	0.940963	57.3393	14.0026	19.4219	157.296	0.985459	45.1155	11.7875	15.7985	0.746114	0	4.82112e-05	0.0955218	3.21147e-05	0.0602259	0.0342451	3.06143e-05
293	1	2	1	1	1	12	820	148	[809,132,829,163]	335.36	468.45			WT2_LACZ_1	1250	1300.25	1287	188536	207.345	0.972365	52.4955	13.1539	18.4696	0.712194	15	15	599.772	601	86967	0	0.461275	707.832	0.926645	101.779	22.473	38.9394	207.345	0.972365	52.4955	13.1539	18.4696	0.712194	0.00230782	0.000797576	0.120871	0.00578139	0.0229956	0.0217699	0.00698747
294	1	2	1	1	1	13	687	156	[663,142,711,171]	176.3	457.62			WT2_LACZ_1	1250	1600.42	1704	291276	260.253	0.948495	60.2932	14.0026	22.9682	0.609652	16	16	502.516	499	91458	0	0.313991	1429.96	0.890252	150.576	32.3755	61.2944	260.253	0.948495	60.2932	14.0026	22.9682	0.609652	0.00405173	0.00202447	0.0620216	0.00846487	0.0104427	0.00868419	0.0109521
295	1	2	1	1	1	14	808	168	[791,156,819,182]	317.54	443.19			WT2_LACZ_1	1250	1417.23	1398	214002	215.925	0.968483	53.7853	12.9518	19.1701	0.675622	17	17	572.106	574	86388	0	0.403678	830.809	0.923475	110.645	25.6812	40.4842	215.925	0.968483	53.7853	12.9518	19.1701	0.675622	0.00158389	0.00212484	0.0978156	0.00593972	0.0129988	0.0173611	0.00654777
296	1	2	1	1	1	15	354	182	[345,176,360,189]	-223.01	427.16			WT2_LACZ_1	1250	1527.66	1485	177208	165.876	0.985847	46.3113	11.7875	16.9142	0.696897	18	18	556.353	550	64537	0	0.364188	221.644	0.964229	54.7335	14.0026	19.5197	165.876	0.985847	46.3113	11.7875	16.9142	0.696897	0	0	0.100561	0	0.0630828	0.0384319	0
297	1	2	1	1	1	16	378	193	[371,187,387,200]	-191.48	413.77			WT2_LACZ_1	1250	1776.34	1647	184739	148.716	0.984295	43.9197	10.7623	16.9142	0.636287	19	19	579.962	575	60316	0	0.326493	223.074	0.938192	56.4336	13.1539	21.451	148.716	0.984295	43.9197	10.7623	16.9142	0.636287	0	0	0.116664	0.000337287	0.0754809	0.0426025	0.000292561
298	1	2	1	1	1	17	380	227	[374,221,389,234]	-189.51	372.55			WT2_LACZ_1	1250	1609.8	1579	178688	158.726	0.953296	46.8491	10.7623	18.4805	0.582361	20	20	602.955	607	66928	0	0.374552	228.794	0.954639	56.1679	13.1539	21.6603	158.726	0.953296	46.8491	10.7623	18.4805	0.582361	0	0	0.118204	0	0.080252	0.0419705	0
299	1	2	1	1	1	18	734	256	[727,249,741,267]	232.72	338.39			WT2_LACZ_1	1250	1691.71	1689	172554	145.856	0.954898	44.8343	10.7623	16.2886	0.660725	21	21	518.284	527	52865	0	0.306368	245.954	0.876376	63.4368	14.4215	23.4433	145.856	0.954898	44.8343	10.7623	16.2886	0.660725	0.00120715	9.89439e-06	0.0797271	0.00166528	0.054589	0.0277261	0.00249653
300	1	2	1	1	1	19	765	306	[738,288,790,320]	271.51	279.5			WT2_LACZ_1	1250	1720.4	1677	230533	191.615	0.942562	52.0607	11.7875	19.1701	0.614887	22	22	672.082	684	90059	0	0.390656	662.073	0.556231	163.984	18.0966	73.6623	191.615	0.942562	52.0607	11.7875	19.1701	0.614887	0.00457401	0.00735672	0.153128	0.0261436	0.0525465	0.0265821	0.0275999
301	1	2	1	1	1	20	379	337	[370,329,392,346]	-191.01	241.88			WT2_LACZ_1	1250	1220.95	1317	223434	261.683	0.968225	59.2266	15.5455	20.584	0.755225	23	23	526.055	524	96268	0	0.430857	378.94	0.865456	79.7343	18.2641	27.9278	261.683	0.968225	59.2266	15.5455	20.584	0.755225	0.00420541	0.000509269	0.0551466	0.00457463	0.0346014	0.0179343	0.00738773
302	1	2	1	1	1	21	363	345	[354,335,372,354]	-211.8	232.87			WT2_LACZ_1	1250	1351.6	1460	297352	314.592	0.974089	64.5476	17.7103	21.1156	0.838727	24	24	503.791	499	110834	0	0.372737	383.23	0.960242	72.2693	19.5566	24.9057	314.592	0.974089	64.5476	17.7103	21.1156	0.838727	0	0.00128688	0.0775724	0	0.0545852	0.0229216	0
303	1	2	1	1	1	22	654	499	[637,483,672,508]	136.33	51.38			WT2_LACZ_1	1250	1404.77	1305	192454	195.905	0.934668	53.0848	11.7875	20.7103	0.569158	25	25	664.299	658	91009	0	0.472887	657.783	0.79894	113.797	18.2641	47.4894	195.905	0.934668	53.0848	11.7875	20.7103	0.569158	0.00276241	0.00405379	0.108521	0.0129842	0.0273554	0.0152237	0.0139159
304	1	2	1	1	1	23	693	497	[671,482,706,512]	182.06	51.05			WT2_LACZ_1	1250	1373.12	1350	199103	207.345	0.909185	56.1435	13.1539	21.6256	0.608256	26	26	589.724	556	85510	0	0.429476	779.33	0.742033	133.365	18.2641	46.2679	207.345	0.909185	56.1435	13.1539	21.6256	0.608256	0.00309067	0.00559101	0.0976681	0.0138903	0.0221255	0.0156323	0.0150185
305	1	2	1	1	1	24	1039	516	[1033,509,1045,532]	597.06	24.32			WT2_LACZ_1	1250	1492.72	1424	192561	184.465	0.956202	50.3515	10.7623	20.3079	0.529955	27	27	577.744	584	74529	0	0.387041	321.742	0.877461	72.4655	13.3713	29.3048	184.465	0.956202	50.3515	10.7623	20.3079	0.529955	0.00047242	0.000445493	0.063651	0.00156762	0.0342846	0.0207375	0.00178136
306	1	2	1	1	1	25	936	539	[931,534,947,548]	477.88	-1.93			WT2_LACZ_1	1250	1575.93	1330	178080	161.586	0.923452	48.7969	9.65939	19.5914	0.493043	28	28	782.735	519	88449	0	0.496681	231.654	0.920021	58.6445	11.1709	23.8306	161.586	0.923452	48.7969	9.65939	19.5914	0.493043	0.000235712	0.00233768	0.0876547	0.00161857	0.0530645	0.0326097	0.00164743
307	1	2	1	1	1	26	1043	545	[1029,534,1056,563]	600.39	-9.83			WT2_LACZ_1	1250	1470.68	1477	207366	201.625	0.924401	54.4523	13.3713	19.5914	0.682509	29	29	1087.56	664	153346	0	0.739494	729.282	0.897287	106.689	24.489	38.9765	201.625	0.924401	54.4523	13.3713	19.5914	0.682509	0.00579186	0.00346243	0.105902	0.013772	0.0194604	0.0156481	0.0171665
308	1	2	1	1	1	27	410	613	[389,600,441,628]	-152.84	-88.81			WT2_LACZ_1	1250	1308.9	1330	212041	231.654	0.925657	58.2874	14.0026	20.8325	0.672152	30	30	933.784	874	151273	0	0.713414	1368.48	0.790986	165.789	28.4257	64.5428	231.654	0.925657	58.2874	14.0026	20.8325	0.672152	0.00296852	0.00242171	0.0618536	0.00887014	0.0107015	0.00904075	0.0103814
309	1	2	1	1	1	28	423	631	[413,624,433,640]	-139.08	-110.16			WT2_LACZ_1	1250	1416.57	1360	195487	197.335	0.947674	52.547	12.7436	19.5197	0.652856	31	31	616.181	610	85033	0	0.43498	324.602	0.889843	71.774	14.0966	27.5677	197.335	0.947674	52.547	12.7436	19.5197	0.652856	0	0.000520636	0.0644753	0.00139158	0.0334437	0.0227644	0.00121005
310	1	2	1	1	1	29	447	724	[440,718,452,737]	-111.99	-224.69			WT2_LACZ_1	1250	1540.93	1506	209567	194.475	0.910886	54.2716	10.7623	22.5988	0.476234	32	32	528.441	533	71868	0	0.342936	250.244	0.915676	61.2413	12.7436	25.6318	194.475	0.910886	54.2716	10.7623	22.5988	0.476234	0	0.00112261	0.103456	0	0.0784931	0.0324481	0
311	1	2	1	1	1	30	933	729	[920,716,946,752]	471.3	-231.61			WT2_LACZ_1	1250	1289.64	1228	216659	240.234	0.982546	55.9203	15.5455	19.0891	0.81437	33	33	533.262	528	89588	0	0.413498	1121.09	0.951472	124.747	29.8953	46.1518	240.234	0.982546	55.9203	15.5455	19.0891	0.81437	0.00194596	0.00104404	0.0619097	0.0045523	0.00954262	0.00909672	0.00569035
312	1	2	1	1	1	31	440	763	[418,752,465,781]	-117.41	-271.86			WT2_LACZ_1	1250	1474.39	1515	231480	224.504	0.975602	54.4433	14.9945	18.0862	0.829053	34	34	536.248	540	84191	0	0.363707	1019.56	0.743952	152.148	22.8628	59.8487	224.504	0.975602	54.4433	14.9945	18.0862	0.829053	0.0037029	0.00490224	0.093625	0.0146533	0.018442	0.0130259	0.0163351
313	1	2	1	1	1	32	388	772	[371,752,409,788]	-180.14	-277.95			WT2_LACZ_1	1250	1273.13	1238	207521	233.084	0.95239	56.8259	12.9518	22.1427	0.584924	35	35	513.564	521	83711	0	0.403386	640.624	0.657195	136.525	14.4215	58.9299	233.084	0.95239	56.8259	12.9518	22.1427	0.584924	0.00251917	0.000975432	0.0366525	0.00631009	0.0108122	0.00836069	0.00774453
314	1	2	1	1	1	33	961	830	[943,814,978,847]	503.67	-347.66			WT2_LACZ_1	1250	1451.23	1386	207526	204.485	0.982588	51.5898	12.9518	18.7836	0.689526	36	36	538.42	515	76994	0	0.371009	1218.33	0.958862	129.042	31.3082	45.6709	204.485	0.982588	51.5898	12.9518	18.7836	0.689526	0.00290538	0.00148915	0.0745593	0.00435278	0.010728	0.0116018	0.00636256
315	1	2	1	1	1	34	370	838	[364,833,386,844]	-196.76	-357.5			WT2_LACZ_1	1250	1402.33	1326	196326	200.195	0.929573	53.957	11.0279	20.6043	0.535224	37	37	528.643	523	74010	0	0.376975	285.993	0.87974	68.1441	13.1539	27.5864	200.195	0.929573	53.957	11.0279	20.6043	0.535224	0.000600964	5.6439e-05	0.0621303	0.00147664	0.0369334	0.0221803	0.00178983
316	1	2	1	1	1	35	508	945	[503,940,514,952]	-36.86	-485.95			WT2_LACZ_1	1250	2023.13	1664	167920	118.687	0.981646	39.3416	9.65939	14.7629	0.654301	38	38	596.458	601	49506	0	0.294819	175.886	0.983597	47.7972	12.7436	17.8985	118.687	0.981646	39.3416	9.65939	14.7629	0.654301	0	0	0.125802	0	0.0974234	0.0507067	0
317	1	2	1	1	1	36	262	971	[248,958,275,988]	-332.62	-518.71			WT2_LACZ_1	1250	1335.65	1290	166956	178.745	0.967182	49.0021	11.7875	18.2408	0.646214	39	39	532.016	528	66502	0	0.398321	908.027	0.977058	109.329	29.6197	38.5804	178.745	0.967182	49.0021	11.7875	18.2408	0.646214	0.00258164	0.00165295	0.104005	0.00736081	0.015215	0.0137687	0.00875526
318	1	2	1	1	1	37	492	985	[486,977,499,1001]	-56.22	-536.42			WT2_LACZ_1	1250	4168.26	3565	516864	177.316	0.932566	50.6172	11.0279	19.6609	0.560907	40	40	808.871	725	100300	0	0.194055	324.602	0.880835	72.508	15.5455	29.9725	177.316	0.932566	50.6172	11.0279	19.6609	0.560907	0.000672199	3.25752e-06	0.177711	0.00317954	0.114385	0.0532193	0.00340743
319	1	2	1	1	1	38	703	1022	[692,1012,712,1031]	194.97	-577.1			WT2_LACZ_1	1250	1411.09	1361	196142	198.765	0.972616	51.3847	12.7436	19.0891	0.667586	41	41	517.561	514	71941	0	0.36678	404.68	0.899957	79.239	17.1288	28.4475	198.765	0.972616	51.3847	12.7436	19.0891	0.667586	0.000306998	0.000515091	0.0545813	0.000815852	0.0284899	0.0178773	0.000978423
320	1	2	1	1	1	39	300	1022	[294,1015,306,1029]	-286.01	-576.43			WT2_LACZ_1	1250	1555.77	1486	155577	142.996	0.986477	42.9715	10.9095	15.7893	0.690944	42	42	522.72	535	52272	0	0.335988	194.475	0.966551	51.146	12.9518	18.2413	142.996	0.986477	42.9715	10.9095	15.7893	0.690944	0	0	0.0926334	0	0.0614129	0.0357157	0
321	1	2	1	1	1	40	327	1046	[320,1041,332,1053]	-255.01	-607.25			WT2_LACZ_1	1250	2200.68	1915	156248	101.527	0.993311	35.9593	10.7623	12.5229	0.859412	43	43	904.042	880	64187	0	0.410802	187.325	0.985323	49.2407	13.1539	16.9142	101.527	0.993311	35.9593	10.7623	12.5229	0.859412	0	0.000112224	0.128787	0	0.0835761	0.0543484	0
322	1	2	1	1	2	1	576	17	[570,11,584,23]	-1236.57	1906.28			WT2_LACZ_1	1250	1754.96	1607	163211	132.987	0.978555	41.7757	10.9095	15.0043	0.727092	1	1	534.677	537	49725	0	0.304667	221.644	0.964229	54.7335	13.3713	19.1701	132.987	0.978555	41.7757	10.9095	15.0043	0.727092	0	0.000601793	0.113033	5.52465e-06	0.0764419	0.0437128	5.49637e-06
323	1	2	1	1	2	2	588	28	[582,20,596,35]	-1222.8	1893.22			WT2_LACZ_1	1250	1687.37	1600	172112	145.856	0.953993	44.8768	10.9095	16.8357	0.648	2	2	528.941	526	53952	0	0.31347	233.084	0.950817	56.9199	12.9518	20.7473	145.856	0.953993	44.8768	10.9095	16.8357	0.648	0	0.000202928	0.105334	3.48025e-08	0.0661458	0.0378091	3.48101e-08
324	1	2	1	1	2	3	549	32	[541,25,560,39]	-1268.84	1888.85			WT2_LACZ_1	1250	2197.08	2338	338350	220.214	0.983528	53.4861	13.3713	19.1701	0.697506	3	3	570.981	566	87931	0	0.259882	313.162	0.960813	65.2906	16.2686	24.009	220.214	0.983528	53.4861	13.3713	19.1701	0.697506	0	0	0.146695	0	0.0924079	0.045536	0
325	1	2	1	1	2	4	284	43	[245,30,298,62]	-1599.61	1870.91			WT2_LACZ_1	1250	1743.92	1867	326113	267.403	0.974126	59.5077	14.9945	22.269	0.673333	4	4	546.957	542	102281	0	0.313637	1521.48	0.82688	167.223	28.4257	68.8738	267.403	0.974126	59.5077	14.9945	22.269	0.673333	0.00206191	0.00129398	0.0812203	0.00734673	0.0140729	0.00948672	0.0083144
326	1	2	1	1	2	5	1022	170	[1017,165,1029,175]	-703.83	1723.46			WT2_LACZ_1	1250	1701.15	1565	142897	120.117	0.992719	39.1364	10.7623	13.5365	0.79506	5	5	533.357	554	44802	0	0.313527	158.726	0.988996	45.158	11.7875	16.5076	120.117	0.992719	39.1364	10.7623	13.5365	0.79506	0	0	0.128278	0	0.0909882	0.0533891	0
327	1	2	1	1	2	6	965	197	[958,192,972,202]	-772.52	1690.98			WT2_LACZ_1	1250	1692.21	1570	164144	138.707	0.961236	43.4334	10.7623	16.1629	0.665865	6	6	488.072	483	47343	0	0.288424	173.026	0.952407	48.9596	11.7875	19.1701	138.707	0.961236	43.4334	10.7623	16.1629	0.665865	0	0	0.128074	0	0.0978054	0.0508957	0
328	1	2	1	1	2	7	1005	221	[997,214,1012,229]	-725.06	1661.76			WT2_LACZ_1	1250	1432.54	1459	181932	181.605	0.966793	49.4124	12.9518	17.8985	0.723623	7	7	486.496	492	61785	0	0.339605	245.954	0.944004	58.8922	14.0026	21.7594	181.605	0.966793	49.4124	12.9518	17.8985	0.723623	0.000152042	0	0.071528	0.00110656	0.0454745	0.0304249	0.00109034
329	1	2	1	1	2	8	962	227	[955,221,968,236]	-777.65	1653.32			WT2_LACZ_1	1250	1396.08	1371	174510	178.745	0.97724	48.4977	11.7875	18.4805	0.637834	8	8	500.464	492	62558	0	0.358478	227.364	0.972352	54.9721	14.0026	20.3079	178.745	0.97724	48.4977	11.7875	18.4805	0.637834	0	0	0.0981384	0	0.0623118	0.0330225	0
330	1	2	1	1	2	9	993	251	[986,244,999,263]	-740.01	1623.81			WT2_LACZ_1	1250	1500.55	1315	181566	173.026	0.947613	49.2072	11.0279	18.8026	0.586509	9	9	496.479	499	60074	0	0.330866	285.993	0.914719	65.5383	14.4215	24.9057	173.026	0.947613	49.2072	11.0279	18.8026	0.586509	1.82937e-05	0.00103284	0.0581543	0.00179856	0.0379042	0.021436	0.00159526
331	1	2	1	1	2	10	966	371	[959,365,972,381]	-772.5	1481.39			WT2_LACZ_1	1250	1495.07	1432	179408	171.596	0.981701	47.3019	12.7436	17.379	0.733276	10	10	734.05	674	88086	0	0.490981	240.234	0.96529	56.9199	14.0026	21.451	171.596	0.981701	47.3019	12.7436	17.379	0.733276	0	0	0.104217	4.80871e-05	0.0633514	0.0370153	4.70707e-05
332	1	2	1	1	2	11	826	409	[820,404,835,415]	-937.6	1437.1			WT2_LACZ_1	1250	1530.06	1502	180547	168.736	0.969965	47.4736	11.7875	17.3256	0.68035	11	11	540.271	550	63752	0	0.353105	210.205	0.964452	53.29	13.1539	20.3079	168.736	0.969965	47.4736	11.7875	17.3256	0.68035	0	0.000258821	0.0994629	0	0.074524	0.0432709	0
333	1	2	1	1	2	12	24	412	[10,398,49,422]	-1893.43	1434.97			WT2_LACZ_1	1250	1630.19	1597	213555	187.325	0.972154	49.9077	12.9518	17.8985	0.723623	12	12	3413.11	3250	447117	1	2.09369	912.317	0.847123	126.395	21.4983	51.2457	187.325	0.972154	49.9077	12.9518	17.8985	0.723623	0.00138037	0.00245166	0.120341	0.0105282	0.0258776	0.0171341	0.0106548
334	1	2	1	1	2	13	966	418	[960,413,978,426]	-768.92	1425.87			WT2_LACZ_1	1250	1728.04	1505	162436	134.417	0.978994	41.9809	10.7623	16.1629	0.665865	13	13	597.383	596	56154	0	0.345699	220.214	0.823923	63.8471	11.7875	25.4796	134.417	0.978994	41.9809	10.7623	16.1629	0.665865	0.00660304	0	0.0913641	0.00853755	0.0651988	0.0342395	0.0129672
335	1	2	1	1	2	14	14	432	[4,416,24,446]	-1909.48	1410.85			WT2_LACZ_1	1250	1586.92	1436	176148	158.726	0.980091	45.5683	11.1709	16.5076	0.676709	14	14	576.495	576	63991	0	0.36328	639.194	0.921557	97.2521	20.3288	38.5844	158.726	0.980091	45.5683	11.1709	16.5076	0.676709	0.00269544	0.00179127	0.142526	0.0106987	0.0330403	0.0210711	0.0119145
336	1	2	1	1	2	15	116	428	[110,422,123,435]	-1787.54	1414.14			WT2_LACZ_1	1250	1703.75	1682	178894	150.146	0.984417	44.1248	11.1709	15.7893	0.707497	15	15	543.724	550	57091	0	0.319133	225.934	0.986301	54.024	14.9945	18.9752	150.146	0.984417	44.1248	11.1709	15.7893	0.707497	0	0	0.111497	0	0.0651387	0.0386921	0
337	1	2	1	1	2	16	852	435	[845,428,860,443]	-907.34	1406.55			WT2_LACZ_1	1250	1707.32	1407	233903	195.905	0.953219	52.0517	12.9518	18.0385	0.718005	16	16	690.672	626	94622	0	0.404535	271.693	0.96583	60.4983	14.9945	21.1501	195.905	0.953219	52.0517	12.9518	18.0385	0.718005	0	0.00389788	0.0993	0.00119815	0.0677905	0.0328744	0.00107182
338	1	2	1	1	2	17	771	483	[766,478,778,493]	-1004.11	1346.03			WT2_LACZ_1	1250	1922.93	1829	203831	151.576	0.942029	46.3293	10.7623	17.0619	0.630779	17	17	591.66	600	62716	0	0.307686	223.074	0.959554	55.1773	13.1539	20.584	151.576	0.942029	46.3293	10.7623	17.0619	0.630779	0	0.000111945	0.111151	4.02771e-05	0.0819095	0.0428252	3.83641e-05
339	1	2	1	1	2	18	728	497	[722,492,738,503]	-1053.93	1331.85			WT2_LACZ_1	1250	1928.21	1848	215959	160.156	0.983578	45.6108	11.0279	16.9142	0.651991	18	18	588.964	591	65964	0	0.305447	220.214	0.956046	55.0236	13.1539	21.1156	160.156	0.983578	45.6108	11.0279	16.9142	0.651991	0	0	0.134991	0	0.0877241	0.0498509	0
340	1	2	1	1	2	19	125	560	[120,556,130,568]	-1776.91	1255.12			WT2_LACZ_1	1250	820.743	773	57452	100.097	0.856104	41.4276	8.16551	14.5126	0.562648	20	20	813.671	737	56957	0	0.991384	144.426	0.939635	45.3387	10.7623	16.5076	100.097	0.856104	41.4276	8.16551	14.5126	0.562648	0	0.000550526	0.0409764	0.000491149	0.023941	0.0234666	0.000431247
341	1	2	1	1	2	20	27	564	[7,552,38,574]	-1897.53	1252.51			WT2_LACZ_1	1250	1336.62	1329	196483	210.205	0.952848	53.939	12.9518	20.3079	0.637769	21	21	550.32	555	80897	0	0.411725	670.653	0.859838	106.767	20.4032	40.418	210.205	0.952848	53.939	12.9518	20.3079	0.637769	0.00275593	0.0018904	0.0793157	0.00622322	0.0190163	0.0158222	0.00786548
342	1	2	1	1	2	21	740	572	[735,567,746,582]	-1041.28	1240.14			WT2_LACZ_1	1250	1487.5	1343	175525	168.736	0.979494	47.0118	12.7436	16.5076	0.771981	22	22	576.636	584	68043	0	0.387654	213.065	0.96221	53.7763	13.1539	19.9572	168.736	0.979494	47.0118	12.7436	16.5076	0.771981	0	7.78974e-06	0.0924157	0	0.0575246	0.0373112	0
343	1	2	1	1	2	22	37	583	[15,573,49,596]	-1887.12	1227.05			WT2_LACZ_1	1250	1413.75	1447	192270	194.475	0.980975	50.394	12.9518	18.4805	0.700836	23	23	529.588	527	72024	0	0.374598	662.073	0.845728	107.852	20.8857	41.9113	194.475	0.980975	50.394	12.9518	18.4805	0.700836	0.00112766	0.00250104	0.0683207	0.00394084	0.0153475	0.0139646	0.004382
344	1	2	1	1	2	23	714	587	[707,580,719,597]	-1073.77	1222.82			WT2_LACZ_1	1250	1401.39	1280	180779	184.465	0.916677	52.5226	11.0279	19.5914	0.562896	24	24	475.783	481	61376	0	0.339508	214.495	0.931128	55.7576	11.7875	22.2777	184.465	0.916677	52.5226	11.0279	19.5914	0.562896	0	0.0018336	0.0926806	0.000509385	0.0690523	0.0416897	0.000444188
345	1	2	1	1	2	24	382	596	[377,591,390,602]	-1468.24	1213.82			WT2_LACZ_1	1250	1896.86	1704	163130	122.977	0.957055	41.0752	9.38495	16.2886	0.576166	25	25	574.14	577	49376	0	0.302679	183.035	0.965926	49.651	11.7875	19.0891	122.977	0.957055	41.0752	9.38495	16.2886	0.576166	0	0	0.134285	0	0.111048	0.0534085	0
346	1	2	1	1	2	25	20	600	[9,590,34,612]	-1901.01	1208.71			WT2_LACZ_1	1250	1302.49	1350	217515	238.804	0.954667	57.3818	15.5455	19.1701	0.810924	26	26	542.784	537	90645	0	0.41673	603.445	0.948922	91.7684	21.5615	33.635	238.804	0.954667	57.3818	15.5455	19.1701	0.810925	0.000505921	0.00185239	0.0559187	0.00249262	0.00959185	0.0115507	0.0026477
347	1	2	1	1	2	26	354	606	[349,601,363,611]	-1500.94	1202.55			WT2_LACZ_1	1250	1472.06	1442	158983	154.436	0.976459	45.1155	10.7623	16.5076	0.651959	27	27	510.806	518	55167	0	0.346999	191.615	0.973735	50.394	12.9518	18.4805	154.436	0.976459	45.1155	10.7623	16.5076	0.651959	0	0	0.108361	0	0.082694	0.0417378	0
348	1	2	1	1	2	27	398	615	[392,610,405,621]	-1449.58	1191			WT2_LACZ_1	1250	1640.42	1460	164042	142.996	0.954942	44.3905	11.0525	15.369	0.719139	28	28	533.91	537	53391	0	0.325472	180.175	0.966994	49.2072	12.7436	17.3256	142.996	0.954942	44.3905	11.0525	15.369	0.719139	0	0	0.118573	0	0.0871883	0.0465242	0
349	1	2	1	1	2	28	720	648	[714,642,726,657]	-1065.69	1150.99			WT2_LACZ_1	1250	1724.37	1497	170713	141.566	0.986241	42.7663	10.7623	15.8839	0.677559	29	29	621.657	600	61544	0	0.360512	198.765	0.953446	52.4178	13.3713	19.9572	141.566	0.986241	42.7663	10.7623	15.8839	0.677559	0.00118238	0.000223435	0.0842659	0.00126071	0.0663145	0.0312583	0.00209442
350	1	2	1	1	2	29	484	709	[478,704,489,715]	-1348.78	1077.82			WT2_LACZ_1	1250	2079.77	1646	151823	104.387	0.986815	36.7023	9.38495	13.6002	0.69006	30	30	622.822	640	45466	0	0.299467	150.146	0.967006	44.9193	11.0525	15.7893	104.387	0.986815	36.7023	9.38495	13.6002	0.69006	0	0	0.146421	0	0.125917	0.0634399	0
351	1	2	1	1	2	30	525	714	[520,709,530,722]	-1298.97	1071.14			WT2_LACZ_1	1250	1565.84	1483	173808	158.726	0.985446	45.3206	11.7875	16.1629	0.729292	31	31	574.342	550	63752	0	0.366796	183.035	0.988897	48.4977	13.1539	17.6525	158.726	0.985446	45.3206	11.7875	16.1629	0.729293	0	0	0.124199	0	0.104589	0.0452085	0
352	1	2	1	1	2	31	571	770	[565,764,577,777]	-1243.95	1005.6			WT2_LACZ_1	1250	1804.32	1668	176823	140.136	0.98795	42.4762	10.7623	14.7088	0.731692	32	32	591.969	581	58013	0	0.328085	214.495	0.983552	52.7857	14.9945	18.9752	140.136	0.98795	42.4762	10.7623	14.7088	0.731692	0.000632835	0	0.0956577	0.000710162	0.0755076	0.034759	0.00113095
353	1	2	1	1	2	32	590	800	[585,794,596,809]	-1220.81	968.81			WT2_LACZ_1	1250	1945.57	1517	167319	122.977	0.992978	39.5892	9.65939	14.2379	0.678428	33	33	666.744	679	57340	0	0.342699	193.045	0.957727	51.4272	12.7436	20.3079	122.977	0.992978	39.5892	9.65939	14.2379	0.678428	0	0	0.101134	0.000603645	0.0759866	0.045291	0.000504849
354	1	2	1	1	2	33	563	811	[558,806,573,818]	-1251.92	955.42			WT2_LACZ_1	1250	1776.98	1610	174144	140.136	0.960501	43.69	11.0279	15.0043	0.734984	34	34	524.796	523	51430	0	0.29533	198.765	0.932762	53.5802	13.1539	19.6623	140.136	0.960501	43.69	11.0279	15.0043	0.734984	0.00157308	0	0.0853957	0.00112671	0.0728285	0.0333737	0.00239898
355	1	2	1	1	2	34	588	833	[583,828,594,839]	-1223.08	930.71			WT2_LACZ_1	1250	1874.14	1522	155554	118.687	0.969221	39.8459	10.7623	13.7614	0.782066	35	35	540.325	535	44847	0	0.288305	158.726	0.979177	45.6108	11.1709	16.8357	118.687	0.969221	39.8459	10.7623	13.7614	0.782066	0	0	0.129951	0.000386256	0.109416	0.0537246	0.000345223
356	1	2	1	1	2	35	1051	944	[1042,938,1057,954]	-670.9	795.51			WT2_LACZ_1	1250	1439.37	1303	182800	181.605	0.966969	49.4034	11.7875	17.6525	0.66775	36	36	623.102	618	79134	0	0.432899	284.563	0.947624	63.1041	15.5455	21.6603	181.605	0.966969	49.4034	11.7875	17.6525	0.66775	0.000309264	0.000301001	0.0644406	0.00143608	0.0346475	0.0218376	0.00155155
357	1	2	1	1	2	36	1020	958	[1014,952,1030,964]	-705.56	781.64			WT2_LACZ_1	1250	1460.13	1354	192737	188.755	0.98582	49.4034	12.9518	18.4805	0.700836	37	37	635.591	622	83898	0	0.435298	238.804	0.963132	56.8774	14.0026	21.451	188.755	0.98582	49.4034	12.9518	18.4805	0.700836	0	0	0.08006	0	0.0593256	0.0289933	0
358	1	2	1	1	2	37	688	960	[680,954,696,967]	-1103.53	778.4			WT2_LACZ_1	1250	1484.81	1489	206389	198.765	0.978139	51.0945	14.0026	17.6525	0.793236	38	38	500.043	503	69506	0	0.336772	254.534	0.97331	58.1067	14.4215	21.1156	198.765	0.978139	51.0945	14.0026	17.6525	0.793236	0.000126259	8.23386e-05	0.06299	0.000535105	0.0424484	0.0237658	0.000587446
359	1	2	1	1	2	38	715	987	[708,979,722,994]	-1071.43	747.04			WT2_LACZ_1	1250	2235.46	2059	299551	191.615	0.992407	49.4459	13.3713	17.379	0.769395	39	39	613.925	594	82266	0	0.274631	258.823	0.953577	59.8069	14.9945	20.7473	191.615	0.992407	49.4459	13.3713	17.379	0.769395	0	0	0.124538	0.00025823	0.0857318	0.0423111	0.000226074
360	1	2	1	1	3	1	505	91	[496,83,523,103]	-37.02	1815.87			WT2_LACZ_1	1250	1273.42	1306	219029	245.954	0.969876	57.3212	14.9945	20.7473	0.72272	1	1	511.628	492	88000	0	0.401773	480.468	0.713435	108.914	18.0221	35.2309	245.954	0.969876	57.3212	14.9945	20.7473	0.72272	0.00359977	0.00020168	0.0380636	0.00338856	0.0193414	0.0137934	0.00616359
361	1	2	1	1	3	2	776	101	[769,94,784,110]	282.64	1804.45			WT2_LACZ_1	1250	1010.53	1054	154611	218.784	0.984104	53.281	14.9945	18.4696	0.811847	2	2	1050.67	1018	160752	0	1.03972	307.442	0.977451	63.5904	17.1288	22.2031	218.784	0.984104	53.281	14.9945	18.4696	0.811847	0	0.000134969	0.0766998	0	0.0357869	0.0259148	0
362	1	2	1	1	3	3	242	198	[237,193,249,207]	-354.78	1688.23			WT2_LACZ_1	1250	1948.33	1769	171453	125.837	0.963098	41.2894	9.65939	15.369	0.628498	3	3	546.682	541	48108	0	0.28059	205.915	0.959016	53.0423	13.1539	18.9752	125.837	0.963098	41.2894	9.65939	15.369	0.628498	0	0	0.134587	0	0.0821296	0.0516172	0
363	1	2	1	1	3	4	514	204	[507,198,520,211]	-30.94	1682.33			WT2_LACZ_1	1250	1728.09	1575	172809	142.996	0.959572	44.1763	10.9095	15.7893	0.690944	4	4	576.91	584	57691	0	0.333843	215.925	0.986031	52.8281	14.0026	19.5197	142.996	0.959572	44.1763	10.9095	15.7893	0.690944	0	0	0.121053	0	0.081582	0.0428089	0
364	1	2	1	1	3	5	219	209	[213,203,226,216]	-382.72	1676.73			WT2_LACZ_1	1250	2090.3	1725	169314	115.827	0.993695	38.3934	10.7623	13.6002	0.791334	5	5	567.012	570	45928	0	0.271259	214.495	0.992062	52.3328	14.0026	17.436	115.827	0.993695	38.3934	10.7623	13.6002	0.791334	0	0	0.126434	0	0.0814093	0.0489953	0
365	1	2	1	1	3	6	498	228	[491,223,507,234]	-48.28	1653.52			WT2_LACZ_1	1250	1977.6	1771	170074	122.977	0.986805	39.8369	10.7623	15.0043	0.717281	6	6	534.837	546	45996	0	0.270447	215.925	0.963448	54.0664	12.9518	20.4345	122.977	0.986805	39.8369	10.7623	15.0043	0.717281	0	0	0.120933	0	0.0863763	0.0486185	0
366	1	2	1	1	3	7	263	230	[257,224,271,237]	-329.61	1651.22			WT2_LACZ_1	1250	1724.45	1606	189689	157.296	0.980078	45.3631	11.0525	16.8357	0.656491	7	7	541.118	551	59523	0	0.313793	230.224	0.982114	54.7669	14.0026	20.0636	157.296	0.980078	45.3631	11.0525	16.8357	0.656491	0	0.000324443	0.12418	0	0.0743637	0.0432262	0
367	1	2	1	1	3	8	238	232	[232,226,246,239]	-359.22	1648.86			WT2_LACZ_1	1250	1914.79	1737	174246	130.127	0.985503	41.0327	10.9095	14.1507	0.770949	8	8	542.89	538	49403	0	0.283524	224.504	0.992273	53.5286	14.9945	18.2408	130.127	0.985503	41.0327	10.9095	14.1507	0.770949	0	0	0.119853	0	0.0792399	0.0455071	0
368	1	2	1	1	3	9	806	237	[800,230,812,246]	318.52	1642.65			WT2_LACZ_1	1250	1566.86	1498	180189	164.446	0.986866	46.0636	11.7875	16.9142	0.696897	9	9	513.296	518	59029	0	0.327595	243.094	0.963506	57.3637	14.0026	22.7471	164.446	0.986866	46.0636	11.7875	16.9142	0.696897	0	0	0.0942185	0.000504745	0.0524777	0.0337851	0.000422843
369	1	2	1	1	3	10	524	239	[519,234,530,247]	-17.52	1638.98			WT2_LACZ_1	1250	1588.83	1447	157294	141.566	0.961075	43.8862	10.7623	16.1629	0.665865	10	10	517.202	514	51203	0	0.325524	201.625	0.980399	51.3422	13.1539	18.0385	141.566	0.961075	43.8862	10.7623	16.1629	0.665865	0	0.000893914	0.115645	0	0.0824799	0.0469513	0
370	1	2	1	1	3	11	785	241	[778,234,792,256]	294.02	1635.04			WT2_LACZ_1	1250	1533.94	1525	185607	173.026	0.981526	47.5071	12.7436	17.8985	0.711991	11	11	514.107	515	62207	0	0.335154	328.892	0.871749	73.7463	15.5455	28.3889	173.026	0.981526	47.5071	12.7436	17.8985	0.711991	0.000806377	0.0007466	0.0619609	0.0031793	0.0333179	0.0205433	0.00353343
371	1	2	1	1	3	12	447	260	[437,254,458,270]	-110.34	1614.53			WT2_LACZ_1	1250	1455.91	1485	173253	170.166	0.983636	47.0118	11.7875	17.8985	0.658572	12	12	506.849	520	60315	0	0.348132	310.302	0.864167	72.2603	14.4215	29.2103	170.166	0.983636	47.0118	11.7875	17.8985	0.658572	0.00263571	0.000178435	0.0622574	0.00297081	0.0394887	0.0225305	0.00493579
372	1	2	1	1	3	13	771	261	[767,256,782,266]	281.64	1614.56			WT2_LACZ_1	1250	1685.75	1475	170261	144.426	0.940517	45.2962	9.65939	16.1629	0.597628	13	13	495.604	501	50056	0	0.293996	198.765	0.938	53.281	10.7623	20.3079	144.426	0.940517	45.2962	9.65939	16.1629	0.597628	0	0	0.109537	1.71036e-05	0.0751376	0.0490643	1.68589e-05
373	1	2	1	1	3	14	773	284	[767,278,781,292]	280.46	1586.15			WT2_LACZ_1	1250	1797.33	1706	181530	144.426	0.992378	42.929	11.7875	15.7893	0.746549	14	14	529.406	530	53470	0	0.294552	214.495	0.947658	54.785	14.4215	19.5914	144.426	0.992378	42.929	11.7875	15.7893	0.746549	0	0.000296704	0.124405	0	0.0793323	0.0472658	0
374	1	2	1	1	3	15	772	312	[765,306,780,319]	278.63	1552.85			WT2_LACZ_1	1250	1592.58	1502	179962	161.586	0.998806	45.1155	12.7436	15.369	0.829174	15	15	565.265	575	63875	0	0.354936	231.654	0.985159	54.7669	14.9945	19.6609	161.586	0.998806	45.1155	12.7436	15.369	0.829174	0	0	0.103663	0	0.0686903	0.0366761	0
375	1	2	1	1	3	16	97	321	[91,315,110,328]	-525.61	1542.67			WT2_LACZ_1	1250	1578.98	1585	173688	157.296	0.980078	45.3631	11.0279	16.5076	0.668049	16	16	592	584	65120	0	0.374925	291.713	0.937513	64.5811	14.9945	24.9469	157.296	0.980078	45.3631	11.0279	16.5076	0.668049	0.000438342	0.000166068	0.0764865	0.00153848	0.0420975	0.0257103	0.00171228
376	1	2	1	1	3	17	76	329	[68,322,83,336]	-554.5	1533.05			WT2_LACZ_1	1250	1512.88	1428	181546	171.596	0.982584	47.2594	11.7875	17.6525	0.66775	17	17	562.133	569	67456	0	0.371564	255.964	0.98795	57.4062	15.7295	19.6609	171.596	0.982584	47.2594	11.7875	17.6525	0.66775	0	0.00040205	0.0870081	0.000432658	0.0490224	0.0298874	0.000360858
377	1	2	1	1	3	18	488	454	[479,448,499,462]	-59.87	1383.25			WT2_LACZ_1	1250	1495.98	1394	188493	180.175	0.917928	51.8375	10.9095	21.6799	0.503208	18	18	582.183	583	73355	0	0.389166	285.993	0.860966	69.63	12.7436	28.6343	180.175	0.917928	51.8375	10.9095	21.6799	0.503208	0.000451726	0.000235497	0.0713022	0.00239085	0.0444516	0.0228832	0.00244377
378	1	2	1	1	3	19	792	451	[787,446,807,458]	307.23	1386.71			WT2_LACZ_1	1250	1677.01	1457	167701	142.996	0.944784	44.8678	9.65939	17.436	0.553992	19	19	530.42	541	53042	0	0.316289	268.833	0.916362	63.4278	12.9518	25.3448	142.996	0.944784	44.8678	9.65939	17.436	0.553992	0.000697515	0.0012587	0.080733	0.00287162	0.0502376	0.0262998	0.00312887
379	1	2	1	1	3	20	468	477	[462,471,474,484]	-85.53	1356.27			WT2_LACZ_1	1250	1695.68	1610	172959	145.856	0.996293	42.9715	11.7875	15.0043	0.785606	20	20	655.382	619	66849	0	0.386502	208.775	0.992024	51.6323	14.9945	17.3256	145.856	0.996293	42.9715	11.7875	15.0043	0.785606	0	0.000278798	0.11997	0	0.0809486	0.0429328	0
380	1	2	1	1	3	21	495	496	[485,489,503,506]	-54.59	1332.41			WT2_LACZ_1	1250	1921.94	1699	209491	155.866	0.965076	45.8584	11.0525	16.8357	0.656491	21	21	620.138	605	67595	0	0.322663	285.993	0.869943	68.9115	14.0026	28.3959	155.866	0.965076	45.8584	11.0525	16.8357	0.656491	0.00290803	0.000837546	0.0848727	0.0048165	0.0590882	0.0272627	0.00668229
381	1	2	1	1	3	22	1058	526	[1054,523,1063,532]	621.39	1296.79			WT2_LACZ_1	1250	813.786	779	22786	40.039	1.00542	22.3101	5.77389	8.21447	0.702892	22	22	2777.14	2447	77760	1	3.41262	101.527	0.924958	38.6166	8.37068	13.1253	40.039	1.00542	22.3101	5.77389	8.21447	0.702892	0.000113077	0.000106331	0.0436452	0.000377612	0.0290052	0.0284384	0.000429555
382	1	2	1	1	3	23	768	544	[762,534,775,552]	273.56	1276.31			WT2_LACZ_1	1250	1806.93	1724	187921	148.716	0.989877	43.672	11.7875	15.0043	0.785606	23	23	520.144	529	54095	0	0.28786	273.123	0.917578	63.8471	14.9945	24.5048	148.716	0.989877	43.672	11.7875	15.0043	0.785606	0.000684911	1.74725e-05	0.0683022	0.00220187	0.0465562	0.0251571	0.00257297
383	1	2	1	1	3	24	890	667	[885,662,901,675]	422.43	1127.39			WT2_LACZ_1	1250	1892.88	1674	179824	135.847	0.945157	43.7145	9.38495	17.8985	0.524343	24	24	620.632	620	58960	0	0.327876	225.934	0.927504	57.4487	11.7875	23.2683	135.847	0.945157	43.7145	9.38495	17.8985	0.524343	0	0.000160839	0.114614	0.000250737	0.070684	0.041535	0.00021973
384	1	2	1	1	3	25	941	686	[936,681,947,692]	480.81	1105.76			WT2_LACZ_1	1250	2101.92	1657	149236	101.527	0.992139	36.0018	9.38495	12.7032	0.738787	25	25	682.915	660	48487	0	0.324901	167.306	0.995411	46.0636	11.7875	15.7893	101.527	0.992139	36.0018	9.38495	12.7032	0.738787	0	0	0.13873	0	0.0970419	0.0614323	0
385	1	2	1	1	3	26	968	699	[962,693,974,706]	512.41	1089.88			WT2_LACZ_1	1250	1695.66	1606	167870	141.566	0.951978	44.3055	10.7623	15.5455	0.692308	26	26	606.909	618	60084	0	0.35792	210.205	0.990664	51.88	15.5455	17.6525	141.566	0.951978	44.3055	10.7623	15.5455	0.692308	0	0.000150831	0.114351	0	0.0725945	0.0397298	0
386	1	2	1	1	3	27	68	716	[62,710,79,722]	-561.24	1070.43			WT2_LACZ_1	1250	1492.94	1459	174674	167.306	0.974267	47.0633	12.7436	17.0614	0.746925	27	27	532.889	526	62348	0	0.356939	248.814	0.958778	58.3209	14.0026	22.0063	167.306	0.974267	47.0633	12.7436	17.0614	0.746925	0	0	0.0830648	0	0.0480437	0.0307691	0
387	1	2	1	1	3	28	107	749	[100,741,115,758]	-516.79	1029.93			WT2_LACZ_1	1250	1427.84	1442	185619	185.895	0.932987	51.804	11.7875	19.7541	0.596709	28	28	538.323	523	69982	0	0.37702	283.133	0.930145	64.1283	14.4215	26.0811	185.895	0.932987	51.804	11.7875	19.7541	0.596709	0.00017179	0.000419143	0.0694895	0.00100035	0.0405528	0.0220001	0.00104497
388	1	2	1	1	3	29	326	866	[318,857,335,877]	-254.6	890.02			WT2_LACZ_1	1250	3360.46	3361	604882	257.394	0.954357	59.5927	13.3713	23.7505	0.562991	29	29	600.344	603	108062	0	0.17865	380.37	0.95621	72.3028	17.1288	27.175	257.394	0.954357	59.5927	13.3713	23.7505	0.562991	0	0.000330633	0.169369	0	0.130443	0.0415401	0
389	1	2	1	1	3	30	199	928	[191,920,206,935]	-408.1	817.21			WT2_LACZ_1	1250	1435.83	1406	162249	161.586	0.95815	47.0298	12.9518	15.8839	0.815401	30	30	547.239	530	61838	0	0.38113	274.553	0.930808	63.1041	15.7295	21.7594	161.586	0.95815	47.0298	12.9518	15.8839	0.815401	0.000702864	0.00103837	0.0650979	0.00254539	0.0395354	0.0229524	0.00289499
390	1	2	1	1	3	31	327	946	[313,923,338,960]	-254.33	799.1			WT2_LACZ_1	1250	1440.67	1424	193050	191.615	0.973735	50.394	13.1539	18.8026	0.699579	31	31	558.53	561	74843	0	0.387687	940.916	0.887781	122.483	21.6312	47.6649	191.615	0.973735	50.394	13.1539	18.8026	0.699579	0.00307711	0.00214552	0.0942979	0.00744894	0.0173909	0.0140671	0.00919723
391	1	2	1	1	3	32	196	963	[190,957,205,970]	-409.58	775.06			WT2_LACZ_1	1250	1597.85	1466	156589	140.136	0.982223	42.7238	10.7623	15.369	0.70026	32	32	550.163	543	53916	0	0.344315	228.794	0.966538	55.4765	14.4215	19.6609	140.136	0.982223	42.7238	10.7623	15.369	0.70026	0	4.61397e-05	0.0768869	0	0.0522806	0.0289147	0
392	1	2	1	1	3	33	948	1019	[941,1014,953,1024]	487.69	708.58			WT2_LACZ_1	1250	945.016	889	60481	91.5177	0.917566	36.959	8.71194	14.1783	0.614455	33	33	3577.88	3266	228984	1	3.78605	142.996	0.96951	43.7235	10.9095	16.1629	91.5177	0.917566	36.959	8.71194	14.1783	0.614455	0	0	0.0687818	0	0.0489037	0.0292847	0
393	1	2	1	1	3	34	198	1063	[183,1050,214,1075]	-407.4	656.81			WT2_LACZ_1	1250	1358.78	1365	178000	187.325	0.954828	50.8134	13.1539	17.379	0.756887	34	34	617.725	593	80922	0	0.454618	869.418	0.944326	110.687	26.8247	42.0389	187.325	0.954828	50.8134	13.1539	17.379	0.756887	0.00553624	0.000864328	0.108952	0.00965344	0.0170399	0.0127296	0.0132616
394	1	2	1	1	4	1	710	60	[706,56,715,64]	1486.61	1855.1			WT2_LACZ_1	1250	2559.33	1627	92136	51.4787	1.00772	25.2395	6.4554	8.89205	0.725974	3	3	809.833	667	29154	0	0.316424	101.527	0.997825	35.7966	10.7623	12.7032	51.4787	1.00772	25.2395	6.4554	8.89205	0.725974	0	0	0.269981	0	0.219365	0.151143	0
395	1	2	1	1	4	2	508	77	[495,70,521,84]	1245.18	1834.51			WT2_LACZ_1	1250	1458.47	1471	212936	208.775	0.965818	53.0333	13.1539	19.6609	0.66904	4	4	531.918	523	77660	0	0.364711	388.95	0.875126	79.888	15.5455	32.8297	208.775	0.965818	53.0333	13.1539	19.6609	0.66904	0.0012349	0.000466506	0.0630033	0.00175696	0.0327805	0.0190017	0.00256086
396	1	2	1	1	4	3	914	80	[906,72,923,88]	1730.25	1831.38			WT2_LACZ_1	1250	1639.63	1632	267259	233.084	0.980686	55.1863	14.9945	19.1701	0.782178	5	5	542.436	545	88417	0	0.330829	366.071	0.981306	69.1167	18.5665	24.3443	233.084	0.980686	55.1863	14.9945	19.1701	0.782178	0	0.000656893	0.0782099	0	0.0389434	0.0212599	0
397	1	2	1	1	4	4	930	99	[910,87,950,111]	1749.61	1809.5			WT2_LACZ_1	1250	2257.34	2149	345373	218.784	0.99254	52.8281	14.0026	18.8026	0.744716	6	6	590.399	590	90331	0	0.261546	1128.24	0.935921	127.223	28.4257	49.9788	218.784	0.99254	52.8281	14.0026	18.8026	0.744716	0.00162028	0.000480131	0.116308	0.00637939	0.0188918	0.0163279	0.00695877
398	1	2	1	1	4	5	834	105	[822,93,849,119]	1635.35	1798.68			WT2_LACZ_1	1250	1433.95	1399	193583	193.045	0.977362	50.394	13.3713	17.3256	0.771766	7	7	585.659	590	79064	0	0.408424	793.63	0.973685	102.564	27.769	35.4871	193.045	0.977362	50.394	13.3713	17.3256	0.771766	0.00185005	0.000502615	0.111096	0.00529811	0.0199196	0.0185184	0.00621856
399	1	2	1	1	4	6	1035	110	[1029,104,1044,116]	1875.5	1795.25			WT2_LACZ_1	1250	3111.15	2606	276892	127.267	0.997666	40.0846	10.9095	14.2379	0.76623	8	8	545.899	542	48585	0	0.175466	241.664	0.977394	56.3821	15.5455	19.6609	127.267	0.997666	40.0846	10.9095	14.2379	0.76623	0	0	0.171517	0	0.0865255	0.0640938	0
400	1	2	1	1	4	7	534	116	[520,103,550,130]	1276.71	1786.67			WT2_LACZ_1	1250	1264.89	1345	258038	291.713	0.96639	62.6513	17.1288	21.6603	0.790791	9	9	498.387	497	101671	0	0.394016	840.819	0.926516	110.944	24.489	41.353	291.713	0.96639	62.6513	17.1288	21.6603	0.790791	0.00494667	0.00287314	0.093099	0.0106464	0.0194671	0.0139601	0.0136963
401	1	2	1	1	4	8	969	128	[951,118,993,139]	1798.12	1772.34			WT2_LACZ_1	1250	1340.32	1437	390032	416.12	0.935586	77.2912	20.4695	27.7317	0.738125	10	10	522.447	523	152032	0	0.389794	863.698	0.833017	125.064	25.112	51.4682	416.12	0.935586	77.2912	20.4695	27.7317	0.738125	0.0014169	0.00119464	0.0322652	0.00263636	0.0118309	0.00756188	0.00353288
402	1	2	1	1	4	9	872	137	[859,121,886,159]	1679.2	1758.5			WT2_LACZ_1	1250	1379.14	1338	187563	194.475	0.98987	49.9412	14.0026	17.6525	0.793236	11	11	530.676	531	72172	0	0.384788	1139.68	0.913298	131.034	32.2869	48.4603	194.475	0.98987	49.9412	14.0026	17.6525	0.793236	0.0010769	0.00113346	0.0783548	0.00427835	0.0102462	0.0120613	0.00469224
403	1	2	1	1	4	10	903	147	[899,143,909,152]	1717.51	1750.45			WT2_LACZ_1	1250	2206	1483	99270	64.3484	0.980609	28.9986	7.69382	10.0439	0.766017	12	12	434.956	435	19573	0	0.197169	120.117	0.99795	38.9312	9.65939	13.8507	64.3484	0.980609	28.9986	7.69382	10.0439	0.766017	0	0	0.200059	0	0.137063	0.10253	0
404	1	2	1	1	4	11	524	158	[502,136,542,174]	1260.33	1740.09			WT2_LACZ_1	1250	1617.64	1541	410881	363.211	0.931864	72.4989	15.5455	29.2037	0.532313	13	13	620.106	621	157507	0	0.38334	1166.85	0.815387	148.508	22.8628	60.2828	363.211	0.931864	72.4989	15.5455	29.2037	0.532313	0.00168594	0.00260649	0.0836902	0.00750438	0.0189766	0.0125592	0.00817672
405	1	2	1	1	4	12	60	171	[56,165,65,178]	708.83	1721.4			WT2_LACZ_1	1250	808.103	773	46870	82.9379	0.858012	37.626	7.69382	14.5015	0.530554	14	14	577.207	568	33478	0	0.714274	140.136	0.929968	45.1245	9.65939	17.6525	82.9379	0.858012	37.626	7.69382	14.5015	0.530554	0	0.000467057	0.0429152	0.000603299	0.0225653	0.0187085	0.000539585
406	1	2	1	1	4	13	871	299	[861,291,879,307]	1677.68	1569.73			WT2_LACZ_1	1250	1348.13	1379	215700	228.794	0.980419	54.691	14.9945	18.4696	0.811847	15	15	533.406	526	85345	0	0.395665	334.612	0.971072	66.7766	18.0966	23.7505	228.794	0.980419	54.691	14.9945	18.4696	0.811847	0	0.000222214	0.0713915	0	0.0359565	0.0226146	0
407	1	2	1	1	4	14	879	335	[873,329,887,345]	1688.2	1523.65			WT2_LACZ_1	1250	1405.65	1461	179923	183.035	0.974817	49.1982	12.7436	18.9752	0.671592	16	16	473.227	474	60573	0	0.336661	267.403	0.965401	60.0455	15.5455	21.7594	183.035	0.974817	49.1982	12.7436	18.9752	0.671592	0	7.73032e-05	0.0837599	0	0.0472815	0.0285245	0
408	1	2	1	1	4	15	157	368	[150,361,165,377]	824.98	1485.83			WT2_LACZ_1	1250	2068.93	2165	333097	230.224	0.979045	54.9386	14.9945	19.5914	0.76536	17	17	544.267	553	87627	0	0.263068	291.713	0.98864	61.2413	16.1861	20.8325	230.224	0.979045	54.9386	14.9945	19.5914	0.76536	0	0	0.146305	0	0.103182	0.0434756	0
409	1	2	1	1	4	16	564	376	[557,371,570,383]	1310.34	1475.98			WT2_LACZ_1	1250	1680.21	1433	161300	137.277	0.94109	44.1338	9.65939	17.1068	0.564651	18	18	635.781	653	61035	0	0.378394	185.895	0.962198	50.2314	11.0525	19.0891	137.277	0.94109	44.1338	9.65939	17.1068	0.564651	0	0	0.131397	0	0.0947133	0.0512852	0
410	1	2	1	1	4	17	572	394	[568,390,584,399]	1325.1	1455.56			WT2_LACZ_1	1250	1560.17	1458	165378	151.576	0.933271	46.7641	8.71194	18.8026	0.463336	19	19	540.726	539	57317	0	0.346582	191.615	0.937661	52.3328	10.7623	21.1156	151.576	0.933271	46.7641	8.71194	18.8026	0.463336	0	0.000430893	0.13592	0	0.100878	0.0454212	0
411	1	2	1	1	4	18	555	411	[549,404,561,421]	1300.35	1432.83			WT2_LACZ_1	1250	2240.74	2159	286815	183.035	0.983873	48.7454	12.9518	18.2408	0.710044	20	20	619.188	627	79256	0	0.276331	254.534	0.97331	58.1067	14.9945	22.0063	183.035	0.983873	48.7454	12.9518	18.2408	0.710044	0	0	0.159641	0	0.110719	0.0518265	0
412	1	2	1	1	4	19	183	446	[177,442,188,454]	854.93	1391.97			WT2_LACZ_1	1250	808.25	789	58194	102.957	0.943775	38.1123	9.38495	14.2379	0.659153	21	21	643.597	620	46339	0	0.796285	148.716	0.901036	47.978	10.7623	17.9206	102.957	0.943775	38.1123	9.38495	14.2379	0.659153	0.000127173	0.000155633	0.0468054	0.00044058	0.024382	0.0285123	0.000479583
413	1	2	1	1	4	20	216	613	[210,607,222,619]	894.64	1193.95			WT2_LACZ_1	1250	1590.7	1595	178158	160.156	0.979889	45.7825	12.9518	15.8839	0.815401	22	22	544.321	552	60964	0	0.342191	195.905	0.998453	49.6935	14.0026	16.9142	160.156	0.979889	45.7825	12.9518	15.8839	0.815401	0	0	0.122413	0	0.0883368	0.0436787	0
414	1	2	1	1	4	21	612	623	[606,615,618,631]	1368.49	1181.36			WT2_LACZ_1	1250	1453.56	1413	183149	180.175	0.962979	49.4124	12.7436	18.0385	0.706464	23	23	553.286	546	69714	0	0.380641	231.654	0.968237	55.7241	14.0026	20.6043	180.175	0.962979	49.4124	12.7436	18.0385	0.706464	0	0	0.0976915	0	0.0688782	0.0323761	0
415	1	2	1	1	4	22	593	739	[588,734,601,745]	1347.16	1042.42			WT2_LACZ_1	1250	1698.4	1632	164745	138.707	0.999378	41.7757	11.7875	14.6931	0.802247	24	24	553.557	564	53695	0	0.325928	173.026	0.975383	47.8063	12.7436	17.0614	138.707	0.999378	41.7757	11.7875	14.6931	0.802247	0	0	0.114317	0	0.0866815	0.0446975	0
416	1	2	1	1	4	23	484	756	[476,751,492,761]	1215.58	1022.34			WT2_LACZ_1	1250	1652.24	1473	178442	154.436	0.937559	46.9873	11.0279	17.0614	0.646367	25	25	546.222	551	58992	0	0.330595	197.335	0.922909	53.957	11.0279	20.8325	154.436	0.937559	46.9873	11.0279	17.0614	0.646367	0	0.000148946	0.104719	0.000219893	0.0802684	0.0437564	0.000186408
417	1	2	1	1	4	24	446	772	[439,766,452,779]	1169.45	1002.96			WT2_LACZ_1	1250	1657.2	1525	172349	148.716	0.954573	45.2872	11.0525	16.2886	0.678538	26	26	570.644	563	59347	0	0.344342	195.905	0.95183	52.1277	12.7436	19.0891	148.716	0.954573	45.2872	11.0525	16.2886	0.678538	0	0.000237629	0.0998258	0.00241084	0.0691563	0.0393638	0.00208004
418	1	2	1	1	4	25	1049	785	[1037,773,1061,799]	1890.6	987.03			WT2_LACZ_1	1250	1711.8	1858	689856	576.275	0.982164	86.6435	23.5929	30.9658	0.761902	27	27	1316.58	1422	530581	0	0.769118	746.441	0.981819	98.6441	26.8801	35.0725	576.275	0.982164	86.6435	23.5929	30.9658	0.761902	0	0.000391434	0.127742	0	0.0564969	0.0241172	0
419	1	2	1	1	4	26	300	793	[294,787,306,800]	995.28	977.88			WT2_LACZ_1	1250	1673.9	1476	175759	150.146	0.989974	43.8772	11.7875	15.369	0.766963	28	28	558.981	574	58693	0	0.33394	185.895	0.981555	49.2407	13.3713	17.0614	150.146	0.989974	43.8772	11.7875	15.369	0.766963	0	0	0.111158	0	0.0838127	0.0427315	0
420	1	2	1	1	4	27	283	808	[278,802,291,815]	976.22	958.99			WT2_LACZ_1	1250	1804.04	1482	171384	135.847	0.983193	42.0234	10.9095	15.7893	0.690944	29	29	607.095	617	57674	0	0.336519	190.185	0.950606	51.4272	11.7875	19.0891	135.847	0.983193	42.0234	10.9095	15.7893	0.690944	0	0	0.0902408	0.00032289	0.0627633	0.0394955	0.000288295
421	1	2	1	1	4	28	68	815	[64,811,73,826]	719.06	948.69			WT2_LACZ_1	1250	1795.36	1576	131061	104.387	0.980201	36.95	8.37068	14.2379	0.587915	30	30	542.233	548	39583	0	0.30202	168.736	0.931106	49.4549	10.7623	19.9572	104.387	0.980201	36.95	8.37068	14.2379	0.587915	0	0	0.112333	5.93236e-05	0.0802278	0.0517212	5.64218e-05
422	1	2	1	1	4	29	1049	842	[1040,837,1055,849]	1890.32	919.51			WT2_LACZ_1	1250	789.641	721	50537	91.5177	0.781229	43.4089	7.69382	14.7364	0.522097	31	31	601.875	575	38520	0	0.762214	187.325	0.842518	57.5869	11.1709	19.4219	91.5177	0.781229	43.4089	7.69382	14.7364	0.522097	0.00108255	0.000606183	0.0231197	0.00192318	0.0131967	0.010813	0.00262517
423	1	2	1	1	4	30	69	848	[63,841,75,856]	719.11	912.24			WT2_LACZ_1	1250	1397.23	1307	157887	161.586	0.973016	46.3113	11.0525	17.8985	0.617507	32	32	489.841	494	55352	0	0.35058	207.345	0.952842	53.5711	12.7436	20.7103	161.586	0.973016	46.3113	11.0525	17.8985	0.617507	0	0.000613075	0.0713752	0	0.0536622	0.0285493	0
424	1	2	1	1	4	31	85	871	[69,858,102,894]	736.69	881.86			WT2_LACZ_1	1250	1822.8	1853	373675	293.143	0.957538	63.3853	14.9945	23.3836	0.641238	33	33	548.99	540	112543	0	0.301179	998.115	0.704849	158.891	23.7365	51.1225	293.143	0.957538	63.3853	14.9945	23.3836	0.641238	0.00265342	0.00139458	0.031648	0.00427603	0.014975	0.00894555	0.00603109
425	1	2	1	1	4	32	195	870	[190,865,201,876]	870.18	885.96			WT2_LACZ_1	1250	1962.49	1576	147187	107.247	0.96845	37.9071	9.38495	13.7614	0.681978	34	34	628.667	630	47150	0	0.320341	160.156	0.988023	45.4056	11.7875	16.2886	107.247	0.96845	37.9071	9.38495	13.7614	0.681978	0	0	0.122329	0	0.0961811	0.0515293	0
426	1	2	1	1	4	33	859	909	[853,904,871,915]	1667.25	839.6			WT2_LACZ_1	1250	2158.06	1937	230912	153.006	0.967335	45.3297	11.0279	16.1629	0.682299	35	35	529.654	532	56673	0	0.245431	260.253	0.946608	60.4133	13.1539	23.442	153.006	0.967335	45.3297	11.0279	16.1629	0.682299	0.000841907	0.000228585	0.0861442	0.00181286	0.0617532	0.0324495	0.00231806
427	1	2	1	1	4	34	352	940	[345,933,360,947]	1057.98	802.71			WT2_LACZ_1	1250	2180.24	2095	285611	187.325	0.971327	49.9502	12.7436	17.6525	0.721914	36	36	535.321	534	70127	0	0.245533	257.394	0.994999	57.1586	16.0186	19.6609	187.325	0.971327	49.9502	12.7436	17.6525	0.721914	0	4.44764e-05	0.119054	0	0.0871733	0.0392552	0
428	1	2	1	1	4	35	322	949	[314,942,330,956]	1022.02	792.51			WT2_LACZ_1	1250	1967.47	2000	314795	228.794	0.970284	55.2623	14.0026	19.5914	0.714733	37	37	554.163	543	88666	0	0.281663	284.563	0.972516	61.489	15.7295	22.2031	228.794	0.970284	55.2623	14.0026	19.5914	0.714733	0	0.00117985	0.117607	0	0.0814224	0.0387775	0
429	1	2	1	1	4	36	366	1001	[359,994,374,1009]	1074.65	729.02			WT2_LACZ_1	1250	2085.1	1970	310680	213.065	0.978692	52.8706	13.3713	19.1701	0.697506	38	38	550.013	546	81952	0	0.263783	296.003	0.988573	61.6941	17.1288	21.1501	213.065	0.978692	52.8706	13.3713	19.1701	0.697506	0	0.000438491	0.107197	0.000220876	0.0758876	0.0342329	0.000182987
430	1	2	1	1	4	37	846	1060	[840,1054,854,1066]	1648.68	658.69			WT2_LACZ_1	1250	1842.86	1643	176915	137.277	0.983552	42.2285	10.9095	15.7893	0.690944	39	39	569.26	560	54649	0	0.3089	201.625	0.960894	52.3843	12.7436	19.1701	137.277	0.983552	42.2285	10.9095	15.7893	0.690944	0	9.57313e-05	0.107188	0.000405974	0.0660036	0.0414804	0.000341963
431	1	2	1	1	5	1	937	22	[930,15,944,31]	1757.59	618.81			WT2_LACZ_1	1250	1946.56	1754	163511	120.117	0.970047	40.0511	10.7623	13.8507	0.777022	1	1	500.988	507	42083	0	0.257371	251.674	0.947488	59.354	14.9945	21.4561	120.117	0.970047	40.0511	10.7623	13.8507	0.777022	0.000239006	0.000499132	0.0919435	0.000489758	0.0551738	0.0358669	0.000650062
432	1	2	1	1	5	2	917	28	[911,21,926,35]	1734.83	611.23			WT2_LACZ_1	1250	1704.36	1642	173845	145.856	0.991559	43.1767	11.7875	15.0043	0.785606	2	2	496.225	495	50615	0	0.29115	271.693	0.973803	60.003	15.5455	20.7473	145.856	0.991559	43.1767	11.7875	15.0043	0.785606	0	5.77701e-06	0.0888115	4.29001e-05	0.0507217	0.0311392	3.83333e-05
433	1	2	1	1	5	3	894	35	[878,30,903,42]	1701.03	601.08			WT2_LACZ_1	1250	1618.1	1494	186081	164.446	0.942977	48.2076	10.7623	19.2439	0.559259	3	3	508.774	515	58509	0	0.314428	331.752	0.833883	77.4294	13.1539	31.1658	164.446	0.942977	48.2076	10.7623	19.2439	0.559259	0.000374066	0.000463731	0.0611984	0.000822618	0.0359968	0.021609	0.00106183
434	1	2	1	1	5	4	946	53	[938,46,956,60]	1768.86	581.66			WT2_LACZ_1	1250	1804.13	1580	187629	148.716	0.967921	44.6626	10.9095	16.9142	0.644991	4	4	583.067	603	60639	0	0.323186	290.283	0.95595	63.1801	14.9945	23.442	148.716	0.967921	44.6626	10.9095	16.9142	0.644991	1.178e-05	0.00027915	0.0858319	0.000222695	0.0440709	0.0299709	0.000215288
435	1	2	1	1	5	5	555	58	[547,51,571,65]	1303.61	575.34			WT2_LACZ_1	1250	1771.1	1708	240869	194.475	0.980148	50.4365	12.7436	19.1701	0.664762	5	5	564.456	556	76766	0	0.318704	358.921	0.899226	74.6854	16.2686	31.0103	194.475	0.980148	50.4365	12.7436	19.1701	0.664762	0	0.000172372	0.0736985	0.00110784	0.042473	0.0234955	0.000967028
436	1	2	1	1	5	6	193	210	[183,185,203,222]	868.69	399.52			WT2_LACZ_1	1250	1328.37	1358	187300	201.625	0.958084	52.538	12.9518	19.9572	0.648977	6	6	469.312	470	66173	0	0.3533	853.688	0.859154	120.555	23.2198	46.713	201.625	0.958084	52.538	12.9518	19.9572	0.648977	0.00368942	0.00113242	0.0827916	0.00908137	0.0166613	0.0124555	0.0111676
437	1	2	1	1	5	7	841	241	[818,233,854,249]	1638.53	357.3			WT2_LACZ_1	1250	1802.51	1835	383934	304.582	0.94756	65.2906	14.9945	24.9057	0.602048	7	7	557.775	548	118806	0	0.309444	600.585	0.821302	105.776	18.5665	44.5097	304.582	0.94756	65.2906	14.9945	24.9057	0.602048	0.00128865	0.00220395	0.0667233	0.00427897	0.0291634	0.0166326	0.00498085
438	1	2	1	1	5	8	231	245	[225,239,237,253]	912.94	351.36			WT2_LACZ_1	1250	2558.72	2400	243078	135.847	0.989021	41.7757	10.7623	15.369	0.70026	8	8	604.347	613	57413	0	0.236192	224.504	0.988484	53.7338	14.9945	19.0891	135.847	0.989021	41.7757	10.7623	15.369	0.70026	0	0	0.17368	0	0.123254	0.0624704	0
439	1	2	1	1	5	9	756	260	[751,253,762,267]	1541.09	333.97			WT2_LACZ_1	1250	2014.19	1776	157107	111.537	0.958468	39.0605	8.37068	14.7088	0.569094	9	9	555.744	562	43348	0	0.275914	191.615	0.955585	51.3512	11.7875	18.8026	111.537	0.958468	39.0605	8.37068	14.7088	0.569094	0	0	0.132938	0	0.0979476	0.0504775	0
440	1	2	1	1	5	10	185	311	[179,306,194,316]	859.41	273.46			WT2_LACZ_1	1250	1590.48	1566	167000	150.146	0.973489	44.6201	10.7623	16.9142	0.636287	10	10	465.533	467	48881	0	0.292701	197.335	0.969913	51.3422	12.9518	19.6609	150.146	0.973489	44.6201	10.7623	16.9142	0.636287	0	0	0.120238	0	0.0906576	0.0471494	0
441	1	2	1	1	5	11	778	318	[772,312,785,328]	1567.9	262.49			WT2_LACZ_1	1250	2786.7	2197	248016	127.267	0.99154	40.3322	10.9095	14.2379	0.76623	11	11	629.135	634	55993	0	0.225764	257.394	0.959568	59.2691	14.9945	20.7103	127.267	0.99154	40.3322	10.9095	14.2379	0.76623	2.95581e-05	1.5387e-05	0.137395	0.000909524	0.0885295	0.0512927	0.000814294
442	1	2	1	1	5	12	278	355	[272,349,285,361]	969.57	220.95			WT2_LACZ_1	1250	1624.92	1402	175491	154.436	0.991859	44.415	11.7875	15.7893	0.746549	12	12	509.019	513	54974	0	0.313258	195.905	0.989437	50.1464	12.9518	18.0862	154.436	0.991859	44.415	11.7875	15.7893	0.746549	0	0	0.118215	0	0.0902191	0.0462319	0
443	1	2	1	1	5	13	362	381	[357,377,370,387]	1071.57	188.75			WT2_LACZ_1	1250	2166.82	1854	147344	97.2376	0.952186	36.7113	8.37068	14.2379	0.587915	13	13	511.279	506	34767	0	0.235958	157.296	0.950533	46.7731	10.7623	18.4805	97.2376	0.952186	36.7113	8.37068	14.2379	0.587915	0	0	0.164637	0	0.131898	0.070782	0
444	1	2	1	1	5	14	324	385	[318,379,330,391]	1024.59	184.77			WT2_LACZ_1	1250	1882.37	1778	186355	141.566	0.992978	42.4762	11.0279	14.4878	0.761185	14	14	533.04	534	52771	0	0.283175	193.045	0.991139	49.6935	13.3713	16.9142	141.566	0.992978	42.4762	11.0279	14.4878	0.761185	0	0	0.151567	0	0.115239	0.0541055	0
445	1	2	1	1	5	15	405	493	[389,478,420,507]	1120.55	55.87			WT2_LACZ_1	1250	1360.38	1312	185012	194.475	0.980148	50.4365	12.7436	18.9752	0.671592	15	15	634.103	631	86238	0	0.466121	978.095	0.920034	120.501	26.8801	46.0882	194.475	0.980148	50.4365	12.7436	18.9752	0.671592	0.00337998	0.00154881	0.0906091	0.00773614	0.0203665	0.0151376	0.00970725
446	1	2	1	1	5	16	546	513	[536,484,567,526]	1295.09	39.5			WT2_LACZ_1	1250	895.884	873	170218	271.693	0.699753	83.5025	9.65939	34.1309	0.28301	16	16	626.663	630	119066	0	0.699491	536.236	0.606694	135.305	11.1709	59.2988	271.693	0.699753	83.5025	9.65939	34.1309	0.28301	0.00242932	0.00290062	0.0602931	0.0151943	0.0234189	0.00494936	0.016273
447	1	2	1	1	5	17	535	531	[509,524,543,563]	1265.95	-3.57			WT2_LACZ_1	1250	1058.36	1111	394770	533.377	0.631512	129.64	10.9095	57.2496	0.190561	17	17	792.107	825	295456	0	0.748426	634.904	0.684627	130.468	12.1124	57.4234	533.377	0.631512	129.64	10.9095	57.2496	0.190561	0	0.00672577	0.104417	0	0.0650595	0.00363146	0
448	1	2	1	1	5	18	833	534	[823,528,838,539]	1629.46	6.77			WT2_LACZ_1	1250	800.953	700	34441	61.4885	0.759074	36.6199	6.4554	11.0166	0.585969	18	18	442.837	427	19042	0	0.552888	157.296	0.781635	56.8801	8.71194	19.2934	61.4885	0.759074	36.6199	6.4554	11.0166	0.585969	0.00138639	0.000414398	0.0245469	0.00344999	0.0172546	0.0150169	0.00424842
449	1	2	1	1	5	19	329	583	[314,552,362,599]	1040.22	-43.81			WT2_LACZ_1	1250	1905.43	1843	270571	203.055	0.934873	54.033	11.7875	21.1501	0.557324	19	19	580.099	581	82374	0	0.304445	795.06	0.560408	178.361	15.4284	76.2406	203.055	0.934873	54.033	11.7875	21.1501	0.557324	0.0030745	0.00101142	0.0433228	0.00656753	0.0190374	0.0116443	0.00849469
450	1	2	1	1	5	20	507	565	[480,558,513,592]	1230.41	-43.5			WT2_LACZ_1	1250	1076.88	1107	376908	500.487	0.666253	119.032	10.7623	52.8494	0.203641	20	20	779.149	835	272702	0	0.723524	577.705	0.71016	119.978	11.0525	53.0335	500.487	0.666253	119.032	10.7623	52.8494	0.203641	0	0.00638428	0.106134	0	0.0749593	0.0117166	0
451	1	2	1	1	5	21	859	662	[855,658,865,667]	1665.8	-147.2			WT2_LACZ_1	1250	869.19	841	36506	60.0585	0.994245	27.6311	7.69382	10.0439	0.766017	21	21	870.024	866	36541	0	1.00096	112.967	0.923192	40.8121	9.65939	14.2454	60.0585	0.994245	27.6311	7.69382	10.0439	0.766017	0	0	0.0588396	0.00046908	0.0331867	0.0327342	0.000394439
452	1	2	1	1	5	22	112	809	[106,804,118,816]	770.87	-323.54			WT2_LACZ_1	1250	1982.88	1705	160613	115.827	0.986242	38.6836	9.38495	14.2379	0.659153	22	22	500.099	499	40508	0	0.252209	181.605	0.980022	48.7454	12.7436	17.8985	115.827	0.986242	38.6836	9.38495	14.2379	0.659153	0	0	0.116338	0	0.0968107	0.0457103	0
453	1	2	1	1	5	23	1036	812	[1022,804,1049,822]	1874.4	-327.47			WT2_LACZ_1	1250	1562.07	1514	179638	164.446	0.975477	46.6014	11.7875	18.0385	0.65346	23	23	501.93	495	57722	0	0.321324	476.178	0.84822	91.1971	16.28	34.4983	164.446	0.975477	46.6014	11.7875	18.0385	0.65346	0.00100647	0.000590863	0.0358492	0.00174412	0.0207358	0.0118549	0.00240121
454	1	2	1	1	5	24	75	826	[68,819,85,834]	728.26	-343.29			WT2_LACZ_1	1250	1972.02	1941	272139	197.335	0.987329	50.4365	13.1539	18.8026	0.699579	24	24	498.449	496	68786	0	0.252761	308.872	0.979067	63.6329	16.3626	22.7471	197.335	0.987329	50.4365	13.1539	18.8026	0.699579	0	6.0895e-05	0.092875	0	0.0679787	0.0281118	0
455	1	2	1	1	5	25	73	849	[66,843,79,857]	723.21	-370.75			WT2_LACZ_1	1250	1556.81	1465	152567	140.136	0.982223	42.7238	10.7623	15.7985	0.681224	26	26	533.224	537	52256	0	0.342512	217.355	0.97557	53.5711	14.0026	19.5197	140.136	0.982223	42.7238	10.7623	15.7985	0.681224	0	0	0.078739	0	0.0570234	0.0287705	0
456	1	2	1	1	5	26	997	934	[988,926,1004,941]	1829.13	-471.49			WT2_LACZ_1	1250	826.391	796	57021	98.6675	0.845778	41.6328	8.37068	15.0527	0.55609	27	27	988.377	944	68198	0	1.19602	194.475	0.728002	67.9054	10.7623	23.1719	98.6675	0.845778	41.6328	8.37068	15.0527	0.55609	0.00128801	0.000113336	0.0245843	0.00234035	0.0116018	0.0136739	0.00320232
457	1	2	1	1	5	27	281	999	[273,993,291,1005]	972.69	-549.52			WT2_LACZ_1	1250	1573.31	1407	162051	147.286	0.978605	43.9621	10.9095	16.5076	0.660877	28	28	492.515	499	50729	0	0.313043	244.524	0.916267	60.4983	12.9518	24.9469	147.286	0.978605	43.9621	10.9095	16.5076	0.660877	0.000557832	4.05524e-05	0.068023	0.00259381	0.0427777	0.0238261	0.00278361
458	1	2	1	1	5	28	294	1004	[290,1000,303,1009]	991.04	-556.04			WT2_LACZ_1	1250	1123.53	1062	101118	128.697	0.968384	41.528	10.7623	15.7985	0.681224	29	29	776.1	817	69849	0	0.690767	161.586	0.982624	45.8584	10.7623	17.0614	128.697	0.968384	41.528	10.7623	15.7985	0.681224	0	0.000154674	0.0969107	0	0.0678757	0.0363178	0
459	1	2	1	1	5	29	279	1039	[274,1035,284,1048]	969.7	-599.86			WT2_LACZ_1	1250	1784.84	1568	141002	112.967	0.930009	40.5129	8.71194	15.369	0.566851	30	30	484.835	489	38302	0	0.271642	168.736	0.95928	48.0024	10.7623	18.4805	112.967	0.930009	40.5129	8.71194	15.369	0.566851	0	0	0.106976	0	0.0743267	0.0436622	0
460	1	2	1	1	5	30	295	1053	[290,1048,301,1062]	989.68	-616.3			WT2_LACZ_1	1250	1728.21	1563	155539	128.697	0.974193	41.2804	9.65939	15.0043	0.643775	31	31	502.878	502	45259	0	0.290982	195.905	0.974992	50.8894	12.9518	18.4918	128.697	0.974193	41.2804	9.65939	15.0043	0.643775	0	0	0.0897903	0	0.0617025	0.0354111	0
461	1	2	1	1	5	31	160	1070	[153,1064,168,1077]	829.77	-635.21			WT2_LACZ_1	1250	1809.46	1746	175518	138.707	0.972529	42.929	10.7623	15.7893	0.681621	32	32	530.381	518	51447	0	0.293115	243.094	0.951735	58.0732	14.9945	19.9572	138.707	0.972529	42.929	10.7623	15.7893	0.681621	0	0.00128525	0.0739797	0.000751986	0.0472231	0.0269923	0.000675674
462	1	2	1	1	6	1	865	48	[859,39,872,55]	-892.56	588.25			WT2_LACZ_1	1250	1746.13	1594	169375	138.707	0.966	43.2192	9.65939	16.8357	0.573746	1	1	653.237	659	63364	0	0.374105	221.644	0.919336	57.4062	11.7875	21.4644	138.707	0.966	43.2192	9.65939	16.8357	0.573746	0.00149843	0.000120035	0.0990371	0.00121283	0.0605976	0.036406	0.00239066
463	1	2	1	1	6	2	257	232	[251,226,268,238]	-1616.86	367.9			WT2_LACZ_1	1250	2417.24	2361	321493	190.185	0.978891	49.9412	13.1539	18.2408	0.721126	7	3	586.639	586	78023	0	0.24269	258.823	0.977312	58.3544	14.9945	22.0063	190.185	0.978891	49.9412	13.1539	18.2408	0.721126	0	0	0.168878	0	0.0994238	0.0524123	0
464	1	2	1	1	6	3	284	246	[277,238,291,253]	-1587.56	351.05			WT2_LACZ_1	1250	2233.36	2233	299270	191.615	0.946291	51.8556	12.7436	18.4696	0.689977	8	4	556.627	547	74588	0	0.249233	251.674	0.971818	57.8681	14.4215	20.7473	191.615	0.946291	51.8556	12.7436	18.4696	0.689977	0	0	0.163341	0	0.0990322	0.0484529	0
465	1	2	1	1	6	4	672	270	[667,265,678,276]	-1122.46	321.68			WT2_LACZ_1	1250	2099.18	1620	161637	110.107	0.968621	38.4025	9.65939	13.5365	0.713583	9	5	693.727	696	53417	0	0.330475	158.726	0.988996	45.158	11.7875	15.7985	110.107	0.968621	38.4025	9.65939	13.5365	0.713583	0	0	0.151596	0	0.108601	0.0645463	0
466	1	2	1	1	6	5	269	286	[258,277,277,299]	-1605.91	301.21			WT2_LACZ_1	1250	2768.55	2707	492802	254.534	0.934554	60.5164	14.0026	22.4096	0.624849	10	6	716.955	735	127618	0	0.258964	440.429	0.909175	81.8268	18.2641	28.1299	254.534	0.934554	60.5164	14.0026	22.4096	0.624849	0.00233731	0.000549269	0.111478	0.00210625	0.0520556	0.0313401	0.00388201
467	1	2	1	1	6	6	726	422	[722,418,738,428]	-1054.44	139.17			WT2_LACZ_1	1250	1713.35	1539	161055	134.417	0.95188	43.1767	8.71194	15.8839	0.548475	11	7	506.532	506	47614	0	0.295638	180.175	0.929566	51.1885	10.7623	20.8337	134.417	0.95188	43.1767	8.71194	15.8839	0.548475	0	0.000155401	0.124272	8.97243e-05	0.0968002	0.0471308	8.4697e-05
468	1	2	1	1	6	7	698	448	[691,443,706,455]	-1092.19	108.44			WT2_LACZ_1	1250	1835.9	1734	194605	151.576	0.927338	47.0633	9.65939	18.4696	0.522989	12	8	586.547	587	62174	0	0.319488	198.765	0.944521	52.9131	11.0525	21.1619	151.576	0.927338	47.0633	9.65939	18.4696	0.522989	0	0	0.134362	0.000264863	0.0919086	0.0510253	0.00023565
469	1	2	1	1	6	8	680	475	[675,469,685,482]	-1113.91	76.02			WT2_LACZ_1	1250	1789.54	1603	159269	127.267	0.968554	41.2894	10.7623	15.369	0.70026	13	9	553.82	561	49290	0	0.309476	178.745	0.97724	48.4977	12.7436	18.4805	127.267	0.968554	41.2894	10.7623	15.369	0.70026	0	0	0.118189	0	0.08827	0.0462134	0
470	1	2	1	1	6	9	758	484	[753,479,763,490]	-1020.6	66.08			WT2_LACZ_1	1250	1823.97	1566	145918	114.397	0.992848	38.1883	10.7623	13.8507	0.777022	14	10	523.013	520	41841	0	0.286743	135.847	0.978207	42.2375	11.0279	14.6931	114.397	0.992848	38.1883	10.7623	13.8507	0.777022	0	0	0.151185	0	0.130347	0.0597548	0
471	1	2	1	1	6	10	671	511	[665,504,677,520]	-1124.06	33.4			WT2_LACZ_1	1250	1760.47	1688	188370	153.006	0.998391	43.9197	11.7875	15.0043	0.785606	15	11	548.458	545	58685	0	0.311541	211.635	0.936513	55.0661	14.4215	20.4345	153.006	0.998391	43.9197	11.7875	15.0043	0.785606	0.00234905	0	0.0980063	0.00200401	0.0690613	0.0360239	0.00367061
472	1	2	1	1	6	11	653	543	[647,537,659,549]	-1145.67	-3.99			WT2_LACZ_1	1250	1946.18	1639	161533	118.687	0.95732	40.3412	9.38495	15.2116	0.61696	16	12	600.422	604	49835	0	0.308513	155.866	0.940369	47.0633	10.7623	17.8985	118.687	0.95732	40.3412	9.38495	15.2116	0.61696	0	0	0.144688	0	0.117214	0.0605831	0
473	1	2	1	1	6	12	930	791	[924,785,939,799]	-813.21	-301.66			WT2_LACZ_1	1250	2126.82	2219	344545	231.654	0.985924	54.7244	14.4215	18.4696	0.780823	17	13	612.654	607	99250	0	0.288061	265.973	0.98309	58.8072	14.9945	19.9572	231.654	0.985924	54.7244	14.4215	18.4696	0.780823	0	0.000408678	0.158916	0	0.116352	0.0465728	0
474	1	2	1	1	6	13	294	886	[289,881,303,892]	-1573.24	-414.56			WT2_LACZ_1	1250	1793.27	1785	172154	137.277	0.971944	42.7329	10.7623	15.8839	0.677559	18	14	489.438	492	46986	0	0.27293	193.045	0.968486	50.8559	12.9518	18.4918	137.277	0.971944	42.7329	10.7623	15.8839	0.677559	0	0	0.121995	0	0.0794977	0.0455282	0
475	1	2	1	1	6	14	324	926	[319,921,333,932]	-1537	-462.77			WT2_LACZ_1	1250	1730.93	1593	178286	147.286	0.979551	43.9197	10.7623	16.5076	0.651959	19	15	525.816	526	54159	0	0.303776	201.625	0.971031	51.8375	12.7436	18.8026	147.286	0.979551	43.9197	10.7623	16.5076	0.651959	0	0	0.109241	0	0.0724009	0.0435779	0
476	1	2	1	1	6	15	132	929	[128,925,137,938]	-1768.24	-468.35			WT2_LACZ_1	1250	1791.38	1583	141519	112.967	0.975061	38.6411	8.37068	15.0043	0.557885	20	16	536.886	549	42414	0	0.299705	164.446	0.966777	47.0208	10.7623	17.3256	112.967	0.975061	38.6411	8.37068	15.0043	0.557885	0	0	0.12032	0	0.0713708	0.0467408	0
477	1	2	1	1	6	16	88	932	[81,927,99,939]	-1819.02	-470.06			WT2_LACZ_1	1250	1655.47	1488	170513	147.286	0.861866	49.9168	9.65939	19.6019	0.492778	21	17	522.903	519	53859	0	0.315864	230.224	0.917177	58.6445	12.7436	24.1054	147.286	0.861866	49.9168	9.65939	19.6019	0.492778	0	0.00310426	0.0941519	0.00124082	0.0455828	0.0282502	0.00110493
478	1	2	1	1	6	17	300	948	[295,943,308,954]	-1566.18	-488.63			WT2_LACZ_1	1250	1883.14	1828	186431	141.566	0.998802	42.2285	11.7875	14.7629	0.798452	22	18	525.081	524	51983	0	0.278832	200.195	0.980835	51.137	13.1539	18.0385	141.566	0.998802	42.2285	11.7875	14.7629	0.798452	0	0	0.11602	0	0.0649749	0.0470385	0
479	1	2	1	1	7	1	363	10	[357,3,368,17]	-1493.22	-649.07			WT2_LACZ_1	1250	1670.05	1520	156985	134.417	0.957372	42.929	10.7623	16.5076	0.651959	1	1	573.415	591	53901	0	0.343351	194.475	0.971427	50.8894	12.7436	18.8026	134.417	0.957372	42.929	10.7623	16.5076	0.651959	0	0	0.134339	0	0.0785604	0.0483667	0
480	1	2	1	1	7	2	406	31	[401,26,412,40]	-1441	-676.21			WT2_LACZ_1	1250	1698.49	1551	159658	134.417	0.961969	42.7238	9.38495	16.9142	0.554856	2	2	515.245	516	48433	0	0.303355	207.345	0.980026	52.0852	12.9518	19.5914	134.417	0.961969	42.7238	9.38495	16.9142	0.554856	0	3.26715e-05	0.122788	0	0.0820255	0.0413079	0
481	1	2	1	1	7	3	338	58	[332,48,344,65]	-1522.39	-704.22			WT2_LACZ_1	1250	1590.34	1500	176528	158.726	0.984523	45.3631	11.7875	16.5076	0.714062	3	3	519.541	524	57669	0	0.326685	244.524	0.941936	58.8497	13.3713	22.5987	158.726	0.984523	45.3631	11.7875	16.5076	0.714061	1.39875e-05	0	0.0941498	0.000582296	0.057331	0.0343873	0.000561495
482	1	2	1	1	7	4	377	67	[371,61,385,74]	-1474.92	-717.16			WT2_LACZ_1	1250	1505.82	1503	173169	164.446	0.971014	46.8156	11.7875	16.5076	0.714062	4	4	480.461	481	55253	0	0.31907	237.374	0.98907	55.2198	14.0026	19.1701	164.446	0.971014	46.8156	11.7875	16.5076	0.714061	0	0	0.0965663	0	0.0590934	0.03405	0
483	1	2	1	1	7	5	409	72	[403,64,415,79]	-1437.43	-722.78			WT2_LACZ_1	1250	1681.94	1581	173240	147.286	0.948382	45.3631	10.7623	17.6525	0.609675	5	5	485.544	486	50011	0	0.28868	230.224	0.957618	56.1679	13.3713	22.2031	147.286	0.948382	45.3631	10.7623	17.6525	0.609675	0	0	0.109526	0	0.0750056	0.0382965	0
484	1	2	1	1	7	6	477	72	[470,65,484,79]	-1356.64	-722.3			WT2_LACZ_1	1250	2411.56	2400	294210	174.456	0.979591	47.7972	12.7436	17.379	0.733276	6	6	562.582	563	68635	0	0.233286	254.534	0.989455	57.1586	14.9945	20.1113	174.456	0.979591	47.7972	12.7436	17.379	0.733276	0	0	0.164256	0	0.111668	0.0526446	0
485	1	2	1	1	7	7	338	92	[333,87,344,101]	-1522.18	-748.88			WT2_LACZ_1	1250	1677.18	1630	166041	141.566	0.971095	43.4334	10.7623	15.8839	0.677559	8	8	501.677	506	49666	0	0.299119	207.345	0.989435	51.5898	13.1539	18.4918	141.566	0.971095	43.4334	10.7623	15.8839	0.677559	0	0	0.11593	0	0.0781894	0.0412602	0
486	1	2	1	1	7	8	1062	121	[1056,115,1070,131]	-655.67	-783.82			WT2_LACZ_1	1250	2642.14	2348	293278	158.726	0.963295	46.3628	11.7875	17.3276	0.680273	9	9	634.982	639	70483	0	0.240328	248.814	0.962162	58.1157	14.4215	20.7103	158.726	0.963295	46.3628	11.7875	17.3276	0.680272	0	0	0.159635	0	0.113311	0.0506905	0
487	1	2	1	1	7	9	91	135	[85,129,101,141]	-1815.9	-797.47			WT2_LACZ_1	1250	1523.62	1507	178263	167.306	0.960161	47.7547	11.0279	17.6525	0.624723	10	10	515.615	520	60327	0	0.338416	255.964	0.968493	58.5595	14.4215	21.8363	167.306	0.960161	47.7547	11.0279	17.6525	0.624723	0	0.000592818	0.0864903	0	0.0492352	0.028276	0
488	1	2	1	1	7	10	940	138	[931,132,946,149]	-804.29	-804.66			WT2_LACZ_1	1250	1590.81	1591	216350	194.475	0.958069	51.5989	13.1539	18.4805	0.711774	11	11	529.728	520	72043	0	0.332993	284.563	0.960905	62.232	14.9945	23.3836	194.475	0.958069	51.5989	13.1539	18.4805	0.711774	0	0.000126172	0.0872773	0.000810566	0.0488178	0.0279397	0.000689857
489	1	2	1	1	7	11	147	144	[140,138,154,151]	-1751.1	-808.77			WT2_LACZ_1	1250	1656.75	1578	160705	138.707	0.966	43.2192	9.65939	16.4222	0.588192	12	12	519.639	526	50405	0	0.313649	214.495	0.952276	54.5193	12.7436	21.1501	138.707	0.966	43.2192	9.65939	16.4222	0.588192	0	0.000226198	0.10618	0.000120102	0.0638566	0.0407595	0.000105219
490	1	2	1	1	7	12	510	147	[504,140,517,158]	-1316.18	-814.52			WT2_LACZ_1	1250	1753.28	1385	175328	142.996	0.939598	45.1155	9.65939	18.0385	0.535486	13	13	514.48	503	51448	0	0.293439	288.853	0.890601	67.6488	13.3713	23.7505	142.996	0.939598	45.1155	9.65939	18.0385	0.535486	0.000136692	0.000992637	0.0732564	0.000732105	0.051524	0.0269259	0.00077297
491	1	2	1	1	7	13	810	148	[804,142,821,155]	-954.83	-813.89			WT2_LACZ_1	1250	1440.77	1422	197385	195.905	0.949477	52.2569	13.1539	18.8026	0.699579	14	14	513.321	505	70325	0	0.356283	264.543	0.960225	60.0455	15.5455	21.788	195.905	0.949477	52.2569	13.1539	18.8026	0.699579	0	0.000593281	0.0887395	0.000120624	0.0497618	0.0320577	0.000108784
492	1	2	1	1	7	14	772	151	[765,143,781,160]	-1003.4	-817.81			WT2_LACZ_1	1250	1569.22	1581	194583	177.316	0.982497	48.0449	12.9518	17.3256	0.747551	15	15	579.919	553	71910	0	0.36956	304.582	0.940425	65.7859	15.5455	24.0754	177.316	0.982497	48.0449	12.9518	17.3256	0.747551	0.00136919	0.00100518	0.0690107	0.00291866	0.0429135	0.0212712	0.00370538
493	1	2	1	1	7	15	903	166	[896,160,910,178]	-847.22	-838.16			WT2_LACZ_1	1250	1858.7	1872	282522	217.355	0.952023	54.8961	12.9518	20.8325	0.62171	16	16	529.632	530	80504	0	0.284948	290.283	0.945963	63.8471	14.9945	24.9469	217.355	0.952023	54.8961	12.9518	20.8325	0.62171	0.000170869	0.000204231	0.1175	0.000665399	0.0770482	0.0357257	0.000718497
494	1	2	1	1	7	16	925	175	[919,168,931,181]	-820.24	-845.14			WT2_LACZ_1	1250	2156	1861	213444	141.566	0.970347	43.4668	10.7623	16.8357	0.639256	17	17	564.636	557	55899	0	0.261891	194.475	0.970616	50.9318	12.7436	19.5197	141.566	0.970347	43.4668	10.7623	16.8357	0.639256	0	0	0.157607	0	0.119726	0.0573108	0
495	1	2	1	1	7	17	479	258	[472,251,486,267]	-1354.5	-945.91			WT2_LACZ_1	1250	1620.82	1568	170186	150.146	0.952157	45.6198	11.0525	16.9142	0.653442	18	18	523.943	522	55014	0	0.323258	298.862	0.978302	62.6423	17.1288	21.451	150.146	0.952157	45.6198	11.0525	16.9142	0.653442	0.000876145	0.000376278	0.067455	0.00145123	0.0461674	0.0228778	0.00202829
496	1	2	1	1	7	18	585	261	[577,252,591,276]	-1226.44	-951.19			WT2_LACZ_1	1250	1626.85	1407	154551	135.847	0.946998	43.6295	8.71194	17.3256	0.502837	19	19	520.684	516	49465	0	0.320056	298.862	0.798348	76.7624	13.1539	29.9725	135.847	0.946998	43.6295	8.71194	17.3256	0.502837	0.00233449	0.000279684	0.0599652	0.00316786	0.0431917	0.0205411	0.00475313
497	1	2	1	1	7	19	34	274	[26,267,42,288]	-1886.92	-967.13			WT2_LACZ_1	1250	1259.96	1323	209153	237.374	0.981774	55.6301	14.0026	19.6609	0.712207	20	20	488.181	489	81038	0	0.387458	360.351	0.852622	78.9244	16.2686	29.7208	237.374	0.981774	55.6301	14.0026	19.6609	0.712207	0.000727414	0.00060114	0.0475682	0.00118867	0.0254566	0.0164446	0.00166362
498	1	2	1	1	7	20	571	286	[564,279,579,294]	-1243.07	-979.15			WT2_LACZ_1	1250	1471.81	1413	178089	173.026	0.970539	48.0449	11.0525	17.8985	0.617507	21	21	537.463	535	65033	0	0.365171	251.674	0.951603	59.0974	14.0026	22.4096	173.026	0.970539	48.0449	11.0525	17.8985	0.617507	0	0.000140225	0.0846009	6.91818e-05	0.0580958	0.0304893	6.35984e-05
499	1	2	1	1	7	21	544	299	[538,293,552,307]	-1275.47	-994.41			WT2_LACZ_1	1250	1555.09	1463	167950	154.436	0.992809	44.3725	11.7875	16.2886	0.723663	22	22	527.37	524	56956	0	0.339125	221.644	0.954847	55.2713	14.0026	18.9752	154.436	0.992809	44.3725	11.7875	16.2886	0.723663	0	0	0.0978751	0.000172374	0.0743893	0.0367401	0.00014899
500	1	2	1	1	7	22	994	304	[988,299,1004,314]	-735.39	-1002.59			WT2_LACZ_1	1250	843.455	810	94467	160.156	0.757114	59.2536	8.71194	21.4251	0.406624	23	23	2952.52	2660	330682	1	3.5005	235.944	0.881996	61.7366	11.0525	24.432	160.156	0.757114	59.2536	8.71194	21.4251	0.406624	0	0.00337338	0.067447	0	0.043335	0.022376	0
501	1	2	1	1	7	23	483	306	[477,300,490,314]	-1349	-1003.07			WT2_LACZ_1	1250	2892.05	2574	263177	130.127	0.973537	41.5371	10.9095	15.0043	0.727092	24	24	660.912	668	60143	0	0.228527	215.925	0.980645	53.1183	14.4215	18.4918	130.127	0.973537	41.5371	10.9095	15.0043	0.727092	0	0	0.196527	0.00016386	0.142504	0.0693647	0.000141332
502	1	2	1	1	7	24	958	444	[953,440,963,451]	-781.12	-1168.72			WT2_LACZ_1	1250	887.814	840	52381	84.3679	0.970001	33.5677	7.69382	12.5229	0.614382	25	25	842.39	769	49701	0	0.948836	118.687	0.934375	41.3319	9.38495	15.3752	84.3679	0.970001	33.5677	7.69382	12.5229	0.614382	0	0	0.0686813	0.000323377	0.0456672	0.0365014	0.000269546
503	1	2	1	1	7	25	640	449	[634,444,645,455]	-1161.42	-1174.19			WT2_LACZ_1	1250	1014.26	934	70998	100.097	0.907	39.1029	8.37068	14.7066	0.569177	26	26	721.229	690	50486	0	0.71109	144.426	0.968121	44.0046	11.0525	15.7893	100.097	0.907	39.1029	8.37068	14.7066	0.569177	0	0	0.0960142	0	0.0661667	0.0415272	0
504	1	2	1	1	7	26	77	451	[70,443,87,458]	-1834.04	-1175.86			WT2_LACZ_1	1250	1757.64	1623	179279	145.856	0.980313	43.672	11.0279	16.2886	0.677032	27	27	575.539	562	58705	0	0.327451	278.843	0.951199	62.232	14.9945	23.2683	145.856	0.980313	43.672	11.0279	16.2886	0.677032	2.22255e-05	0.000221206	0.0860634	0.00111398	0.0392516	0.0310009	0.000997555
505	1	2	1	1	7	27	941	454	[936,449,950,459]	-798.83	-1179.63			WT2_LACZ_1	1250	1921.76	1806	174880	130.127	0.979591	41.2804	10.7623	15.7985	0.681224	28	28	741.879	738	67511	0	0.386042	185.895	0.972611	49.6935	12.9518	19.1701	130.127	0.979591	41.2804	10.7623	15.7985	0.681224	0	0	0.149867	0	0.0980151	0.0557012	0
506	1	2	1	1	7	28	949	475	[942,469,955,485]	-792.34	-1207.7			WT2_LACZ_1	1250	1588.74	1420	177939	160.156	0.978981	45.825	12.7436	15.369	0.829174	29	29	715.402	684	80125	0	0.450295	243.094	0.966247	57.2011	14.9945	21.1156	160.156	0.978981	45.825	12.7436	15.369	0.829174	0.00297048	0.00178116	0.0945724	0.00468898	0.0561266	0.0312025	0.00660919
507	1	2	1	1	7	29	219	520	[212,514,228,526]	-1663.42	-1258.54			WT2_LACZ_1	1250	1763.11	1699	188653	153.006	0.961183	45.6198	11.0279	16.9142	0.651991	30	30	607.29	590	64980	0	0.344442	237.374	0.975939	55.9627	14.4215	21.451	153.006	0.961183	45.6198	11.0279	16.9142	0.651991	0	0	0.113754	0	0.0688522	0.039652	0
508	1	2	1	1	7	30	632	522	[626,516,639,530]	-1170.77	-1262.36			WT2_LACZ_1	1250	1622.53	1613	183346	161.586	0.993353	45.3631	11.7875	16.5076	0.714062	31	31	621.221	602	70198	0	0.382872	223.074	0.980647	53.9905	14.9945	19.1701	161.586	0.993353	45.3631	11.7875	16.5076	0.714061	0	0	0.113845	0	0.0748579	0.0391452	0
509	1	2	1	1	7	31	191	538	[182,529,201,546]	-1697.83	-1279.73			WT2_LACZ_1	1250	1283.63	1340	251592	280.273	0.976817	60.755	17.1288	21.1619	0.809414	32	32	577.939	567	113276	0	0.450237	391.81	0.964442	72.7556	19.2538	26.5235	280.273	0.976817	60.755	17.1288	21.1619	0.809414	0	0.000558535	0.0653648	0.000156593	0.0328044	0.0195193	0.000131629
510	1	2	1	1	7	32	649	567	[642,560,657,578]	-1149.88	-1316.21			WT2_LACZ_1	1250	2258.13	2243	275492	174.456	0.995058	47.0543	12.7436	16.5076	0.771981	33	33	640.18	628	78102	0	0.2835	293.143	0.890232	68.1775	15.7295	25.0589	174.456	0.995058	47.0543	12.7436	16.5076	0.771981	0.0014777	0.000128495	0.103821	0.00565234	0.0732806	0.0340095	0.00634848
511	1	2	1	1	7	33	291	579	[287,575,295,587]	-1578.78	-1330.36			WT2_LACZ_1	1250	782.246	742	47717	87.2278	0.868489	38.1213	6.4554	15.9148	0.405622	34	34	629.098	599	38375	0	0.804221	121.547	0.941859	41.4946	9.65939	15.9148	87.2278	0.868489	38.1213	6.4554	15.9148	0.405622	0	0.000159294	0.0543938	0	0.0345191	0.0231654	0
512	1	2	1	1	7	34	293	625	[287,619,299,632]	-1575.95	-1384.46			WT2_LACZ_1	1250	1663.78	1513	169706	145.856	0.991559	43.1767	11.0279	15.0043	0.734984	35	35	613.127	620	62539	0	0.368514	204.485	0.991289	51.137	13.3713	17.3256	145.856	0.991559	43.1767	11.0279	15.0043	0.734984	0	9.10468e-05	0.118084	0	0.0770639	0.0421604	0
513	1	2	1	1	7	35	848	640	[840,633,853,648]	-913.48	-1403.4			WT2_LACZ_1	1250	846.778	830	76210	128.697	0.90177	44.5957	9.65939	16.9798	0.568876	37	37	734.744	675	66127	0	0.867695	191.615	0.881655	55.6572	11.7875	19.6023	128.697	0.90177	44.5957	9.65939	16.9798	0.568876	0.000135152	0.000125174	0.0354648	0.000684154	0.0255945	0.0177986	0.000705974
514	1	2	1	1	7	36	223	679	[215,672,231,689]	-1659.74	-1450			WT2_LACZ_1	1250	1504.39	1374	197075	187.325	0.966709	50.1889	11.7875	19.0891	0.617499	38	38	605.924	627	79376	0	0.402771	317.452	0.949495	66.5199	14.4215	26.0811	187.325	0.966709	50.1889	11.7875	19.0891	0.617499	0	7.37516e-05	0.0705604	0.000734264	0.0337979	0.0225339	0.000631189
515	1	2	1	1	7	37	823	696	[816,692,828,702]	-942.93	-1470.58			WT2_LACZ_1	1250	766.045	711	33706	62.9184	0.850611	33.057	6.26135	10.9323	0.572741	39	39	632.5	598	27830	0	0.825669	122.977	0.835558	47.0479	8.71194	16.5128	62.9184	0.850611	33.057	6.26135	10.9323	0.572741	0.00130749	0	0.0346058	0.00127975	0.0226204	0.0217171	0.00228395
516	1	2	1	1	7	38	287	705	[263,691,302,728]	-1588.71	-1484.17			WT2_LACZ_1	1250	1463.35	1431	194626	190.185	0.913287	53.5286	11.0525	21.4251	0.515865	40	40	561.023	550	74616	0	0.383381	849.399	0.747025	138.301	17.1288	60.7566	190.185	0.913287	53.5286	11.0525	21.4251	0.515865	0.0031599	0.00282467	0.107049	0.0142725	0.0272261	0.0108221	0.0156538
517	1	2	1	1	7	39	254	739	[245,725,267,775]	-1620.39	-1534.97			WT2_LACZ_1	1250	1490.48	1498	181838	174.456	0.985573	47.5071	12.7436	17.379	0.733276	41	41	566.115	565	69066	0	0.379822	1036.72	0.741779	153.873	18.0966	62.0435	174.456	0.985573	47.5071	12.7436	17.379	0.733276	0.00275438	0.00291245	0.0802379	0.0105251	0.0142044	0.0108058	0.0117866
518	1	2	1	1	7	40	264	745	[260,740,269,753]	-1610.33	-1529.61			WT2_LACZ_1	1250	1173.28	1072	93862	114.397	0.964784	39.2991	9.65939	15.2116	0.635001	42	42	830.212	838	66417	0	0.707603	154.436	0.95106	46.3203	10.7623	18.0385	114.397	0.964784	39.2991	9.65939	15.2116	0.635001	0	0.012577	0.106502	0	0.0666415	0.0300493	0
519	1	2	1	1	7	41	1034	760	[1023,751,1044,770]	-690.83	-1545.27			WT2_LACZ_1	1250	828.296	832	168144	290.283	0.801787	75.328	12.9518	28.4509	0.455232	43	43	803.882	817	163188	0	0.970525	384.66	0.849826	81.8114	16.1126	30.8208	290.283	0.801787	75.328	12.9518	28.4509	0.455232	5.94107e-05	0.000829841	0.0326807	0.000625612	0.0160932	0.00959817	0.00058937
520	1	2	1	1	7	42	574	802	[570,798,579,809]	-1239.85	-1597.15			WT2_LACZ_1	1250	923.833	849	60973	94.3776	0.914242	37.6685	8.37068	13.9228	0.60122	44	44	3085.35	2521	203633	1	3.33972	132.987	0.984391	41.528	10.7623	14.7088	94.3776	0.914242	37.6685	8.37068	13.9228	0.60122	0	0	0.0634515	0	0.0458572	0.0335375	0
521	1	2	1	1	7	43	376	837	[369,828,381,845]	-1477.61	-1638.19			WT2_LACZ_1	1250	1030.63	935	97910	135.847	0.865029	47.7638	8.71194	19.1719	0.454412	45	45	802.168	772	76206	0	0.778327	217.355	0.906485	57.6539	11.7875	22.9687	135.847	0.865029	47.7638	8.71194	19.1719	0.454412	0	0.00116441	0.0678802	0.000283698	0.0412097	0.0258291	0.000251929
522	1	2	1	1	7	44	306	899	[299,893,313,906]	-1560.65	-1711.94			WT2_LACZ_1	1250	2738.31	2118	158822	82.9379	0.975883	33.0814	8.37068	11.4651	0.730098	46	46	618.793	638	35890	0	0.225976	210.205	0.951779	53.9995	13.3713	18.2408	82.9379	0.975883	33.0814	8.37068	11.4651	0.730098	0	0.00288921	0.137112	0	0.0697342	0.0482713	0
523	1	2	1	1	7	45	296	902	[291,897,303,910]	-1572.37	-1717.19			WT2_LACZ_1	1250	2199.99	1603	156199	101.527	0.967556	36.9165	8.71194	12.7032	0.685807	47	47	596.099	606	42323	0	0.270956	188.755	0.965627	50.4365	12.7436	17.8985	101.527	0.967556	36.9165	8.71194	12.7032	0.685807	0	0.0112616	0.14122	0	0.0840809	0.0449715	0
524	1	2	1	1	7	46	311	928	[297,918,326,940]	-1555.52	-1746.88			WT2_LACZ_1	1250	1625.77	1569	183712	161.586	0.988881	45.5683	11.7875	15.7893	0.746549	48	48	541.858	552	61230	0	0.333293	707.832	0.956003	98.6531	24.6567	37.1138	161.586	0.988881	45.5683	11.7875	15.7893	0.746549	0.00283437	0.000505249	0.104551	0.00558248	0.0172195	0.0168255	0.00734923
525	1	2	1	1	7	47	133	942	[126,935,140,949]	-1767.66	-1763.03			WT2_LACZ_1	1250	1500.1	1410	160511	153.006	0.993748	44.1248	11.7875	15.0043	0.785606	49	49	472.785	471	50588	0	0.315168	253.104	0.975443	57.8166	16.0186	19.7541	153.006	0.993748	44.1248	11.7875	15.0043	0.785606	0	0.000108656	0.0660179	2.65247e-06	0.0357078	0.0248469	2.63648e-06
526	1	2	1	1	7	48	160	945	[154,939,169,953]	-1734.48	-1767.54			WT2_LACZ_1	1250	1759.85	1589	154867	125.837	0.969122	41.0327	9.65939	15.369	0.628498	50	50	524.33	531	46141	0	0.29794	243.094	0.958507	57.6629	14.4215	20.1113	125.837	0.969122	41.0327	9.65939	15.369	0.628498	0	0	0.0852978	0.000174979	0.0457147	0.0314846	0.000145818
527	1	2	1	1	7	49	280	956	[261,945,297,972]	-1594.23	-1782.05			WT2_LACZ_1	1250	1562.82	1496	159408	145.856	0.939145	45.5863	9.65939	17.3256	0.557521	51	51	524.775	529	53527	0	0.335786	707.832	0.792899	118.947	17.1288	53.005	145.856	0.939145	45.5863	9.65939	17.3256	0.557521	0.00347842	0.00192874	0.122599	0.0151073	0.0287073	0.0148931	0.0164192
528	1	2	1	1	7	50	105	960	[96,954,114,968]	-1801.95	-1785.5			WT2_LACZ_1	1250	1622.42	1459	171977	151.576	0.936529	46.6014	9.38495	18.4805	0.507831	52	52	482.906	482	51188	0	0.297644	275.983	0.902315	65.2662	13.1539	23.8306	151.576	0.936529	46.6014	9.38495	18.4805	0.507831	0	0.000822975	0.0732312	5.76408e-05	0.0388727	0.0278352	5.22739e-05
529	1	2	1	1	7	51	175	967	[154,954,189,983]	-1718.26	-1793.09			WT2_LACZ_1	1250	1394.28	1428	186834	191.615	0.969614	50.6082	12.9518	18.0862	0.716112	53	53	502.746	504	67368	0	0.360577	1009.55	0.875849	128.6	27.6076	49.7143	191.615	0.969614	50.6082	12.9518	18.0862	0.716112	0.00156666	0.000794132	0.0821034	0.00614043	0.0151651	0.0116353	0.00681771
530	1	2	1	1	7	52	142	970	[129,957,167,984]	-1752.55	-1796.21			WT2_LACZ_1	1250	1293.94	1296	177270	195.905	0.993502	49.9412	13.1539	18.0385	0.729212	54	54	506.394	506	69376	0	0.391358	1020.99	0.869021	130.343	27.8186	47.8808	195.905	0.993502	49.9412	13.1539	18.0385	0.729212	0.00163993	0.00208734	0.060275	0.00395785	0.00995055	0.00915001	0.00486394
531	1	2	1	1	7	53	66	986	[50,974,86,999]	-1846.91	-1814.68			WT2_LACZ_1	1250	1514.28	1450	193828	183.035	0.975481	49.1648	13.1539	16.4222	0.800986	56	56	523.742	527	67039	0	0.345869	969.516	0.932511	118.366	27.6076	44.8397	183.035	0.975481	49.1648	13.1539	16.4222	0.800986	0.00165361	0.00119075	0.0840916	0.00430628	0.0144524	0.0147139	0.00515
532	1	2	1	1	7	54	158	988	[143,977,174,999]	-1736.61	-1817.56			WT2_LACZ_1	1250	1519.58	1504	186908	175.886	0.975042	48.2166	12.9518	16.8643	0.767999	57	57	529.854	534	65172	0	0.348685	746.441	0.921562	105.094	24.8928	39.4404	175.886	0.975042	48.2166	12.9518	16.8643	0.767999	0.00554041	0.00242567	0.0977607	0.00944903	0.0205853	0.0132764	0.0131276
533	1	2	1	1	7	55	263	996	[257,990,269,1002]	-1612.23	-1828			WT2_LACZ_1	1250	965.544	916	65657	97.2376	0.964078	36.2585	8.71194	13.3012	0.654976	58	58	3564.72	3374	242401	1	3.69193	165.876	0.970095	47.0633	11.7875	16.9142	97.2376	0.964078	36.2585	8.71194	13.3012	0.654976	0	0	0.0729797	0	0.0378515	0.0340294	0
534	1	2	1	1	7	56	51	1007	[44,996,60,1028]	-1865.36	-1847.78			WT2_LACZ_1	1250	1534.69	1589	208718	194.475	0.963487	51.3087	12.9518	17.379	0.745255	59	59	538.199	541	73195	0	0.350688	519.077	0.751272	107.504	17.7103	41.5874	194.475	0.963487	51.3087	12.9518	17.379	0.745255	0.000488805	0.00115488	0.064641	0.00440351	0.0120314	0.0108413	0.00435493
535	1	2	1	1	7	57	67	1016	[55,998,76,1028]	-1847.9	-1848.37			WT2_LACZ_1	1250	1651.09	1663	194829	168.736	0.946309	48.6604	11.0279	16.8362	0.655012	60	60	549.669	549	64861	0	0.332912	704.972	0.864138	108.92	20.8857	41.0139	168.736	0.946309	48.6604	11.0279	16.8362	0.655012	0.00237329	0.00277632	0.10208	0.00766829	0.0175477	0.0127066	0.0087969
536	1	2	1	1	7	58	101	1012	[94,1005,108,1019]	-1806.24	-1846.87			WT2_LACZ_1	1250	1900.57	1809	191958	144.426	0.997144	42.7238	11.7875	14.2379	0.827893	61	61	507.109	505	51218	0	0.266819	244.524	0.990527	55.9627	16.0186	19.1701	144.426	0.997144	42.7238	11.7875	14.2379	0.827893	0	0.000200228	0.0918208	0	0.0400197	0.0345865	0
537	1	2	1	1	7	59	279	1015	[275,1011,285,1021]	-1592.44	-1851.81			WT2_LACZ_1	1250	826.111	774	37175	64.3484	0.971194	29.2798	6.4554	11.5633	0.558267	62	62	2531.31	2200	113909	1	3.06413	121.547	0.97477	40.0936	9.65939	13.5365	64.3484	0.971194	29.2798	6.4554	11.5633	0.558267	0	9.88081e-05	0.0479372	3.74644e-05	0.0243995	0.0270542	3.54661e-05
538	1	2	1	1	7	60	177	1023	[169,1016,196,1031]	-1711.21	-1860.87			WT2_LACZ_1	1250	1434.51	1375	190790	190.185	0.992817	49.2407	13.3713	16.9142	0.790536	63	63	495.173	497	65858	0	0.345186	367.501	0.790555	85.9611	17.7103	33.4827	190.185	0.992817	49.2407	13.3713	16.9142	0.790536	0.00143356	0.000204771	0.0416157	0.00138951	0.0156202	0.0154985	0.00244112
539	1	2	1	1	7	61	215	1026	[209,1020,225,1033]	-1667.15	-1863.9			WT2_LACZ_1	1250	1812.28	1748	163105	128.697	0.969165	41.4946	10.7623	14.7088	0.731692	64	64	537.5	534	48375	0	0.296588	270.263	0.975263	59.7553	14.9945	21.451	128.697	0.969165	41.4946	10.7623	14.7088	0.731692	0	0	0.0853418	0	0.0473771	0.0314847	0
540	1	2	1	1	7	62	99	1038	[90,1030,110,1046]	-1806.61	-1877.92			WT2_LACZ_1	1250	1656.44	1594	221963	191.615	0.992407	49.4459	13.3713	17.436	0.76688	65	65	526.791	528	70590	0	0.318026	361.781	0.900916	74.8417	17.7103	25.5388	191.615	0.992407	49.4459	13.3713	17.436	0.76688	0.000211405	0.000749462	0.0494073	0.000689162	0.0248606	0.0166913	0.000787548
541	1	2	1	1	7	63	105	1053	[95,1046,114,1060]	-1801.24	-1895.74			WT2_LACZ_1	1250	1833.3	1816	276828	215.925	0.98762	52.7432	13.1539	19.1701	0.686167	66	66	508.093	512	76722	0	0.277147	336.042	0.963778	67.4255	16.2686	24.9057	215.925	0.98762	52.7432	13.1539	19.1701	0.686167	0	0.000889657	0.0744524	0	0.0382902	0.0234989	0
542	1	2	1	1	8	1	765	24	[754,15,788,49]	276.97	-673.59			WT2_LACZ_1	1250	1380.69	1322	214007	221.644	0.938743	56.2194	12.7436	20.7103	0.615324	1	1	530.974	529	82301	0	0.384572	783.62	0.792018	125.292	20.3366	48.5178	221.644	0.938743	56.2194	12.7436	20.7103	0.615324	0.00224091	0.00309623	0.0881305	0.00945532	0.0145674	0.0121387	0.0104132
543	1	2	1	1	8	2	763	42	[754,27,783,59]	271.84	-690.17			WT2_LACZ_1	1250	2179.95	2046	337893	221.644	0.924694	57.0736	11.0279	23.2683	0.473946	2	2	669.581	666	103785	0	0.307153	603.445	0.74893	116.274	14.9945	47.8343	221.644	0.924694	57.0736	11.0279	23.2683	0.473946	0.00217067	0.00374741	0.0719556	0.00706559	0.0304305	0.0101278	0.00830075
544	1	2	1	1	8	3	473	51	[468,46,480,59]	-78.64	-698.67			WT2_LACZ_1	1250	1838.33	1648	152581	118.687	0.994162	38.8463	9.65939	13.7614	0.70192	3	3	552.361	566	45846	0	0.30047	181.605	0.974223	49.0355	12.7436	18.0385	118.687	0.994162	38.8463	9.65939	13.7614	0.70192	0	0	0.113113	0.000667135	0.0811008	0.0481883	0.000561234
545	1	2	1	1	8	4	27	68	[21,62,32,78]	-613.62	-720.85			WT2_LACZ_1	1250	2195.83	1903	166883	108.677	0.981531	37.6504	9.65939	13.8507	0.697393	4	4	551.224	548	41893	0	0.251032	210.205	0.963846	53.3235	12.9518	20.6043	108.677	0.981531	37.6504	9.65939	13.8507	0.697393	0	9.51516e-05	0.105486	0.000872594	0.0721974	0.0415945	0.000741255
546	1	2	1	1	8	5	491	83	[486,78,498,89]	-56.73	-735.97			WT2_LACZ_1	1250	1656.24	1576	158999	137.277	0.972911	42.6904	10.7623	14.7088	0.731692	5	5	646.021	650	62018	0	0.390053	180.175	0.986177	48.2501	13.1539	17.379	137.277	0.972911	42.6904	10.7623	14.7088	0.731692	0	0	0.134919	0	0.0985342	0.0502198	0
547	1	2	1	1	8	6	499	137	[492,130,506,144]	-48.13	-800.5			WT2_LACZ_1	1250	1766.12	1495	178378	144.426	0.985716	43.2192	10.9095	15.7893	0.690944	7	7	598.653	609	60464	0	0.338966	235.944	0.984571	55.3047	14.4215	19.5914	144.426	0.985716	43.2192	10.9095	15.7893	0.690944	0	6.52822e-05	0.0895267	0	0.0614513	0.0332851	0
548	1	2	1	1	8	7	1039	280	[1025,259,1063,292]	601.93	-967.06			WT2_LACZ_1	1250	1283.24	1291	423468	471.888	0.893344	86.1997	17.1288	34.1166	0.502065	8	8	521.873	517	172218	0	0.406685	926.617	0.788024	136.935	22.8628	57.3452	471.888	0.893344	86.1997	17.1288	34.1166	0.502065	0.0010736	0.00127158	0.027872	0.00236046	0.011727	0.00690511	0.00298656
549	1	2	1	1	8	8	675	377	[661,363,690,395]	163.48	-1089.78			WT2_LACZ_1	1250	1817.8	2039	610781	480.468	0.989587	78.5205	21.6312	27.0274	0.800345	9	9	520.979	519	175049	0	0.286599	943.776	0.827804	131.556	27.3341	41.2112	480.468	0.989587	78.5205	21.6312	27.0274	0.800345	0.00217529	0.00109005	0.0375169	0.00270825	0.0268504	0.00939069	0.00426258
550	1	2	1	1	8	9	998	574	[990,566,1013,583]	550.33	-1323.57			WT2_LACZ_1	1250	1467.34	1495	217166	211.635	0.923463	55.8443	14.0026	20.5268	0.682162	10	10	639.905	622	94706	0	0.4361	418.979	0.868362	83.5604	17.7952	30.5591	211.635	0.923463	55.8443	14.0026	20.5268	0.682162	0.00151964	0.00140053	0.0535119	0.00385038	0.0263487	0.0161589	0.00469448
551	1	2	1	1	8	10	771	877	[765,871,777,887]	276.29	-1687.06			WT2_LACZ_1	1250	2347.05	2016	298075	181.605	0.944742	50.5657	11.1709	18.9752	0.588709	11	11	499.969	502	63496	0	0.21302	248.814	0.966431	57.859	14.0026	21.451	181.605	0.944742	50.5657	11.1709	18.9752	0.588709	0	0.00129698	0.138234	0	0.10036	0.0431398	0
552	1	2	1	1	8	11	569	956	[564,951,575,961]	35.65	-1779.68			WT2_LACZ_1	1250	1005.26	923	76400	108.677	0.944046	39.1454	9.38495	14.7629	0.635712	12	12	837.25	778	63631	0	0.832866	151.576	0.977183	44.6626	11.0525	16.8357	108.677	0.944046	39.1454	9.38495	14.7629	0.635712	0	0	0.0694718	0	0.0477148	0.0288093	0
553	1	2	1	1	8	12	583	991	[577,984,590,1000]	52.91	-1822.96			WT2_LACZ_1	1250	1806.25	1777	184237	145.856	0.964641	44.3815	10.7623	16.1652	0.665771	13	13	541.706	543	55254	0	0.299907	233.084	0.950817	56.9199	14.0026	20.6047	145.856	0.964641	44.3815	10.7623	16.1652	0.665771	0	8.38601e-05	0.0922936	0.000599323	0.0592126	0.0343134	0.000520885
554	1	2	1	1	8	13	324	1030	[312,1025,342,1040]	-253.32	-1871.29			WT2_LACZ_1	1250	853.647	815	58048	97.2376	0.894714	39.0695	7.69382	14.2462	0.540062	14	14	615.735	604	41870	0	0.7213	410.4	0.735123	97.6896	13.1539	38.1251	97.2376	0.894714	39.0695	7.69382	14.2462	0.540062	0.00200133	0.00198512	0.025933	0.00713465	0.00855801	0.00753702	0.00811932
555	1	2	1	1	8	14	1002	1036	[997,1031,1007,1045]	553.28	-1877.63			WT2_LACZ_1	1250	2179.44	1880	163458	107.247	0.955959	38.4025	8.37068	14.7088	0.569094	15	15	579.373	602	43453	0	0.265836	187.325	0.981235	49.4459	12.9518	18.4918	107.247	0.955959	38.4025	8.37068	14.7088	0.569094	0	0	0.132798	0	0.0784931	0.0527131	0
556	1	2	1	1	8	15	999	1066	[992,1058,1006,1076]	549.61	-1912.5			WT2_LACZ_1	1250	1587.43	1602	176205	158.726	0.979177	45.6108	11.0525	16.8357	0.656491	16	16	503.757	503	55917	0	0.317341	287.423	0.920481	65.2906	15.7295	24.1054	158.726	0.979177	45.6108	11.0525	16.8357	0.656491	6.11708e-05	0.000594389	0.0650972	0.000608615	0.035963	0.0251203	0.000599348
557	1	2	1	1	9	1	273	7	[267,2,279,13]	963.37	-645.29			WT2_LACZ_1	1250	1854.6	1709	157641	121.547	0.992331	39.3841	9.65939	14.6931	0.657412	1	1	568.824	587	48350	0	0.30671	164.446	0.965904	47.0633	11.7875	17.379	121.547	0.992331	39.3841	9.65939	14.6931	0.657412	0	0	0.153724	0	0.0959572	0.0617886	0
558	1	2	1	1	9	2	289	28	[283,22,296,34]	982.46	-669.57			WT2_LACZ_1	1250	1598.59	1625	158260	141.566	0.987222	42.7238	10.9095	15.7893	0.690944	2	2	514.798	519	50965	0	0.322033	205.915	0.981306	51.8375	13.3713	18.0385	141.566	0.987222	42.7238	10.9095	15.7893	0.690944	0	5.99455e-05	0.0995355	0.000321968	0.0686011	0.0342513	0.000272115
559	1	2	1	1	9	3	142	29	[136,23,148,35]	805.91	-671.32			WT2_LACZ_1	1250	1756.21	1694	180890	147.286	0.989756	43.4668	10.9095	15.7893	0.690944	3	3	524.515	526	54025	0	0.298662	191.615	0.987461	49.6935	12.9518	17.8985	147.286	0.989756	43.4668	10.9095	15.7893	0.690944	0	0	0.114805	0	0.0823097	0.0397352	0
560	1	2	1	1	9	4	427	41	[422,36,433,50]	1147.6	-687.66			WT2_LACZ_1	1250	1505.33	1490	177629	168.736	0.984682	46.7641	11.7875	17.0614	0.690886	4	4	490.483	488	57877	0	0.325831	210.205	0.991476	51.8375	13.1539	18.8026	168.736	0.984682	46.7641	11.7875	17.0614	0.690886	0	0	0.11128	0	0.0803878	0.038134	0
561	1	2	1	1	9	5	455	70	[448,64,463,77]	1182.08	-720.89			WT2_LACZ_1	1250	1900.43	1874	247056	185.895	0.945609	51.1126	11.7875	18.4696	0.63821	5	5	532.608	521	69239	0	0.280256	230.224	0.960973	55.9718	14.0026	21.1619	185.895	0.945609	51.1126	11.7875	18.4696	0.63821	0	0	0.149611	0	0.103739	0.0470239	0
562	1	2	1	1	9	6	495	95	[491,91,501,100]	1229.36	-750.81			WT2_LACZ_1	1250	2278.9	1917	152686	95.8076	0.998117	34.7635	9.65939	12.5229	0.771341	6	6	503.97	498	33766	0	0.221147	125.837	0.998213	39.8369	10.7623	13.6002	95.8076	0.998117	34.7635	9.65939	12.5229	0.771341	0	0	0.206684	0	0.162645	0.0908336	0
563	1	2	1	1	9	7	384	119	[375,113,390,126]	1093.99	-779.52			WT2_LACZ_1	1250	1341.66	1352	179782	191.615	0.973735	50.394	12.9518	19.5914	0.661095	7	7	1783.41	1862	238977	1	1.32926	234.514	0.958616	56.6298	13.3713	21.1619	191.615	0.973735	50.394	12.9518	19.5914	0.661095	0	0.000233572	0.139761	0	0.0881938	0.0407656	0
564	1	2	1	1	9	8	986	231	[980,223,992,244]	1815.82	-916.07			WT2_LACZ_1	1250	1680.03	1795	330965	281.703	0.926058	64.2484	13.1539	25.7785	0.510267	8	8	487.279	495	95994	0	0.290043	338.901	0.935285	69.7747	14.9945	27.2253	281.703	0.926058	64.2484	13.1539	25.7785	0.510267	0	0.000799062	0.12141	0	0.0758864	0.030791	0
565	1	2	1	1	9	9	437	234	[432,229,446,239]	1161.25	-916.28			WT2_LACZ_1	1250	1479.38	1385	161252	155.866	0.990915	44.6626	11.7875	16.1629	0.729292	9	9	485.881	484	52961	0	0.328436	184.465	0.982716	48.9931	12.9518	18.2408	155.866	0.990915	44.6626	11.7875	16.1629	0.729293	0	0	0.113367	0	0.0795301	0.0456175	0
566	1	2	1	1	9	10	470	240	[465,235,478,247]	1200.8	-924.56			WT2_LACZ_1	1250	1729.06	1639	178093	147.286	0.959567	44.8343	10.7623	16.4222	0.655352	10	10	605.32	613	62348	0	0.350087	197.335	0.978543	50.8894	12.9518	18.9752	147.286	0.959567	44.8343	10.7623	16.4222	0.655352	0	0	0.129601	0	0.090794	0.0465193	0
567	1	2	1	1	9	11	525	256	[518,251,532,261]	1264.44	-942.57			WT2_LACZ_1	1250	2414.71	2218	258374	153.006	0.937482	46.7731	9.65939	18.0386	0.535485	11	11	552.505	564	59118	0	0.228808	188.755	0.961715	50.6417	11.0279	19.5914	153.006	0.937482	46.7731	9.65939	18.0386	0.535485	0	0.0001067	0.213298	0	0.142731	0.0708987	0
568	1	2	1	1	9	12	568	264	[563,259,574,270]	1316.41	-952.73			WT2_LACZ_1	1250	1760.4	1580	154915	125.837	0.992046	40.0846	10.7623	14.6931	0.732475	12	12	550.886	568	48478	0	0.312933	163.016	0.997739	45.3631	11.7875	15.7985	125.837	0.992046	40.0846	10.7623	14.6931	0.732475	0	0	0.139125	0	0.102423	0.0542192	0
569	1	2	1	1	9	13	1059	278	[1049,269,1069,293]	1904.01	-972.28			WT2_LACZ_1	1250	1502.56	1461	402687	383.23	0.927047	74.8571	17.1288	28.7327	0.596142	13	13	466.72	466	125081	0	0.310616	497.627	0.915206	86.4049	19.324	31.0524	383.23	0.927047	74.8571	17.1288	28.7327	0.596142	0.000310191	0.00283695	0.0686335	0.00176869	0.041861	0.0176039	0.0018276
570	1	2	1	1	9	14	495	286	[488,279,503,294]	1228.98	-979.15			WT2_LACZ_1	1250	1955.09	2137	308904	225.934	0.961058	55.443	14.9945	19.4219	0.772041	14	14	565.449	565	89341	0	0.289219	271.693	0.977839	59.7553	15.7295	20.7103	225.934	0.961058	55.443	14.9945	19.4219	0.772041	0	4.61611e-05	0.138681	0	0.097663	0.0431013	0
571	1	2	1	1	9	15	472	320	[467,315,478,326]	1200.98	-1019.78			WT2_LACZ_1	1250	1773.64	1651	161401	130.127	0.9965	40.5799	10.7623	14.2379	0.755891	16	16	525.374	525	47809	0	0.296213	157.296	0.989961	44.9103	12.7436	15.369	130.127	0.9965	40.5799	10.7623	14.2379	0.755891	0	0	0.147436	0	0.116461	0.0613176	0
572	1	2	1	1	9	16	417	346	[410,340,427,355]	1136.91	-1051.63			WT2_LACZ_1	1250	2684.79	2550	367816	195.905	0.909367	54.5618	9.65939	22.4096	0.431038	17	17	607.504	618	83228	0	0.226276	268.833	0.922951	62.9749	12.7436	25.4652	195.905	0.909367	54.5618	9.65939	22.4096	0.431038	0	0.00214661	0.197419	0	0.129431	0.0552283	0
573	1	2	1	1	9	17	834	409	[826,401,843,418]	1633.97	-1126.18			WT2_LACZ_1	1250	941.471	949	176055	267.403	0.963473	60.1657	15.7295	22.2031	0.708438	18	18	3105.28	2621	580688	1	3.29833	343.191	0.984202	66.725	18.2641	22.9682	267.403	0.963473	60.1657	15.7295	22.2031	0.708438	0	0.000696913	0.0663636	0	0.0394757	0.0183067	0
574	1	2	1	1	9	18	659	475	[653,464,666,499]	1425.26	-1210.71			WT2_LACZ_1	1250	2553.57	2654	569447	318.882	0.917004	69.0317	13.1539	27.8993	0.471478	19	19	589.256	603	131404	0	0.230757	459.018	0.766597	99.0725	15.5455	43.3274	318.882	0.917004	69.0317	13.1539	27.8993	0.471478	0.0066468	0.000208147	0.119426	0.00745717	0.0732548	0.0292646	0.0121655
575	1	2	1	1	9	19	459	487	[454,481,464,497]	1185.7	-1221.03			WT2_LACZ_1	1250	1829.21	1683	224993	175.886	0.96939	48.4977	11.7875	18.4918	0.637444	20	20	560.593	568	68953	0	0.306467	217.355	0.9601	54.4343	13.1539	21.1156	175.886	0.96939	48.4977	11.7875	18.4918	0.637444	0	0	0.122686	0	0.0949585	0.0490236	0
576	1	2	1	1	9	20	189	783	[184,779,196,788]	864.12	-1573.31			WT2_LACZ_1	1250	841.403	784	52167	88.6578	0.916679	36.4121	6.98547	14.2379	0.490625	21	21	747.145	689	46323	0	0.887975	145.856	0.970054	44.1338	10.7623	16.5076	88.6578	0.916679	36.4121	6.98547	14.2379	0.490625	0	0.000244211	0.0403567	0.000451023	0.0253773	0.0172736	0.000382529
577	1	2	1	1	9	21	201	815	[191,807,216,824]	879.34	-1612.44			WT2_LACZ_1	1250	2090.04	2242	537141	367.501	0.973356	69.8172	17.7103	25.5381	0.693485	22	22	525.872	525	135149	0	0.251608	463.308	0.944435	80.7919	19.5566	31.6511	367.501	0.973356	69.8172	17.7103	25.5381	0.693485	2.99945e-06	0.000101984	0.0981023	0.000422574	0.0698228	0.0245024	0.000390593
578	1	2	1	1	9	22	735	1018	[728,1011,746,1026]	1517.53	-1853.75			WT2_LACZ_1	1250	1410.43	1419	217206	220.214	0.974503	53.9815	12.9518	19.7541	0.655649	23	23	547.955	541	84385	0	0.388502	327.462	0.964348	66.5199	16.1861	23.8306	220.214	0.974503	53.9815	12.9518	19.7541	0.655649	0	0.000696986	0.0680221	0.000274848	0.0322631	0.0226572	0.00023363
579	1	2	1	1	9	23	712	1020	[703,1013,720,1028]	1488.1	-1856.67			WT2_LACZ_1	1250	1503.74	1570	199997	190.185	0.978891	49.9412	13.1539	18.4805	0.711774	24	24	539.474	530	71750	0	0.358755	307.442	0.973521	63.8471	16.2686	22.9682	190.185	0.978891	49.9412	13.1539	18.4805	0.711774	0	6.8062e-05	0.0669871	6.86674e-05	0.0375717	0.0206067	5.94524e-05
580	1	2	1	1	9	24	662	1030	[653,1022,675,1040]	1430.23	-1870.63			WT2_LACZ_1	1250	1329.52	1317	265904	285.993	0.883066	67.8874	14.9945	25.2702	0.593365	25	25	593.49	545	118698	0	0.446394	408.97	0.891364	80.4258	17.9372	28.7327	285.993	0.883066	67.8874	14.9945	25.2702	0.593365	0	0.00353207	0.0634972	0.000248341	0.0299371	0.0209679	0.000215085
581	1	2	1	1	9	25	764	1032	[759,1026,770,1039]	1550.63	-1871.9			WT2_LACZ_1	1250	1020.32	955	76524	107.247	0.981509	37.4028	9.38495	14.1507	0.663213	26	26	1318.97	1256	98923	0	1.29271	164.446	0.960848	47.3109	11.7875	18.0385	107.247	0.981509	37.4028	9.38495	14.1507	0.663213	0	0	0.0640145	0.000517799	0.0362313	0.0278497	0.000436813
582	1	2	1	1	9	26	746	1054	[741,1048,754,1061]	1530.28	-1898.57			WT2_LACZ_1	1250	788.823	699	48907	88.6578	0.564439	59.1352	5.97906	19.5151	0.306381	27	27	479	480	29698	0	0.607234	167.306	0.79047	58.0063	9.65939	23.2579	88.6578	0.564439	59.1352	5.97906	19.5151	0.306381	0.00489532	0.00187636	0.0731661	0.00418646	0.0165901	0.0136083	0.00787706
583	1	2	1	1	9	27	627	1058	[619,1051,641,1066]	1389.27	-1902.64			WT2_LACZ_1	1250	1442.05	1492	239381	237.374	0.964443	56.6298	14.0026	20.7103	0.676117	28	28	517.91	518	85973	0	0.359147	370.361	0.868729	78.5295	16.1861	28.6956	237.374	0.964443	56.6298	14.0026	20.7103	0.676117	0.00340067	0.000475725	0.0527712	0.0024121	0.0283189	0.0198103	0.00516939
584	1	3	1	1	1	1	779	11	[770,3,790,19]	287.68	632.31			WT2_LACZ_1	1250	1233.74	1284	234411	271.693	0.9698	60.2507	16.0186	21.451	0.746753	1	1	506.074	492	96154	0	0.410194	361.781	0.957791	70.3975	18.0966	25.7785	271.693	0.9698	60.2507	16.0186	21.451	0.746753	0	0.000349682	0.0634445	0.000970997	0.0307436	0.0176486	0.000846913
585	1	3	1	1	1	2	752	17	[746,11,763,24]	256.71	624.34			WT2_LACZ_1	1250	1682.92	1560	173341	147.286	0.990725	43.4243	10.7623	15.7985	0.681224	2	2	605.835	618	62401	0	0.35999	267.403	0.962114	60.2507	14.0026	22.5987	147.286	0.990725	43.4243	10.7623	15.7985	0.681224	0	0	0.0911493	5.96982e-05	0.0541393	0.0344415	5.56241e-05
586	1	3	1	1	1	3	496	30	[483,18,508,47]	-51.94	607.54			WT2_LACZ_1	1250	1336.29	1314	188417	201.625	0.985151	51.0945	13.1539	18.4805	0.711774	3	3	517.27	517	72935	0	0.387094	815.079	0.960514	105.366	26.8759	37.2424	201.625	0.985151	51.0945	13.1539	18.4805	0.711774	0.00417432	0.000497942	0.0915563	0.00621753	0.0105736	0.0123201	0.0089302
587	1	3	1	1	1	4	307	112	[296,103,316,122]	-278	511.33			WT2_LACZ_1	1250	1609.37	1547	180249	160.156	0.919357	48.7969	9.38495	19.5197	0.480793	4	4	528.509	540	59193	0	0.328396	307.442	0.829294	74.9511	12.9518	30.7628	160.156	0.919357	48.7969	9.38495	19.5197	0.480793	0.00118522	0.000708569	0.0754724	0.00362523	0.0461122	0.0210953	0.00427631
588	1	3	1	1	1	5	363	166	[350,154,376,175]	-210	447.38			WT2_LACZ_1	1250	1453.76	1392	202073	198.765	0.959535	52.0852	13.3713	18.8026	0.71114	5	5	489.662	486	68063	0	0.336824	456.159	0.798418	94.8271	16.2686	36.21	198.765	0.959535	52.0852	13.3713	18.8026	0.71114	0.00104166	0.000606652	0.042243	0.00262167	0.023067	0.0134319	0.00320875
589	1	3	1	1	1	6	382	169	[375,162,390,180]	-188.3	440.56			WT2_LACZ_1	1250	1417.52	1343	199870	201.625	0.970862	51.8465	12.9518	18.4805	0.700836	6	6	470.262	466	66307	0	0.331751	311.732	0.958617	65.2906	16.28	22.9727	201.625	0.970862	51.8465	12.9518	18.4805	0.700836	0.000186114	0.00100974	0.0649281	0.000370269	0.044786	0.0220573	0.000469233
590	1	3	1	1	1	7	334	175	[324,168,345,185]	-245.61	434.41			WT2_LACZ_1	1250	1391.19	1393	212852	218.784	0.942962	55.6057	13.1539	19.6609	0.66904	7	7	488.928	484	74806	0	0.351446	388.95	0.918633	76.1044	17.9372	26.9499	218.784	0.942962	55.6057	13.1539	19.6609	0.66904	0.000242192	0.000777429	0.0520009	0.00120021	0.0296133	0.0158859	0.00128766
591	1	3	1	1	1	8	543	302	[537,295,550,308]	5.08	284.68			WT2_LACZ_1	1250	1566.35	1471	151936	138.707	0.982688	42.4852	11.7875	14.7088	0.80139	9	9	619.258	625	60068	0	0.395351	210.205	0.95119	54.033	14.0026	19.5197	138.707	0.982688	42.4852	11.7875	14.7088	0.80139	0.000211302	0.00015536	0.0967104	0.00150059	0.0740172	0.0358786	0.00150702
592	1	3	1	1	1	9	535	345	[528,338,542,353]	-5.63	231.29			WT2_LACZ_1	1250	1657.49	1606	212159	183.035	0.993098	48.2926	13.3713	16.5076	0.810007	10	10	589.008	579	75393	0	0.355361	268.833	0.984217	59.0549	16.1861	20.7103	183.035	0.993098	48.2926	13.3713	16.5076	0.810007	0	0.000102812	0.0996731	0	0.0677108	0.033093	0
593	1	3	1	1	1	10	175	364	[161,354,186,374]	-436.19	210.05			WT2_LACZ_1	1250	1363.77	1408	220931	231.654	0.985159	54.7669	14.9945	19.9572	0.75133	11	11	515.284	514	83476	0	0.377837	509.067	0.867829	92.1633	21.1716	32.0209	231.654	0.985159	54.7669	14.9945	19.9572	0.75133	0.000342814	0.000456265	0.0388626	0.00105395	0.0209586	0.0114467	0.00123129
594	1	3	1	1	1	11	483	384	[477,377,489,392]	-67.16	185.34			WT2_LACZ_1	1250	1582.63	1466	177254	160.156	0.979174	45.816	11.7875	16.9142	0.696897	12	12	584.929	577	65512	0	0.369594	225.934	0.986301	54.024	14.0026	19.9572	160.156	0.979174	45.816	11.7875	16.9142	0.696897	0	0	0.102986	0	0.0748355	0.037957	0
595	1	3	1	1	1	12	176	393	[165,375,190,404]	-434.2	176.99			WT2_LACZ_1	1250	1266.54	1258	207713	234.514	0.954593	56.8684	14.0026	20.8337	0.672114	13	13	522.848	515	85747	0	0.412815	696.392	0.887474	105.409	21.4913	39.3594	234.514	0.954593	56.8684	14.0026	20.8337	0.672114	0.0015184	0.00129383	0.0575553	0.00399015	0.0150883	0.0114974	0.00488205
596	1	3	1	1	1	13	373	417	[364,410,382,427]	-199.4	145.25			WT2_LACZ_1	1250	1597.17	1505	175689	157.296	0.980997	45.3206	11.7875	16.2886	0.723663	14	14	611.764	592	67294	0	0.383029	306.012	0.915401	67.7428	16.1126	22.973	157.296	0.980997	45.3206	11.7875	16.2886	0.723663	5.06877e-05	0.000401963	0.0677618	0.000780711	0.0478503	0.0242129	0.000760156
597	1	3	1	1	1	14	339	430	[330,424,346,438]	-241.09	130.04			WT2_LACZ_1	1250	1718.81	1535	177037	147.286	0.996407	43.1767	11.7875	15.0043	0.785606	15	15	714.252	696	73568	0	0.415552	258.823	0.954255	59.7644	15.5455	21.1619	147.286	0.996407	43.1767	11.7875	15.0043	0.785606	0	0	0.0959998	9.28574e-05	0.0648087	0.0353453	8.15481e-05
598	1	3	1	1	1	15	524	441	[519,435,531,447]	-17.83	117.69			WT2_LACZ_1	1250	1960.8	1813	164707	120.117	0.964085	40.2988	10.7623	14.7629	0.72901	16	16	623.798	632	52399	0	0.318135	175.886	0.964287	48.7544	12.7436	17.379	120.117	0.964085	40.2988	10.7623	14.7629	0.72901	0	0	0.14561	0	0.109693	0.0578853	0
599	1	3	1	1	1	16	497	442	[491,436,503,450]	-50.73	115.39			WT2_LACZ_1	1250	1650.1	1599	179861	155.866	0.98545	44.9103	11.0279	16.5076	0.668049	17	17	600.835	610	65491	0	0.36412	215.925	0.989875	52.623	14.0026	18.8026	155.866	0.98545	44.9103	11.0279	16.5076	0.668049	0	0	0.110286	0	0.0852656	0.0366804	0
600	1	3	1	1	1	17	534	486	[527,479,542,495]	-5.5	63.15			WT2_LACZ_1	1250	1241.52	1238	202368	233.084	0.959733	56.3911	14.0026	19.6609	0.712207	18	18	491.368	492	80093	0	0.395779	296.003	0.976809	62.4371	16.2686	21.1619	233.084	0.959733	56.3911	14.0026	19.6609	0.712207	0	0.000392508	0.0604117	0.000218882	0.0367029	0.0214903	0.000204014
601	1	3	1	1	1	18	681	485	[674,477,688,494]	169.43	64.08			WT2_LACZ_1	1250	1718.88	1453	173607	144.426	0.970734	43.8862	10.7623	15.6756	0.686563	19	19	624.653	635	63090	0	0.363407	288.853	0.94363	63.8471	15.7295	22.7879	144.426	0.970734	43.8862	10.7623	15.6756	0.686563	0	0.000417309	0.0690885	0.000395818	0.0471315	0.027389	0.000340664
602	1	3	1	1	1	19	501	489	[487,477,514,501]	-45.3	59.85			WT2_LACZ_1	1250	1262.8	1314	237406	268.833	0.957202	60.7215	15.5455	20.7473	0.749282	20	20	523.814	528	98477	0	0.414804	710.692	0.928655	101.763	25.5645	34.3588	268.833	0.957202	60.7215	15.5455	20.7473	0.749282	0.000553471	0.0011937	0.0362842	0.00208257	0.0135886	0.00913972	0.00234015
603	1	3	1	1	1	20	760	498	[747,492,771,504]	262.98	49.78			WT2_LACZ_1	1250	1731.07	1415	154065	127.267	0.998725	40.0421	10.7623	14.2379	0.755891	21	21	526.596	528	46867	0	0.304203	308.872	0.787238	79.1386	13.1539	30.4748	127.267	0.998725	40.0421	10.7623	14.2379	0.755891	0.000987934	0.00014794	0.052037	0.0013709	0.0368413	0.0215888	0.00204028
604	1	3	1	1	1	21	917	639	[896,618,941,677]	453.87	-127.67			WT2_LACZ_1	1250	1438.97	1444	247502	245.954	0.946301	58.7493	14.4215	21.1501	0.681862	22	22	1015.91	999	174736	0	0.705998	2217.87	0.826623	201.96	34.9328	80.872	245.954	0.946301	58.7493	14.4215	21.1501	0.681862	0.00222017	0.00193609	0.0490683	0.00618416	0.00836794	0.00702134	0.00741679
605	1	3	1	1	1	22	330	817	[323,800,340,832]	-249.85	-331.73			WT2_LACZ_1	1250	1477.39	1290	202402	195.905	0.891223	55.6726	10.7623	23.843	0.451383	25	25	572.511	564	78434	0	0.387516	490.478	0.708065	110.877	13.3713	42.3445	195.905	0.891223	55.6726	10.7623	23.843	0.451383	0.000944055	0.000690163	0.0405521	0.00204258	0.0232645	0.01223	0.00261796
606	1	3	1	1	1	23	448	840	[430,820,461,859]	-110.23	-358.16			WT2_LACZ_1	1250	1280.55	1279	212571	237.374	0.972218	56.1769	14.9945	19.9572	0.75133	26	26	493.735	491	81960	0	0.385565	1136.82	0.83934	142.401	26.119	48.3278	237.374	0.972218	56.1769	14.9945	19.9572	0.75133	0.00395412	0.0037168	0.0809597	0.0122226	0.0134948	0.0115833	0.0143627
607	1	3	1	1	1	24	463	862	[452,844,474,876]	-90.95	-385.41			WT2_LACZ_1	1250	1433.36	1366	203537	203.055	0.987817	51.137	12.9518	17.436	0.742819	27	27	546.218	544	77563	0	0.381076	571.986	0.836289	101.377	21.1716	39.6218	203.055	0.987817	51.137	12.9518	17.436	0.742819	0.000564616	0.00151551	0.0564263	0.00325547	0.0189001	0.015119	0.00337289
608	1	3	1	1	1	25	487	860	[479,854,493,867]	-63.1	-384.06			WT2_LACZ_1	1250	1692.59	1521	177722	150.146	0.963516	45.082	11.0279	16.4222	0.671527	28	28	563.39	561	59156	0	0.332857	211.635	0.95442	54.033	13.1539	20.0636	150.146	0.963516	45.082	11.0279	16.4222	0.671527	0	0	0.108636	0	0.0779836	0.0392683	0
609	1	3	1	1	1	26	782	865	[775,859,790,874]	290.76	-390.23			WT2_LACZ_1	1250	2213.66	1794	183734	118.687	0.981421	39.3506	10.7623	13.1099	0.82093	29	29	606.542	623	50343	0	0.273999	233.084	0.938419	57.6719	14.4215	20.3138	118.687	0.981421	39.3506	10.7623	13.1099	0.82093	7.07491e-07	5.18016e-05	0.0916719	0.000616777	0.0754348	0.0366947	0.000538265
610	1	3	1	1	1	27	779	885	[772,878,790,893]	288.56	-413.92			WT2_LACZ_1	1250	1492.94	1509	225434	215.925	0.952132	54.709	13.3713	18.4918	0.723095	30	30	511.642	511	77258	0	0.342708	318.882	0.954445	66.3237	17.1288	23.7505	215.925	0.952132	54.709	13.3713	18.4918	0.723095	0	5.86391e-05	0.0601157	4.46557e-06	0.0435271	0.0198997	4.38427e-06
611	1	3	1	1	1	28	776	905	[762,892,789,918]	282.46	-437.13			WT2_LACZ_1	1250	1456.24	1498	215523	211.635	0.990112	52.0852	14.0026	18.8026	0.744716	31	31	505.777	504	74855	0	0.347318	659.213	0.887907	102.506	22.9829	36.1744	211.635	0.990112	52.0852	14.0026	18.8026	0.744716	0.000469417	0.000905557	0.0453779	0.000904792	0.0169643	0.0138339	0.00120004
612	1	3	1	1	1	29	485	908	[470,896,493,920]	-67.13	-442.21			WT2_LACZ_1	1250	1290.93	1238	178149	197.335	0.939577	52.9998	12.7436	19.5914	0.650469	32	32	538.551	537	74320	0	0.417179	494.768	0.828772	95.1416	16.3626	31.6946	197.335	0.939577	52.9998	12.7436	19.5914	0.650469	0.00551741	0.00136481	0.0744315	0.00646123	0.0216425	0.024299	0.0106242
613	1	3	1	1	1	30	765	924	[757,914,773,934]	269.5	-459.2			WT2_LACZ_1	1250	1430.26	1468	220260	220.214	0.96245	54.6575	14.0026	18.4696	0.758145	34	33	463.084	466	71315	0	0.323776	383.23	0.945391	73.4046	18.0966	26.5235	220.214	0.96245	54.6575	14.0026	18.4696	0.758145	0.000273457	0.000224935	0.0461382	0.00112036	0.0298583	0.0139266	0.00125512
614	1	3	1	1	1	31	336	942	[315,933,357,953]	-243.49	-483.5			WT2_LACZ_1	1250	1339.25	1325	219637	234.514	0.94283	57.5779	13.1539	21.7883	0.603716	35	34	508.22	503	83348	0	0.379481	892.298	0.847455	124.952	20.8857	51.9416	234.514	0.94283	57.5779	13.1539	21.7883	0.603716	0.0025728	0.0015109	0.093753	0.0110172	0.0204576	0.0105323	0.0121244
615	1	3	1	1	1	32	374	951	[355,940,393,963]	-197.39	-492.03			WT2_LACZ_1	1250	1485.85	1438	200590	193.045	0.977362	50.394	12.7436	18.9752	0.671592	36	35	509.393	507	68768	0	0.342829	877.998	0.871555	120.519	22.9829	48.7862	193.045	0.977362	50.394	12.7436	18.9752	0.671592	0.00299659	0.00231404	0.0941852	0.00895114	0.0172848	0.011673	0.0105269
616	1	3	1	1	1	33	799	957	[789,946,814,968]	312.68	-499.21			WT2_LACZ_1	1250	1447.57	1474	270695	267.403	0.974674	59.4742	15.7295	20.7473	0.758148	37	36	530.551	531	99213	0	0.366512	626.324	0.882453	100.534	24.6567	33.9975	267.403	0.974674	59.4742	15.7295	20.7473	0.758148	0.000319036	0.0010777	0.0389643	0.0010752	0.014476	0.0113382	0.00120307
617	1	3	1	1	1	34	538	955	[533,950,544,965]	-1.23	-499.33			WT2_LACZ_1	1250	1243.83	1133	121895	140.136	0.949209	44.2098	9.65939	17.3256	0.557521	38	37	903.714	919	88564	0	0.72656	204.485	0.97245	52.1277	12.9518	19.9572	140.136	0.949209	44.2098	9.65939	17.3256	0.557521	0	0	0.104238	0	0.0694777	0.0351584	0
618	1	3	1	1	1	35	766	957	[756,943,779,975]	271.78	-501.49			WT2_LACZ_1	1250	1370.35	1344	202812	211.635	0.981578	52.538	14.0026	18.9752	0.737944	39	38	502.034	502	74301	0	0.366354	569.126	0.775154	109.099	18.2641	41.9763	211.635	0.981578	52.538	14.0026	18.9752	0.737944	0.0003153	0.00145979	0.0515471	0.00351405	0.0153312	0.0142207	0.00338628
619	1	3	1	1	1	36	1045	988	[1039,983,1061,994]	611.42	-536.65			WT2_LACZ_1	1250	1569.89	1498	194666	177.316	0.964319	48.9506	10.7623	18.8026	0.572383	41	40	549.121	550	68091	0	0.349784	300.292	0.889095	69.0922	13.1539	27.8999	177.316	0.964319	48.9506	10.7623	18.8026	0.572383	1.91771e-05	0.000282927	0.0615579	0.00105651	0.0344993	0.023018	0.000952858
620	1	3	1	1	1	37	1051	1021	[1038,1003,1063,1036]	612.18	-575.13			WT2_LACZ_1	1250	1349.14	1344	214514	227.364	0.964991	55.3915	14.0026	19.9572	0.701631	42	41	513.296	513	81614	0	0.38046	813.65	0.838946	120.528	22.7204	43.6915	227.364	0.964991	55.3915	14.0026	19.9572	0.701631	0.00123696	0.00183909	0.0252299	0.00240239	0.0104905	0.00716036	0.00316072
621	1	3	1	1	2	1	695	420	[690,415,702,430]	-1094.8	1422.04			WT2_LACZ_1	1250	1641.35	1520	180548	157.296	0.965174	46.0636	10.9095	17.8985	0.60952	1	1	627.127	571	68984	0	0.382081	214.495	0.955874	54.3141	12.7436	21.1619	157.296	0.965174	46.0636	10.9095	17.8985	0.60952	0	0.000219435	0.110692	0.000329847	0.0722787	0.0407055	0.000301723
622	1	3	1	1	2	2	357	483	[339,469,376,497]	-1499.42	1349.06			WT2_LACZ_1	1250	1372.8	1374	225140	234.514	0.909866	59.664	14.0026	21.4251	0.653562	2	2	649.909	619	106585	0	0.473417	1088.2	0.920648	127.018	27.8186	50.1403	234.514	0.909866	59.664	14.0026	21.4251	0.653562	0.00575256	0.00255723	0.112201	0.0132321	0.0186627	0.0136295	0.0165451
623	1	3	1	1	2	3	492	489	[485,480,500,495]	-1337.69	1343.12			WT2_LACZ_1	1250	1066.47	985	129043	173.026	0.887385	52.547	10.7623	20.7473	0.518733	3	3	965.62	967	116840	0	0.905435	233.084	0.920303	58.8072	12.9518	23.4127	173.026	0.887385	52.547	10.7623	20.7473	0.518733	0	0.00291407	0.0910741	0.00155464	0.0618144	0.0249475	0.00132191
624	1	3	1	1	2	4	477	488	[471,482,482,493]	-1356.59	1344.19			WT2_LACZ_1	1250	856.125	813	68490	114.397	0.930602	40.7426	8.51789	14.7629	0.576979	4	4	1168.63	1039	93490	0	1.36502	153.006	0.956879	45.825	10.9095	16.8357	114.397	0.930602	40.7426	8.51789	14.7629	0.576979	0	0	0.0548481	0	0.03617	0.0211452	0
625	1	3	1	1	2	5	337	493	[325,480,350,507]	-1523.79	1336.3			WT2_LACZ_1	1250	1470.31	1405	189670	184.465	0.974375	49.4124	13.1539	16.9142	0.777685	5	5	565.674	567	72972	0	0.384731	770.751	0.964203	102.069	25.6812	35.6585	184.465	0.974375	49.4124	13.1539	16.9142	0.777685	0.00197191	0.00121099	0.136609	0.00746639	0.025134	0.0193812	0.00830768
626	1	3	1	1	2	6	425	513	[416,505,442,522]	-1415.03	1313.36			WT2_LACZ_1	1250	1666.17	1674	331567	284.563	0.995895	60.0455	17.1288	20.3079	0.843452	6	6	535.704	529	106605	0	0.321519	490.478	0.911124	86.1662	20.2621	32.8306	284.563	0.995895	60.0455	17.1288	20.3079	0.843452	0.000812102	0.000250772	0.0592982	0.00234523	0.0299838	0.0161661	0.00273499
627	1	3	1	1	2	7	193	538	[186,532,214,551]	-1690.32	1279.62			WT2_LACZ_1	1250	1667.1	1750	205053	175.886	0.938773	50.0794	11.7875	18.0862	0.651737	7	7	547.341	547	67323	0	0.32832	336.042	0.68776	94.4854	14.0026	39.4228	175.886	0.938773	50.0794	11.7875	18.0862	0.651737	0.00680357	0.00175722	0.059397	0.00826665	0.0233636	0.0175846	0.0130953
628	1	3	1	1	2	8	181	540	[170,534,189,546]	-1711.59	1280.87			WT2_LACZ_1	1250	1872.86	1919	164812	125.837	0.917352	43.3484	9.65939	16.5076	0.585147	8	8	546.795	546	48118	0	0.291957	251.674	0.87494	64.2755	12.9518	24.36	125.837	0.917352	43.3484	9.65939	16.5076	0.585147	0.000813772	0.000550062	0.0717327	0.00316379	0.0378136	0.0204027	0.00354729
629	1	3	1	1	2	9	240	559	[231,551,251,567]	-1638.12	1258.16			WT2_LACZ_1	1250	1249.17	1323	232346	265.973	0.952905	60.67	15.7295	20.8325	0.755046	9	9	514.011	508	95606	0	0.411481	348.911	0.928972	71.2787	17.9372	25.5381	265.973	0.952905	60.67	15.7295	20.8325	0.755046	3.9358e-05	0.000481449	0.056817	0.00165072	0.0262033	0.019809	0.00151346
630	1	3	1	1	2	10	316	606	[303,593,330,619]	-1548	1202.67			WT2_LACZ_1	1250	1317.66	1348	220049	238.804	0.946644	57.8681	13.1539	21.6603	0.607282	10	10	530.832	501	88649	0	0.40286	783.62	0.965593	102.769	26.2407	36.6784	238.804	0.946644	57.8681	13.1539	21.6603	0.607282	0.00215829	0.00263583	0.0765135	0.00592665	0.0144142	0.0138393	0.00709112
631	1	3	1	1	2	11	308	623	[300,616,317,630]	-1557.98	1182.25			WT2_LACZ_1	1250	1304.49	1359	185237	203.055	0.936927	53.9145	13.1539	18.9752	0.693217	11	11	531.958	521	75538	0	0.407791	275.983	0.933096	63.1132	14.9945	22.9682	203.055	0.936927	53.9145	13.1539	18.9752	0.693217	0.00315256	0.00203114	0.0691622	0.00282334	0.0389152	0.0210988	0.00519048
632	1	3	1	1	2	12	493	627	[487,599,500,642]	-1337.93	1181.27			WT2_LACZ_1	1250	1453.41	1509	273241	268.833	0.90059	64.5386	12.9518	26.9514	0.480561	12	12	558.059	567	104915	0	0.383965	471.888	0.647803	118.872	13.3713	53.3251	268.833	0.90059	64.5386	12.9518	26.9514	0.480561	0.00390485	0.000303727	0.0470786	0.00747123	0.0201183	0.0145	0.00997135
633	1	3	1	1	2	13	706	662	[700,656,713,673]	-1081.95	1132.24			WT2_LACZ_1	1250	1055.75	1104	167864	227.364	0.94389	56.6298	13.1539	21.8363	0.602389	13	13	938.082	883	149155	0	0.888547	271.693	0.977144	59.7978	14.9945	22.5987	227.364	0.94389	56.6298	13.1539	21.8363	0.602389	0	0.000130943	0.0835432	0	0.0587176	0.0230222	0
634	1	3	1	1	2	14	811	731	[801,724,824,738]	-955.02	1052.02			WT2_LACZ_1	1250	2080.59	2081	432763	297.433	0.961407	63.5904	14.9945	24.1054	0.622038	14	14	579.923	574	120624	0	0.27873	374.651	0.930532	73.7372	15.7295	29.5547	297.433	0.961407	63.5904	14.9945	24.1054	0.622038	0	8.2081e-05	0.10019	0.000693651	0.0618691	0.0324281	0.000596452
635	1	3	1	1	2	15	446	787	[439,780,457,794]	-1392.43	985.71			WT2_LACZ_1	1250	1641.97	1517	200320	174.456	0.976084	47.9689	12.9518	16.2886	0.795142	15	15	587.705	583	71700	0	0.357927	277.413	0.944996	62.4796	15.7295	22.9727	174.456	0.976084	47.9689	12.9518	16.2886	0.795142	0.00217948	0.000187362	0.0652165	0.00196285	0.0377579	0.0217672	0.00353486
636	1	3	1	1	2	16	669	789	[664,784,680,795]	-1123.53	983.18			WT2_LACZ_1	1250	2525.88	2192	265217	150.146	0.968116	44.8678	10.9095	16.1629	0.674973	16	16	630	614	66150	0	0.249418	217.355	0.950707	54.9721	12.9518	20.8325	150.146	0.968116	44.8678	10.9095	16.1629	0.674973	0	0.00306657	0.164143	3.61646e-05	0.119357	0.0652485	3.50441e-05
637	1	3	1	1	2	17	961	841	[956,836,966,846]	-778.02	920.73			WT2_LACZ_1	1250	1185.8	1147	99607	120.117	0.999041	38.8887	9.65939	13.8507	0.697393	17	17	6129.94	5688	514915	1	5.16947	137.277	0.988354	42.0234	10.9095	13.8507	120.117	0.999041	38.8887	9.65939	13.8507	0.697393	0	0	0.153388	0	0.126062	0.0584855	0
638	1	3	1	1	2	18	411	867	[406,862,416,873]	-1435.39	889.53			WT2_LACZ_1	1250	2363.57	1954	165450	100.097	0.985127	36.0018	9.38495	13.1099	0.715869	18	18	567.543	565	39728	0	0.240121	147.286	0.989756	43.4668	10.9095	15.7893	100.097	0.985127	36.0018	9.38495	13.1099	0.715869	0	0	0.179888	0	0.131998	0.0782386	0
639	1	3	1	1	2	19	484	884	[477,877,492,894]	-1347.57	868.37			WT2_LACZ_1	1250	1403.86	1302	204963	208.775	0.970965	52.7522	14.0026	18.0385	0.77626	19	19	565.986	557	82634	0	0.403165	317.452	0.940068	67.1869	16.1861	24.4319	208.775	0.970965	52.7522	14.0026	18.0385	0.77626	0.00127732	0.000265221	0.055262	0.00205705	0.0220386	0.0187171	0.00290454
640	1	3	1	1	2	20	457	898	[451,893,463,905]	-1379.83	852.49			WT2_LACZ_1	1250	2057.76	1622	160505	111.537	0.963529	38.8553	10.7623	13.3012	0.809125	20	20	498.782	494	38905	0	0.242391	160.156	0.930248	48.2256	11.0279	16.8357	111.537	0.963529	38.8553	10.7623	13.3012	0.809125	0	0	0.126846	0	0.091891	0.0588759	0
641	1	3	1	1	2	21	351	962	[332,952,364,973]	-1509.24	775.62			WT2_LACZ_1	1250	1267.15	1240	182470	205.915	0.967274	52.5895	14.0026	19.2439	0.727641	21	21	501.396	504	72201	0	0.395687	775.04	0.916561	107.673	23.8291	40.6063	205.915	0.967274	52.5895	14.0026	19.2439	0.727641	0.00533429	0.00231066	0.159942	0.0155474	0.0315049	0.0195312	0.0184962
642	1	3	1	1	2	22	404	996	[397,990,411,1002]	-1443.33	735.34			WT2_LACZ_1	1250	2006.18	1843	196606	140.136	0.961635	43.6385	10.7623	15.4325	0.697378	22	22	514.092	496	50381	0	0.256254	194.475	0.962063	51.3847	12.7436	19.1701	140.136	0.961635	43.6385	10.7623	15.4325	0.697378	0	0	0.120923	4.18608e-05	0.0898637	0.0482367	4.05909e-05
643	1	3	1	1	2	23	815	1036	[809,1030,821,1045]	-952.17	686.48			WT2_LACZ_1	1250	1501.68	1443	169690	161.586	0.982624	45.8584	11.1709	16.5076	0.676709	23	23	566.726	560	64040	0	0.377394	215.925	0.956032	54.4858	14.0026	20.3079	161.586	0.982624	45.8584	11.1709	16.5076	0.676709	0	0.000123598	0.0808598	9.47142e-05	0.051603	0.0320576	8.67989e-05
644	1	3	1	1	3	1	594	45	[584,39,601,58]	62.86	1869.76			WT2_LACZ_1	1250	1591.11	1416	190933	171.596	0.934455	49.6935	10.9095	20.1113	0.542456	2	2	575.983	580	69118	0	0.362001	291.713	0.875225	69.1772	12.7436	28.3959	171.596	0.934455	49.6935	10.9095	20.1113	0.542456	0	0.000381347	0.0763005	0.00147405	0.0405939	0.0250302	0.00126306
645	1	3	1	1	3	2	590	102	[582,93,599,113]	61.41	1804.04			WT2_LACZ_1	1250	1821.21	1824	300500	235.944	0.991295	54.9296	14.9945	19.5914	0.76536	3	3	623.673	615	102906	0	0.342449	387.52	0.971935	71.7984	18.5665	25.2472	235.944	0.991295	54.9296	14.9945	19.5914	0.76536	0	0.000185056	0.091455	0.00019802	0.0453468	0.0272907	0.000176196
646	1	3	1	1	3	3	81	101	[75,95,87,113]	-548.69	1802.64			WT2_LACZ_1	1250	1530.21	1457	175974	164.446	0.986866	46.0636	11.7875	16.9142	0.696897	4	4	517.27	514	59486	0	0.338039	271.693	0.954775	61.1988	14.9945	23.7505	164.446	0.986866	46.0636	11.7875	16.9142	0.696897	0	0	0.0686953	0.000899744	0.0325899	0.0247268	0.000779669
647	1	3	1	1	3	4	500	126	[481,112,520,148]	-48.02	1774.5			WT2_LACZ_1	1250	1437.8	1422	219983	218.784	0.961752	54.5193	12.7436	20.7473	0.61423	5	5	583.634	575	89296	0	0.405922	995.255	0.796623	140.385	20.3366	58.6999	218.784	0.961752	54.5193	12.7436	20.7473	0.61423	0.00373318	0.00223426	0.112421	0.0141731	0.0244364	0.0124662	0.0160494
648	1	3	1	1	3	5	58	152	[44,138,74,166]	-573.88	1745.59			WT2_LACZ_1	1250	1489.2	1457	192107	184.465	0.977773	49.2407	12.7436	18.0385	0.706464	6	6	574.426	577	74101	0	0.385728	925.187	0.963287	111.935	28.9289	39.2786	184.465	0.977773	49.2407	12.7436	18.0385	0.706464	0.00340609	0.00083861	0.166437	0.00940064	0.0306095	0.0233597	0.0111393
649	1	3	1	1	3	6	34	155	[28,149,44,162]	-602.46	1741.31			WT2_LACZ_1	1250	1627.78	1633	172545	151.576	0.983573	44.3725	11.0525	15.7893	0.699997	7	7	574.868	565	60936	0	0.35316	253.104	0.970572	58.1067	14.9945	20.6043	151.576	0.983573	44.3725	11.0525	15.7893	0.699997	0	0.00160528	0.084424	0	0.044155	0.0301055	0
650	1	3	1	1	3	7	614	164	[601,151,630,181]	91.19	1729.84			WT2_LACZ_1	1250	1311.63	1334	190186	207.345	0.984708	51.8375	14.0026	18.4696	0.758145	8	8	479.6	478	69542	0	0.365653	817.939	0.876053	115.727	22.6002	45.3757	207.345	0.984708	51.8375	14.0026	18.4696	0.758145	0.002228	0.00185175	0.0888902	0.00893698	0.0156006	0.0141789	0.0098133
651	1	3	1	1	3	8	394	186	[380,172,412,201]	-171.78	1704.04			WT2_LACZ_1	1250	1313.26	1358	228508	248.814	0.984001	56.8259	15.6305	19.0891	0.818821	9	9	620.575	619	107980	0	0.472544	1091.06	0.981452	119.306	33.1649	40.837	248.814	0.984001	56.8259	15.6305	19.0891	0.818822	0.00268129	0.000666622	0.0837507	0.00461531	0.0104381	0.011042	0.00634165
652	1	3	1	1	3	9	361	194	[350,178,371,218]	-213.94	1690.13			WT2_LACZ_1	1250	1473.54	1462	244607	237.374	0.960244	56.8774	14.4215	20.8325	0.692258	10	10	803.548	805	133389	0	0.54532	940.916	0.902696	120.459	25.112	49.9788	237.374	0.960244	56.8774	14.4215	20.8325	0.692258	0.00416717	0.000960568	0.111076	0.0103541	0.0182961	0.0139962	0.0128083
653	1	3	1	1	3	10	25	228	[21,223,32,233]	-614.16	1653.89			WT2_LACZ_1	1250	804.068	709	35379	62.9184	0.799563	35.1674	5.97905	13.2431	0.451484	11	11	476.864	457	20982	0	0.593064	108.677	0.869465	42.5033	9.38495	14.1332	62.9184	0.799563	35.1674	5.97906	13.2431	0.451484	0	0	0.0494448	0	0.0368449	0.0301716	0
654	1	3	1	1	3	11	934	234	[928,228,942,242]	472.66	1646.88			WT2_LACZ_1	1250	1041.28	843	96839	132.987	0.856037	47.7547	9.38495	16.2945	0.575958	12	12	6447.46	5287	599614	1	6.19186	238.804	0.966773	56.6632	14.9945	20.0636	132.987	0.856037	47.7547	9.38495	16.2945	0.575958	0	0.0008973	0.0694649	0.00056179	0.0343179	0.0244212	0.000504212
655	1	3	1	1	3	12	401	247	[395,241,408,256]	-165.68	1629.76			WT2_LACZ_1	1250	1829.75	1693	162848	127.267	0.99154	40.3322	10.7623	14.1507	0.760546	13	13	633.011	628	56338	0	0.345955	213.065	0.945227	54.7425	14.0026	19.6609	127.267	0.99154	40.3322	10.7623	14.1507	0.760546	0	0	0.12373	0.000352146	0.0755236	0.045987	0.000305203
656	1	3	1	1	3	13	350	264	[340,257,361,271]	-226.17	1611.12			WT2_LACZ_1	1250	1565.55	1501	184735	168.736	0.974361	47.2594	11.7875	16.1629	0.729292	14	14	610.229	605	72007	0	0.389785	324.602	0.930602	68.6304	15.7295	26.9499	168.736	0.974361	47.2594	11.7875	16.1629	0.729293	0.00190146	0.000629838	0.0647788	0.00207577	0.0393675	0.0206981	0.00341907
657	1	3	1	1	3	14	1042	336	[1035,330,1051,343]	602.14	1524.8			WT2_LACZ_1	1250	1745.91	1599	174591	142.996	0.939919	45.1	10.7623	16.1629	0.665865	15	15	600.4	567	60040	0	0.343889	245.954	0.953251	58.3209	14.0026	21.6603	142.996	0.939919	45.1	10.7623	16.1629	0.665865	0.000386632	0.000343205	0.0910592	0.00318685	0.0491099	0.0296854	0.00317365
658	1	3	1	1	3	15	318	413	[313,408,330,419]	-260.59	1432.31			WT2_LACZ_1	1250	1328.6	1309	183347	197.335	0.951389	52.3418	12.9518	19.9572	0.648977	17	17	528.275	530	72902	0	0.397618	268.833	0.950397	61.1563	13.1539	23.843	197.335	0.951389	52.3418	12.9518	19.9572	0.648977	0	0.000803966	0.0699301	0.000267846	0.0441184	0.0245853	0.000222397
659	1	3	1	1	3	16	270	416	[264,410,277,422]	-321.74	1429.39			WT2_LACZ_1	1250	1599.49	1557	180742	161.586	0.968536	46.5255	11.7875	16.9142	0.696897	18	18	587.115	587	66344	0	0.367065	211.635	0.968663	53.2385	12.9518	19.7541	161.586	0.968536	46.5255	11.7875	16.9142	0.696897	0	0	0.116403	0	0.0733706	0.0437458	0
660	1	3	1	1	3	17	296	433	[289,426,303,441]	-290.75	1408.73			WT2_LACZ_1	1250	1780.01	1641	240302	193.045	0.991139	49.6935	14.0026	17.1068	0.81854	19	19	534.141	534	72109	0	0.300077	251.674	0.975275	57.6629	16.0186	19.1701	193.045	0.991139	49.6935	14.0026	17.1068	0.81854	0	0.000987135	0.125602	0	0.0907813	0.0442737	0
661	1	3	1	1	3	18	852	444	[846,437,859,451]	374.29	1395.52			WT2_LACZ_1	1250	1706.52	1570	180891	151.576	0.983573	44.3725	11.7875	16.4222	0.717778	20	20	580.208	577	61502	0	0.339995	235.944	0.965912	56.3731	14.0026	21.7594	151.576	0.983573	44.3725	11.7875	16.4222	0.717778	0	0.000749934	0.0904107	0.000613098	0.0605768	0.0359881	0.000530791
662	1	3	1	1	3	19	825	445	[820,440,836,451]	344.9	1394.07			WT2_LACZ_1	1250	1735.09	1679	180449	148.716	0.984295	43.9197	10.7623	16.1629	0.665865	21	21	621.279	599	64613	0	0.358068	218.784	0.969807	54.0664	13.1539	20.6043	148.716	0.984295	43.9197	10.7623	16.1629	0.665865	0	0	0.10405	0.000202513	0.0769043	0.0390532	0.00017164
663	1	3	1	1	3	20	266	449	[256,443,275,456]	-326.62	1389.31			WT2_LACZ_1	1250	1419.3	1493	190186	191.615	0.963453	50.9318	12.7436	20.0636	0.635161	22	22	518.485	520	69477	0	0.365311	270.263	0.902261	64.5901	14.0026	26.5395	191.615	0.963453	50.9318	12.7436	20.0636	0.635161	6.7727e-05	0.000181563	0.0822501	0.00162877	0.051785	0.027682	0.00153397
664	1	3	1	1	3	21	631	564	[625,558,637,572]	109.75	1251.31			WT2_LACZ_1	1250	1718.55	1490	199352	165.876	0.985847	46.3113	11.7875	16.5076	0.714062	23	23	625.724	613	72584	0	0.3641	221.644	0.985932	53.5286	14.0026	18.4805	165.876	0.985847	46.3113	11.7875	16.5076	0.714062	0	0.000102562	0.112996	0	0.0811039	0.0394007	0
665	1	3	1	1	3	22	659	564	[654,559,665,571]	143.64	1251.06			WT2_LACZ_1	1250	1603.61	1495	168379	150.146	0.98347	44.1673	10.9095	15.8839	0.686827	24	24	503.048	508	52820	0	0.313697	188.755	0.99494	48.9506	12.9518	17.379	150.146	0.98347	44.1673	10.9095	15.8839	0.686827	0	0	0.122106	0	0.0952142	0.0389868	0
666	1	3	1	1	3	23	684	563	[677,558,689,571]	172.19	1251.46			WT2_LACZ_1	1250	1710.41	1553	160779	134.417	0.984804	41.7332	10.9095	15.4325	0.706917	25	25	530.106	529	49830	0	0.309929	194.475	0.980148	50.4365	12.7436	18.4696	134.417	0.984804	41.7332	10.9095	15.4325	0.706917	0	0	0.110833	0	0.0794735	0.0436209	0
667	1	3	1	1	3	24	631	591	[625,585,638,597]	110.15	1219.74			WT2_LACZ_1	1250	1623.55	1648	189955	167.306	0.985721	46.5164	12.7436	16.4222	0.775999	26	26	581.145	568	67994	0	0.357948	207.345	0.984708	51.8375	13.3713	18.4805	167.306	0.985721	46.5164	12.7436	16.4222	0.775999	0	0.00776951	0.105644	0	0.074142	0.0306938	0
668	1	3	1	1	3	25	658	593	[652,587,665,600]	141.89	1217.16			WT2_LACZ_1	1250	1637.13	1576	175173	153.006	0.986313	44.4575	11.7875	16.1629	0.729292	27	27	506.505	503	54196	0	0.309386	198.765	0.963162	51.889	13.3713	17.379	153.006	0.986313	44.4575	11.7875	16.1629	0.729293	0	0	0.0985717	0	0.0815439	0.0364738	0
669	1	3	1	1	3	26	607	597	[601,591,615,603]	81.93	1213.16			WT2_LACZ_1	1250	1534.87	1494	178045	165.876	0.96085	47.5161	11.7875	16.8643	0.69896	28	28	530.957	531	61591	0	0.345929	224.504	0.988484	53.7338	14.0026	19.0891	165.876	0.96085	47.5161	11.7875	16.8643	0.69896	0	0	0.0956553	0	0.0712973	0.0315998	0
670	1	3	1	1	3	27	624	604	[615,595,643,614]	106.43	1203.56			WT2_LACZ_1	1250	1328.7	1417	473017	509.067	0.936035	85.4477	19.2538	31.8922	0.603716	29	29	1334.88	1387	475218	0	1.00465	606.305	0.936865	93.1694	20.4032	35.0048	509.067	0.936035	85.4477	19.2538	31.8922	0.603716	0	0.00179574	0.0987766	0	0.058081	0.0196083	0
671	1	3	1	1	3	28	490	611	[485,606,502,617]	-55.51	1195.14			WT2_LACZ_1	1250	1537.95	1420	181478	168.736	0.945483	48.7029	10.7623	18.9752	0.567178	30	30	528.568	526	62371	0	0.343684	213.065	0.936337	55.2623	12.7436	22.2774	168.736	0.945483	48.7029	10.7623	18.9752	0.567178	0	0.00201927	0.107222	0	0.0758357	0.0414376	0
672	1	3	1	1	3	29	619	619	[612,612,626,629]	94.76	1185.58			WT2_LACZ_1	1250	1408.03	1402	178820	181.605	0.961971	49.6601	12.9518	17.8985	0.723623	31	31	520.984	518	66165	0	0.370009	245.954	0.928907	59.8494	14.4215	21.7894	181.605	0.961971	49.6601	12.9518	17.8985	0.723623	0.00144939	0.000263697	0.0741911	0.00121308	0.0603235	0.0237801	0.00234284
673	1	3	1	1	3	30	456	646	[446,641,462,656]	-101.81	1151.13			WT2_LACZ_1	1250	1540.05	1390	170945	158.726	0.949815	47.0208	10.9095	17.436	0.62569	32	32	545.991	529	60605	0	0.354529	233.084	0.897487	60.3022	11.7875	24.4319	158.726	0.949815	47.0208	10.9095	17.436	0.62569	5.28244e-05	0.0001465	0.072234	0.00350672	0.0460559	0.0245979	0.00324089
674	1	3	1	1	3	31	248	745	[243,740,255,752]	-348	1034.91			WT2_LACZ_1	1250	1859.3	1661	156181	120.117	0.993798	39.0939	9.65939	14.1507	0.682606	33	33	548.905	550	46108	0	0.295222	178.745	0.981391	48.2926	12.9518	16.9142	120.117	0.993798	39.0939	9.65939	14.1507	0.682606	0	0	0.115117	0	0.0857525	0.0474906	0
675	1	3	1	1	3	32	294	765	[289,759,300,772]	-293.15	1011.68			WT2_LACZ_1	1250	2025.34	1791	153926	108.677	0.968557	38.1548	8.71194	13.116	0.664224	34	34	601.895	619	45744	0	0.297182	170.166	0.963155	48.0114	11.7875	18.0385	108.677	0.968557	38.1548	8.71194	13.116	0.664224	0	0	0.141096	0	0.0966653	0.0615393	0
676	1	3	1	1	3	33	267	766	[261,761,273,774]	-325.61	1008.39			WT2_LACZ_1	1250	1923.47	1588	159648	118.687	0.952264	40.5554	9.65939	14.2379	0.678427	35	35	539.482	539	44777	0	0.280473	183.035	0.969102	49.4884	12.9518	17.3256	118.687	0.952264	40.5554	9.65939	14.2379	0.678428	0	0	0.114004	0.000288889	0.0917162	0.0457301	0.000240661
677	1	3	1	1	3	34	758	928	[753,923,763,935]	261.58	816.19			WT2_LACZ_1	1250	1033.22	944	55794	77.2181	0.967129	32.2092	7.69382	12.7032	0.60566	36	36	410.926	414	22190	0	0.397713	117.257	0.883427	43.4514	8.71194	16.9142	77.2181	0.967129	32.2092	7.69382	12.7032	0.60566	2.08826e-05	0.0012474	0.0382229	0.00100135	0.0206517	0.0221174	0.000934882
678	1	3	1	1	3	35	729	977	[722,969,737,989]	226.74	756.19			WT2_LACZ_1	1250	1370.37	1389	271334	283.133	0.951564	62.6848	14.9945	25.2472	0.593905	37	37	791.662	821	156749	0	0.577698	343.191	0.962162	68.2535	17.1288	26.3932	283.133	0.951564	62.6848	14.9945	25.2472	0.593905	0	0.00016357	0.119087	0	0.0701173	0.0259504	0
679	1	3	1	1	3	36	538	1020	[532,1012,544,1029]	-1.91	706.74			WT2_LACZ_1	1250	1442.23	1366	186048	184.465	0.964705	49.9077	12.7436	18.4805	0.68957	38	38	545.884	545	70419	0	0.378499	241.664	0.948931	58.0732	13.3713	22.269	184.465	0.964705	49.9077	12.7436	18.4805	0.68957	0	0	0.0745767	0	0.0491942	0.0287805	0
680	1	3	1	1	3	37	560	1041	[553,1028,568,1063]	25.49	675.88			WT2_LACZ_1	1250	1887.07	1990	447235	338.901	0.937921	69.5785	15.5455	27.7199	0.560809	39	39	554.743	546	131474	0	0.293971	584.855	0.833759	102.823	17.9372	43.0492	338.901	0.937921	69.5785	15.5455	27.7199	0.560809	0.00134078	0.00083688	0.0523409	0.00365256	0.0280689	0.0123865	0.00436441
681	1	3	1	1	3	38	336	1043	[330,1035,342,1049]	-242.88	680.33			WT2_LACZ_1	1250	1721.46	1541	161817	134.417	0.988658	41.5705	10.9095	15.2116	0.717184	40	40	627.755	638	59009	0	0.364665	203.055	0.943682	53.5286	12.7436	20.7473	134.417	0.988658	41.5705	10.9095	15.2116	0.717184	0	0	0.097299	0.000195277	0.0548569	0.0403247	0.000167727
682	1	3	1	1	3	39	535	1056	[524,1040,546,1075]	-6.04	663.14			WT2_LACZ_1	1250	1337.42	1289	218000	233.084	0.939804	57.5869	14.9945	19.5914	0.76536	42	42	525.411	526	85642	0	0.392853	853.688	0.888553	116.566	23.2198	44.1123	233.084	0.939804	57.5869	14.9945	19.5914	0.76536	0.00408802	0.00290991	0.0955302	0.0089168	0.0162879	0.0136318	0.0113656
683	1	3	1	1	3	40	28	1061	[17,1054,43,1072]	-609.17	655.59			WT2_LACZ_1	1250	916.929	919	90776	141.566	0.976868	43.1767	10.9095	16.4222	0.664316	43	43	591.323	575	58541	0	0.644895	471.888	0.782251	98.4416	16.764	33.6521	141.566	0.976868	43.1767	10.9095	16.4222	0.664316	0.00107346	0.000770813	0.018573	0.00188869	0.00988154	0.00731449	0.0025881
684	1	3	1	1	4	1	514	56	[505,49,522,65]	1251.58	1858.67			WT2_LACZ_1	1250	1781.76	1720	192430	154.436	0.981849	44.8678	11.1709	15.7893	0.707497	2	2	602.13	605	65030	0	0.337941	303.152	0.951935	64.8378	16.2686	22.2812	154.436	0.981849	44.8678	11.1709	15.7893	0.707497	0	0.00026095	0.0817056	0.000567195	0.0493405	0.0286282	0.000499543
685	1	3	1	1	4	2	493	237	[484,227,502,245]	1225.76	1644.28			WT2_LACZ_1	1250	1873.76	1947	322286	245.954	0.965552	57.5779	15.5455	19.5914	0.793489	3	3	609.983	612	104917	0	0.32554	363.211	0.96307	70.1498	18.5665	24.5048	245.954	0.965552	57.5779	15.5455	19.5914	0.793489	0	8.72299e-05	0.109945	0.00116545	0.0642093	0.0302785	0.00102573
686	1	3	1	1	4	3	230	247	[204,237,262,261]	914.78	1628.54			WT2_LACZ_1	1250	1657.4	1656	381203	328.892	0.898498	71.5508	14.4215	29.4257	0.490097	4	4	593.748	591	136562	0	0.35824	1116.8	0.686814	172.486	22.7866	72.6416	328.892	0.898498	71.5508	14.4215	29.4257	0.490097	0.0023693	0.00304197	0.0748877	0.00896988	0.0185512	0.0120369	0.0100266
687	1	3	1	1	4	4	121	256	[100,246,152,264]	788.37	1621.06			WT2_LACZ_1	1250	1326.38	1328	222831	240.234	0.966164	56.8684	14.0026	21.1619	0.661688	5	5	521.619	525	87632	0	0.393267	839.389	0.686862	149.526	18.5665	65.0454	240.234	0.966164	56.8684	14.0026	21.1619	0.661688	0.00484532	0.00250394	0.109272	0.0158486	0.0293918	0.0181916	0.0182944
688	1	3	1	1	4	5	234	260	[229,256,251,265]	923.7	1615.26			WT2_LACZ_1	1250	1709.54	1571	184630	154.436	0.95636	46.0636	10.7623	18.2408	0.590012	6	6	525.963	524	56804	0	0.307664	258.823	0.861536	66.1963	10.7623	27.7197	154.436	0.95636	46.0636	10.7623	18.2408	0.590012	0.000857284	0.00263346	0.0792565	0.00281494	0.0483271	0.0220191	0.00321722
689	1	3	1	1	4	6	262	264	[252,255,273,280]	950.23	1607.99			WT2_LACZ_1	1250	1293.43	1282	232818	257.394	0.964289	58.9789	15.5455	20.4345	0.76075	7	7	537.111	539	96680	0	0.41526	574.846	0.922891	92.0938	20.8857	32.0899	257.394	0.964289	58.9789	15.5455	20.4345	0.76075	0.000488553	0.00121172	0.0545138	0.00315076	0.0171031	0.0125936	0.00317294
690	1	3	1	1	4	7	89	267	[78,261,95,275]	741.26	1605.82			WT2_LACZ_1	1250	1454.88	1384	176041	173.026	0.981526	47.5071	11.7875	17.436	0.676043	8	8	526.24	508	63675	0	0.361706	265.973	0.940214	61.489	14.0026	24.3443	173.026	0.981526	47.5071	11.7875	17.436	0.676043	0	0.0013204	0.0742138	0.00212654	0.0370901	0.027075	0.00180579
691	1	3	1	1	4	8	199	278	[188,268,211,299]	874.26	1588.65			WT2_LACZ_1	1250	1397.5	1362	215215	220.214	0.969891	54.2381	14.4215	18.8026	0.766991	9	9	512.519	512	78928	0	0.36674	827.949	0.93407	109.201	25.112	42.6001	220.214	0.969891	54.2381	14.4215	18.8026	0.766991	0.0019035	0.000932809	0.0882294	0.00609494	0.0161324	0.0143669	0.00699299
692	1	3	1	1	4	9	181	354	[169,340,193,375]	852.89	1498.69			WT2_LACZ_1	1250	1336.7	1316	207188	221.644	0.986716	53.4861	14.9945	18.4805	0.811368	11	11	518.084	515	80303	0	0.387585	918.037	0.926808	115.89	27.3341	43.6582	221.644	0.986716	53.4861	14.9945	18.4805	0.811368	0.00211497	0.00171411	0.0783987	0.00597212	0.011901	0.0125326	0.00707529
693	1	3	1	1	4	10	291	363	[286,352,297,377]	984.78	1489.94			WT2_LACZ_1	1250	1404.2	1329	206417	210.205	0.931464	55.1773	11.0279	22.9682	0.480139	12	12	566.565	565	83285	0	0.403479	306.012	0.844587	73.4226	13.1539	31.4562	210.205	0.931464	55.1773	11.0279	22.9682	0.480139	0.000335479	0.000666664	0.0638725	0.00306297	0.0388714	0.0218338	0.00296058
694	1	3	1	1	4	11	673	391	[669,387,678,399]	1441.86	1457.43			WT2_LACZ_1	1250	841.469	791	41232	70.0682	0.973674	30.4756	7.69382	11.5633	0.665367	13	13	646.327	619	31670	0	0.768093	124.407	0.899891	43.9377	9.65939	15.8871	70.0682	0.973674	30.4756	7.69382	11.5633	0.665367	0.00143138	0	0.0464368	0.000899106	0.0354342	0.0246249	0.00198233
695	1	3	1	1	4	12	180	398	[162,389,187,444]	845.45	1429.24			WT2_LACZ_1	1250	1229.62	1204	162310	188.755	0.871315	55.8958	10.7623	23.7543	0.453067	14	14	482.47	482	63686	0	0.392373	925.187	0.683102	157.846	16.1861	70.014	188.755	0.871315	55.8958	10.7623	23.7543	0.453067	0.00441752	0.00269799	0.0918728	0.014357	0.0259333	0.0109263	0.016647
696	1	3	1	1	4	13	282	419	[271,411,290,429]	972.26	1423.91			WT2_LACZ_1	1250	1251.64	1331	221540	253.104	0.976008	57.7831	15.7295	20.4623	0.768705	16	16	555.729	536	98364	0	0.444001	367.501	0.959163	70.8503	17.7952	26.5235	253.104	0.976008	57.7831	15.7295	20.4623	0.768705	0.000209825	6.32919e-05	0.0555862	0.000281026	0.0333477	0.0175976	0.000415609
697	1	3	1	1	4	14	376	472	[370,464,385,480]	1087.03	1361.75			WT2_LACZ_1	1250	1591.44	1462	151187	135.847	0.989021	41.7757	11.0525	14.7629	0.748664	17	17	575.937	591	54714	0	0.361896	263.113	0.900135	63.8806	14.4215	25.0703	135.847	0.989021	41.7757	11.0525	14.7629	0.748664	0.000342623	5.35799e-05	0.066788	0.00128971	0.0445162	0.0264055	0.00142771
698	1	3	1	1	4	15	180	583	[174,578,186,590]	852.05	1228.67			WT2_LACZ_1	1250	1953.92	1766	171945	125.837	0.998213	39.8369	10.7623	14.2379	0.755891	18	18	645.432	640	56798	0	0.330327	178.745	0.972943	48.7119	12.9518	16.8357	125.837	0.998213	39.8369	10.7623	14.2379	0.755891	0	0	0.127481	0	0.103658	0.0508022	0
699	1	3	1	1	4	16	370	587	[364,581,380,593]	1080.83	1224.48			WT2_LACZ_1	1250	1801.08	1544	183710	145.856	0.980313	43.672	10.7623	16.5076	0.651959	19	19	729.902	713	74450	0	0.405258	243.094	0.971173	56.9109	14.9945	21.1156	145.856	0.980313	43.672	10.7623	16.5076	0.651959	0	0.000187686	0.0909384	0.00152291	0.0650862	0.0300995	0.00130549
700	1	3	1	1	4	17	673	595	[663,587,687,605]	1442.12	1214.55			WT2_LACZ_1	1250	1202.4	1157	288577	343.191	0.963835	68.1351	17.9372	24.4319	0.734169	20	20	429.546	427	103091	0	0.357239	441.859	0.828554	89.9344	19.324	30.5798	343.191	0.963835	68.1351	17.9372	24.4319	0.734169	0.00153857	0.000417662	0.0363861	0.0018104	0.0263779	0.0112353	0.00291819
701	1	3	1	1	4	18	391	618	[385,612,397,629]	1104.24	1185.65			WT2_LACZ_1	1250	1833.08	1762	229135	178.745	0.972943	48.7119	12.9518	18.4918	0.700407	21	21	659.728	663	82466	0	0.359901	264.543	0.957487	60.2172	14.9945	22.2774	178.745	0.972943	48.7119	12.9518	18.4918	0.700407	0	7.7473e-05	0.103947	0	0.0755342	0.0373621	0
702	1	3	1	1	4	19	142	634	[135,627,149,641]	806.54	1168.23			WT2_LACZ_1	1250	1849.36	1577	181237	140.136	0.982016	42.7329	11.7875	15.0043	0.785606	22	22	613.51	613	60124	0	0.331742	227.364	0.963513	55.4765	14.4215	18.8026	140.136	0.982016	42.7329	11.7875	15.0043	0.785606	0	0	0.0919177	0.000118859	0.0716789	0.0355863	9.88335e-05
703	1	3	1	1	4	20	297	643	[293,639,304,649]	993.83	1156.84			WT2_LACZ_1	1250	894.197	857	63488	101.527	0.919856	38.8308	8.71194	13.6002	0.640575	23	23	657.338	649	46671	0	0.735115	144.426	0.953665	44.6717	10.7623	15.7985	101.527	0.919856	38.8308	8.71194	13.6002	0.640575	0	0.000270562	0.064687	0	0.0394632	0.0339274	0
704	1	3	1	1	4	21	107	653	[103,649,113,663]	764.49	1143.54			WT2_LACZ_1	1250	2269.95	1805	167976	105.817	0.955954	38.1458	8.37068	15.0043	0.557885	24	24	812.514	810	60126	0	0.357944	155.866	0.903947	48.9596	9.65939	18.8041	105.817	0.955954	38.1458	8.37068	15.0043	0.557885	0	0.00494097	0.155954	0	0.121414	0.0506867	0
705	1	3	1	1	4	22	116	659	[108,652,124,666]	774.43	1138.02			WT2_LACZ_1	1250	1983.71	1817	186469	134.417	0.978994	41.9809	10.7623	14.7088	0.731692	25	25	613.936	616	57710	0	0.309488	213.065	0.897355	57.6629	12.7436	21.4558	134.417	0.978994	41.9809	10.7623	14.7088	0.731692	0.00330298	0.00403747	0.0903174	0.00332956	0.0680349	0.0274429	0.00570785
706	1	3	1	1	4	23	600	718	[591,707,607,754]	1352.27	1057.05			WT2_LACZ_1	1250	1309.66	1283	518624	566.266	0.662822	127.268	14.0026	57.8552	0.242029	26	26	873.303	857	345828	0	0.666818	696.392	0.711737	131.435	16.2686	58.686	566.266	0.662822	127.268	14.0026	57.8552	0.242029	2.77404e-05	0.00458933	0.116319	0.000505056	0.0718031	0.0142365	0.00048415
707	1	3	1	1	4	24	1030	737	[1022,730,1041,745]	1869.46	1044.78			WT2_LACZ_1	1250	2237.37	2231	297570	190.185	0.961285	50.8559	12.7436	18.4696	0.689977	27	27	541.917	544	72075	0	0.242212	307.442	0.931873	66.7006	16.1861	25.4297	190.185	0.961285	50.8559	12.7436	18.4696	0.689977	0	5.09123e-05	0.11132	0.000140552	0.071366	0.036091	0.000128157
708	1	3	1	1	4	25	1002	741	[993,733,1010,752]	1835.74	1039.41			WT2_LACZ_1	1250	1596.45	1581	191574	171.596	0.982584	47.2594	11.7875	17.436	0.676043	28	28	537.192	530	64463	0	0.336491	371.791	0.924401	73.9424	17.7103	25.2472	171.596	0.982584	47.2594	11.7875	17.436	0.676043	2.41045e-05	0.00144692	0.104734	0.00389594	0.0427852	0.031829	0.00342893
709	1	3	1	1	4	26	981	750	[975,744,989,756]	1810	1029.68			WT2_LACZ_1	1250	1532.47	1559	183896	171.596	0.981701	47.3019	12.7436	16.8357	0.75694	29	29	471.25	474	56550	0	0.307511	223.074	0.975567	54.2716	14.4215	20.0636	171.596	0.981701	47.3019	12.7436	16.8357	0.75694	0	0.000241418	0.0975183	0	0.0585135	0.0349823	0
710	1	3	1	1	4	27	556	766	[549,761,566,773]	1303.34	1009.96			WT2_LACZ_1	1250	2204.29	1758	160913	104.387	0.986815	36.7023	8.71194	13.1099	0.664532	30	30	575.685	597	42025	0	0.261166	218.784	0.898267	58.3724	12.9518	21.7883	104.387	0.986815	36.7023	8.71194	13.1099	0.664532	7.13292e-05	0.000192584	0.0979638	0.00100158	0.0746718	0.0453519	0.000991155
711	1	3	1	1	4	28	997	774	[988,766,1009,785]	1829.79	1000.43			WT2_LACZ_1	1250	1278.57	1337	227586	254.534	0.973871	58.0732	15.5455	19.5197	0.796401	31	31	505.444	506	89969	0	0.395319	418.979	0.899336	80.6825	20.2621	27.5607	254.534	0.973871	58.0732	15.5455	19.5197	0.796401	9.98538e-05	0.00100682	0.0404439	0.00115954	0.0216792	0.0133434	0.00110103
712	1	3	1	1	4	29	519	773	[512,768,526,782]	1255.43	1001.17			WT2_LACZ_1	1250	2136.72	1636	160254	107.247	0.980395	37.4453	8.71194	14.2379	0.611884	32	32	589.533	597	44215	0	0.275906	200.195	0.892308	56.2104	11.0279	21.1717	107.247	0.980395	37.4453	8.71194	14.2379	0.611884	0.000506124	0.00020259	0.100424	0.00148054	0.0756576	0.0478654	0.00173343
713	1	3	1	1	4	30	552	801	[545,795,558,812]	1296.19	966.07			WT2_LACZ_1	1250	2233.78	2106	308262	197.335	0.974614	51.0945	12.9518	19.5914	0.661095	33	33	538.971	535	74378	0	0.241282	294.573	0.964285	63.0951	15.5455	23.8306	197.335	0.974614	51.0945	12.9518	19.5914	0.661095	0	8.0571e-05	0.114967	0.0004402	0.0894581	0.0357623	0.000402737
714	1	3	1	1	4	31	960	820	[956,816,965,828]	1784.92	943.59			WT2_LACZ_1	1250	940.789	863	53625	81.5079	0.982411	32.577	8.37068	12.0054	0.697243	34	34	4051.75	3733	230950	1	4.30676	157.296	0.975666	45.5683	10.7623	16.5076	81.5079	0.982411	32.577	8.37068	12.0054	0.697243	0	9.10738e-05	0.0600382	0	0.0378259	0.0293521	0
715	1	3	1	1	4	32	240	832	[235,827,251,840]	925.38	930.36			WT2_LACZ_1	1250	1961.37	1472	154948	112.967	0.969686	38.8553	9.65939	14.4878	0.666724	35	35	541.835	524	42805	0	0.276254	215.925	0.911184	57.1676	13.1539	21.4724	112.967	0.969686	38.8553	9.65939	14.4878	0.666724	0.00119087	0.000223251	0.0796311	0.00227514	0.0641779	0.0337751	0.00298439
716	1	3	1	1	4	33	554	851	[549,846,560,861]	1299.75	906.03			WT2_LACZ_1	1250	1652.98	1522	186787	161.586	0.963594	46.7641	10.7623	17.0614	0.630798	36	36	588.442	574	66494	0	0.355988	225.934	0.978103	54.4768	13.1539	19.9572	161.586	0.963594	46.7641	10.7623	17.0614	0.630798	0	0	0.102651	0	0.071322	0.0347181	0
717	1	3	1	1	4	34	266	861	[261,856,275,867]	956.74	896.44			WT2_LACZ_1	1250	1782.67	1608	183615	147.286	0.97386	44.1763	11.0279	15.7985	0.698037	37	37	564.505	568	58144	0	0.316663	198.765	0.986058	50.6842	13.1539	19.1701	147.286	0.97386	44.1763	11.0279	15.7985	0.698037	0	0	0.112634	0	0.0853026	0.0422288	0
718	1	3	1	1	4	35	314	890	[305,882,320,900]	1011.05	860.55			WT2_LACZ_1	1250	1740.86	1656	193236	158.726	0.968658	46.1061	10.9095	17.8985	0.60952	38	38	563.144	564	62509	0	0.323485	258.823	0.889319	64.1283	12.9518	26.5123	158.726	0.968658	46.1061	10.9095	17.8985	0.60952	0.000228814	0.000652622	0.0741909	0.00318149	0.0535952	0.0259076	0.00300668
719	1	3	1	1	4	36	277	900	[265,893,288,909]	967.91	848.57			WT2_LACZ_1	1250	1587.73	1498	214344	193.045	0.977362	50.394	12.9518	18.8026	0.688828	39	39	521.126	522	70352	0	0.32822	377.51	0.896168	76.8564	16.28	28.9081	193.045	0.977362	50.394	12.9518	18.8026	0.688828	0.0015081	0.000104817	0.0490907	0.00111858	0.031886	0.0156596	0.00229646
720	1	3	1	1	4	37	242	921	[236,915,250,927]	927.04	825.34			WT2_LACZ_1	1250	1398.85	1375	156671	160.156	0.984495	45.5683	12.9518	15.8839	0.815401	40	40	522.929	527	58568	0	0.373828	218.784	0.99254	52.8281	14.9945	18.8026	160.156	0.984495	45.5683	12.9518	15.8839	0.815401	0	0	0.0737439	0	0.0592035	0.0272125	0
721	1	3	1	1	4	38	208	1021	[201,1010,215,1034]	885.25	704.23			WT2_LACZ_1	1250	1934.49	1961	303715	224.504	0.97059	54.7244	13.1539	20.8325	0.631414	41	41	500.127	501	78520	0	0.258532	384.66	0.907753	76.5907	15.5455	30.4738	224.504	0.97059	54.7244	13.1539	20.8325	0.631414	0.000794862	0.00041952	0.0607922	0.00164678	0.0437948	0.0168993	0.00211545
722	1	3	1	1	4	39	335	1060	[330,1055,345,1066]	1038.47	658.82			WT2_LACZ_1	1250	2393.81	1899	162779	97.2376	0.977431	35.7632	9.38495	12.1158	0.774601	42	42	619.779	622	42145	0	0.258909	178.745	0.913371	51.889	12.7436	19.6755	97.2376	0.977431	35.7632	9.38495	12.1158	0.774601	0.000276215	0	0.113113	0.00145274	0.082927	0.0500184	0.001518
723	1	3	1	1	4	40	439	1065	[433,1058,446,1076]	1161.45	650.85			WT2_LACZ_1	1250	1710.88	1589	171088	142.996	0.992195	42.7238	10.7623	15.7985	0.681224	43	43	513.34	528	51334	0	0.300044	265.973	0.93435	61.8749	14.9945	22.7204	142.996	0.992195	42.7238	10.7623	15.7985	0.681224	5.74237e-06	0.000613761	0.0575843	0.000622373	0.038188	0.0226698	0.000579397
724	1	3	1	1	5	1	462	14	[457,9,472,21]	1191.65	626.64			WT2_LACZ_1	1250	1654.48	1508	163794	141.566	0.960343	43.9197	9.65939	17.379	0.555809	4	4	551.091	540	54558	0	0.333089	215.925	0.956191	54.4768	11.7875	21.6603	141.566	0.960343	43.9197	9.65939	17.379	0.555809	0	0.000281891	0.114229	0	0.0794893	0.0401772	0
725	1	3	1	1	5	2	268	28	[260,21,279,35]	958.83	611.45			WT2_LACZ_1	1250	1966.53	1948	253683	184.465	0.982716	48.9931	12.7436	18.4805	0.68957	5	5	570.209	565	73557	0	0.289956	308.872	0.940076	66.2722	15.5455	26.5235	184.465	0.982716	48.9931	12.7436	18.4805	0.68957	0	0.000494376	0.0947643	0.000815677	0.0625265	0.0340837	0.000693484
726	1	3	1	1	5	3	940	35	[933,29,947,41]	1760.08	602.74			WT2_LACZ_1	1250	961.699	925	70204	104.387	0.921185	39.3171	8.71194	14.4878	0.601328	6	6	1172.96	1145	85626	0	1.21967	190.185	0.939201	52.0517	12.7436	18.8026	104.387	0.921185	39.3171	8.71194	14.4878	0.601328	0	0.000190533	0.0544523	0.000389529	0.0265165	0.0253616	0.000328708
727	1	3	1	1	5	4	877	40	[860,30,897,50]	1687.62	597.6			WT2_LACZ_1	1250	1945.47	1812	338512	248.814	0.921146	60.7035	11.7875	24.1054	0.488997	7	7	930.839	599	161966	0	0.478465	745.011	0.848667	114.012	22.7204	45.4947	248.814	0.921146	60.7035	11.7875	24.1054	0.488997	0.00144599	0.00158852	0.0435969	0.00309945	0.0227179	0.0129962	0.0039776
728	1	3	1	1	5	5	1025	62	[1011,37,1042,79]	1863.29	573.67			WT2_LACZ_1	1250	1500.11	1590	402029	383.23	0.92399	75.1047	19.2538	25.7362	0.748123	8	8	530.866	528	142272	0	0.353885	1347.03	0.737987	176.297	30.7455	52.9991	383.23	0.92399	75.1047	19.2538	25.7362	0.748123	0.00127959	0.0014072	0.0267511	0.00242445	0.00739259	0.00601076	0.00324005
729	1	3	1	1	5	6	263	97	[258,92,271,103]	953.1	528.51			WT2_LACZ_1	1250	1916.47	1716	153318	114.397	0.980135	38.6836	9.38495	14.1507	0.663213	9	9	559.975	569	44798	0	0.29219	178.745	0.981391	48.2926	12.7436	17.379	114.397	0.980135	38.6836	9.38495	14.1507	0.663213	0	0.000407829	0.137023	0	0.105397	0.0523041	0
730	1	3	1	1	5	7	980	108	[970,91,990,122]	1808.13	517.08			WT2_LACZ_1	1250	1549.86	1625	345619	318.882	0.984623	64.2909	17.1288	23.2683	0.736142	10	10	523.112	525	116654	0	0.337522	630.614	0.85204	104.479	20.4695	39.7368	318.882	0.984623	64.2909	17.1288	23.2683	0.736142	0.000566822	0.000657542	0.0474362	0.00115174	0.0236704	0.013451	0.0015011
731	1	3	1	1	5	8	276	132	[270,125,282,141]	966.53	485.91			WT2_LACZ_1	1250	1658.35	1556	177443	153.006	0.967335	45.3297	11.7875	16.2886	0.723663	11	11	545.084	549	58324	0	0.328691	238.804	0.966773	56.6632	14.0026	21.8363	153.006	0.967335	45.3297	11.7875	16.2886	0.723663	0	0.000592795	0.0958179	0.00168852	0.064808	0.0328399	0.00143523
732	1	3	1	1	5	9	242	134	[236,127,250,144]	926.53	482.12			WT2_LACZ_1	1250	1492.68	1431	211961	203.055	0.93677	53.9236	13.1539	19.0891	0.689082	12	12	536.859	511	76234	0	0.359661	291.713	0.959455	63.1041	15.5455	22.9682	203.055	0.93677	53.9236	13.1539	19.0891	0.689082	0	0.00017399	0.0756895	0	0.0453971	0.0266725	0
733	1	3	1	1	5	10	423	379	[416,372,432,393]	1143.59	186.81			WT2_LACZ_1	1250	1212.75	1218	227997	268.833	0.942623	61.6607	14.4215	22.7879	0.632855	13	13	535.718	525	100715	0	0.441738	380.37	0.938034	73.7038	17.1288	27.228	268.833	0.942623	61.6607	14.4215	22.7879	0.632855	4.6406e-05	0.00111647	0.0529928	0.00158626	0.0299413	0.0154061	0.00148718
734	1	3	1	1	5	11	386	395	[379,389,394,406]	1098.48	170.53			WT2_LACZ_1	1250	1847.57	1787	234641	181.605	0.990955	48.2076	12.9518	17.1068	0.757112	14	14	626.638	619	79583	0	0.339169	277.413	0.938696	62.899	14.9945	22.9698	181.605	0.990955	48.2076	12.9518	17.1068	0.757112	0.00054876	0.000107992	0.0949901	0.000720775	0.0691655	0.0340984	0.00108885
735	1	3	1	1	5	12	208	424	[195,418,217,431]	883.88	137.61			WT2_LACZ_1	1250	1696.72	1555	193426	163.016	0.972812	46.5255	11.7875	17.3256	0.68035	15	15	649.123	619	74000	0	0.382575	291.713	0.882198	68.6304	14.9945	27.9003	163.016	0.972812	46.5255	11.7875	17.3256	0.68035	2.50899e-05	0.00084576	0.0768745	0.00290851	0.0481914	0.026442	0.00257055
736	1	3	1	1	5	13	417	426	[411,418,423,434]	1135.47	134.99			WT2_LACZ_1	1250	1684.53	1492	178560	151.576	0.962996	45.3206	10.7623	17.379	0.619271	16	16	562.943	575	59672	0	0.334185	210.205	0.888666	57.8346	12.7436	22.2812	151.576	0.962996	45.3206	10.7623	17.379	0.619271	0.000253243	0.00281676	0.0861906	0.00235043	0.0650659	0.0266446	0.00239421
737	1	3	1	1	5	14	423	447	[390,422,441,464]	1135.19	115.34			WT2_LACZ_1	1250	1495.81	1520	287195	274.553	0.963016	60.9937	15.7295	22.2031	0.708438	17	17	2528.03	2730	485382	1	1.69008	1946.18	0.842269	185.672	34.2687	69.0162	274.553	0.963016	60.9937	15.7295	22.2031	0.708438	0.0019385	0.00191312	0.0469639	0.00440406	0.00720057	0.00695655	0.00555597
738	1	3	1	1	5	15	520	444	[515,438,526,453]	1258.9	111.77			WT2_LACZ_1	1250	1759.28	1513	165372	134.417	0.961969	42.7238	9.65939	16.5076	0.585147	18	18	564.266	564	53041	0	0.320737	200.195	0.928842	53.9995	12.9518	20.3138	134.417	0.961969	42.7238	9.65939	16.5076	0.585147	0	0.00214738	0.109639	0	0.0819599	0.0337038	0
739	1	3	1	1	5	16	516	474	[501,449,526,499]	1251.51	76.47			WT2_LACZ_1	1250	1223.15	1196	229953	268.833	0.921682	63.0617	13.3713	24.9469	0.535991	19	19	559.75	538	105233	0	0.457628	1271.24	0.808649	156.3	22.8463	62.4386	268.833	0.921682	63.0617	13.3713	24.9469	0.535991	0.00276818	0.00224795	0.0702404	0.00946201	0.0135121	0.00815507	0.0108831
740	1	3	1	1	5	17	424	480	[413,469,441,491]	1147.46	71.26			WT2_LACZ_1	1250	1538.67	1395	183102	170.166	0.968149	47.7638	11.7875	16.9142	0.696897	20	20	602.697	593	71721	0	0.3917	694.962	0.95214	98.1488	23.8291	35.1898	170.166	0.968149	47.7638	11.7875	16.9142	0.696897	0.00286507	0.000911789	0.0966827	0.00545741	0.0208611	0.0182757	0.00724224
741	1	3	1	1	5	18	38	492	[33,487,47,497]	683.85	56.61			WT2_LACZ_1	1250	1014.78	921	83212	117.257	0.904038	42.4608	9.38495	15.2116	0.61696	21	21	429.683	431	35234	0	0.423425	157.296	0.939728	47.3109	11.0525	18.4934	117.257	0.904038	42.4608	9.38495	15.2116	0.61696	0	0.000174804	0.0478597	0.00041353	0.0406288	0.0223366	0.000347887
742	1	3	1	1	5	19	888	514	[875,508,899,522]	1697.87	29.22			WT2_LACZ_1	1250	1892.74	1656	160883	121.547	0.987188	39.5892	10.7623	14.6931	0.732475	22	22	634.294	649	53915	0	0.335119	394.67	0.892125	78.9398	15.5455	30.7226	121.547	0.987188	39.5892	10.7623	14.6931	0.732475	0.00115583	0.000835713	0.0487804	0.00249983	0.0315124	0.0180708	0.00323
743	1	3	1	1	5	20	1009	536	[994,526,1032,547]	1848.14	2.8			WT2_LACZ_1	1250	1463.27	1424	199005	194.475	0.980148	50.4365	12.9518	18.8026	0.688828	23	23	565.346	571	76887	0	0.386357	760.741	0.831246	117.623	22.6002	47.8845	194.475	0.980148	50.4365	12.9518	18.8026	0.688828	0.0038924	0.00384062	0.101633	0.0133438	0.0208546	0.0144869	0.0151507
744	1	3	1	1	5	21	1058	537	[1044,523,1074,558]	1901.54	-1.03			WT2_LACZ_1	1250	1310.48	1335	230645	251.674	0.933108	60.2687	14.4215	21.1156	0.682975	24	24	537.426	535	94587	0	0.410098	1192.59	0.929117	131.759	32.2869	43.8782	251.674	0.933108	60.2687	14.4215	21.1156	0.682975	0.00174321	0.00139056	0.0669716	0.00418723	0.0105929	0.0110376	0.00522473
745	1	3	1	1	5	22	1033	542	[1027,535,1040,549]	1872.54	-3.53			WT2_LACZ_1	1250	1601.69	1469	193804	173.026	0.976436	47.7547	11.7875	17.436	0.676043	25	25	532.347	532	64414	0	0.332367	225.934	0.981801	54.2716	14.0026	19.1701	173.026	0.976436	47.7547	11.7875	17.436	0.676043	0	0.00364245	0.0961453	0	0.0617032	0.0227998	0
746	1	3	1	1	5	23	1054	577	[1046,569,1063,593]	1897.32	-49.02			WT2_LACZ_1	1250	1582.67	1645	326031	294.573	0.975111	62.3946	16.2686	22.7471	0.715196	26	26	539.432	507	111123	0	0.340836	484.758	0.950566	82.1079	20.3288	31.6946	294.573	0.975111	62.3946	16.2686	22.7471	0.715196	0.000127707	0.00020571	0.0551958	0.000269659	0.0315184	0.0155577	0.000344642
747	1	3	1	1	5	24	928	582	[922,577,934,588]	1746.5	-51.1			WT2_LACZ_1	1250	1033.6	1006	85789	118.687	0.95833	40.2988	9.65939	15.2116	0.635001	27	27	4327.75	4232	359203	1	4.18705	170.166	0.987948	46.8066	11.7875	17.379	118.687	0.95833	40.2988	9.65939	15.2116	0.635001	0	7.4996e-05	0.095871	0	0.0627107	0.0393445	0
748	1	3	1	1	5	25	301	640	[294,634,306,655]	995.15	-125.02			WT2_LACZ_1	1250	1355.37	1280	184330	194.475	0.904157	54.6756	11.7875	20.8325	0.565821	28	28	558.162	531	75910	0	0.411816	275.983	0.902102	65.2816	12.9518	26.95	194.475	0.904157	54.6756	11.7875	20.8325	0.565821	0	0.000330285	0.0622632	0.0010267	0.0413209	0.0235498	0.000879261
749	1	3	1	1	5	26	872	692	[867,687,880,700]	1681.12	-183.72			WT2_LACZ_1	1250	1994.74	1698	161574	115.827	0.986242	38.6836	9.65939	13.6002	0.710239	29	29	592.099	612	47960	0	0.29683	193.045	0.962192	51.1885	12.7436	18.4805	115.827	0.986242	38.6836	9.65939	13.6002	0.710239	0	0.000178735	0.122351	2.14858e-05	0.0886937	0.0514707	2.0712e-05
750	1	3	1	1	5	27	299	699	[291,688,306,712]	993.88	-192.6			WT2_LACZ_1	1250	1196.87	1142	192696	230.224	0.934167	57.5779	13.3713	22.2774	0.600218	30	30	474.429	477	76383	0	0.396391	358.921	0.847192	79.2725	14.9945	32.5325	230.224	0.934167	57.5779	13.3713	22.2774	0.600218	0.00123401	0.000867008	0.0362986	0.0040488	0.0167794	0.0106713	0.00460764
751	1	3	1	1	5	28	899	713	[893,707,906,719]	1712.55	-207.49			WT2_LACZ_1	1250	1687.22	1671	173784	147.286	0.988789	43.5093	11.0525	15.369	0.719139	31	31	546.039	540	56242	0	0.323632	198.765	0.990066	50.479	14.0026	17.6525	147.286	0.988789	43.5093	11.0525	15.369	0.719139	0	0	0.118496	0	0.086112	0.039615	0
752	1	3	1	1	5	29	459	734	[448,726,469,742]	1184.99	-232.52			WT2_LACZ_1	1250	2046.3	1956	300806	210.205	0.98289	52.2903	13.1539	19.5914	0.671414	32	32	555.844	552	81709	0	0.271634	330.322	0.897343	71.7984	14.9945	29.7097	210.205	0.98289	52.2903	13.1539	19.5914	0.671414	0.00233746	0.00110607	0.0828913	0.00426533	0.0585307	0.0246477	0.00562454
753	1	3	1	1	5	30	898	769	[887,760,911,777]	1711.09	-274.28			WT2_LACZ_1	1250	1144.47	1083	204860	255.964	0.815221	69.5695	11.8379	30.4113	0.38926	33	33	832.972	814	149102	0	0.727824	338.901	0.825806	79.0248	13.3713	34.5505	255.964	0.815221	69.5695	11.8379	30.4113	0.38926	0	0.00266248	0.0881236	0.00145575	0.0548679	0.0187467	0.00123337
754	1	3	1	1	5	31	271	765	[251,752,288,781]	959.46	-272.58			WT2_LACZ_1	1250	1380.76	1403	212637	220.214	0.949387	55.4095	14.9945	18.4918	0.810872	34	34	507.597	506	78170	0	0.367622	1029.57	0.906973	125.412	26.9313	48.5633	220.214	0.949387	55.4095	14.9945	18.4918	0.810872	0.00442701	0.00155329	0.0771472	0.00814526	0.0149324	0.0109607	0.0109676
755	1	3	1	1	5	32	421	772	[415,766,427,778]	1139.89	-277.93			WT2_LACZ_1	1250	1715.63	1544	187004	155.866	0.986384	44.8678	12.7436	15.7893	0.807104	35	35	605.055	588	65951	0	0.352672	208.775	0.992841	51.5898	14.9945	17.8985	155.866	0.986384	44.8678	12.7436	15.7893	0.807104	0	0	0.105971	0	0.0872799	0.036431	0
756	1	3	1	1	5	33	306	774	[298,768,315,782]	1004.04	-281.42			WT2_LACZ_1	1250	1519.85	1403	196061	184.465	0.978617	49.1982	12.9518	17.0614	0.759127	36	36	537.124	533	69289	0	0.353405	275.983	0.936273	62.899	15.5455	22.7471	184.465	0.978617	49.1982	12.9518	17.0614	0.759127	0	0	0.066233	0.000297417	0.0462624	0.0255198	0.00025767
757	1	3	1	1	5	34	653	784	[648,779,659,794]	1418.05	-294.68			WT2_LACZ_1	1250	1659.37	1532	182531	157.296	0.986388	45.073	10.7623	16.5076	0.651959	37	37	569.9	570	62689	0	0.343443	223.074	0.958816	55.2198	13.1539	21.1619	157.296	0.986388	45.073	10.7623	16.5076	0.651959	0	0.000350783	0.0941134	0.000556845	0.0610425	0.0358361	0.000492414
758	1	3	1	1	5	35	346	786	[340,780,354,793]	1051	-295.7			WT2_LACZ_1	1250	1455.23	1398	167351	164.446	0.971201	46.8066	10.9095	17.8985	0.60952	38	38	530.991	519	61064	0	0.364886	214.495	0.969131	53.5711	12.7436	20.1113	164.446	0.971201	46.8066	10.9095	17.8985	0.60952	0	0.000578955	0.0934076	0	0.0734165	0.0344983	0
759	1	3	1	1	5	36	994	812	[978,799,1028,844]	1835.27	-333.3			WT2_LACZ_1	1250	1248.24	1249	230925	264.543	0.935443	61.6362	14.9945	21.1501	0.708954	39	39	538.53	514	99628	0	0.43143	1437.11	0.571688	235.067	28.5125	71.7456	264.543	0.935443	61.6362	14.9945	21.1501	0.708954	0.00151229	0.00120281	0.0148841	0.00253725	0.00566364	0.00477243	0.00353188
760	1	3	1	1	5	37	671	814	[665,808,680,822]	1440.55	-329.15			WT2_LACZ_1	1250	1443.38	1406	173206	171.596	0.985978	47.0967	12.7436	16.9142	0.753425	40	40	561.158	566	67339	0	0.38878	240.234	0.986164	55.7151	14.9945	19.4219	171.596	0.985978	47.0967	12.7436	16.9142	0.753425	0	3.90182e-05	0.0833412	0	0.0518698	0.0307345	0
761	1	3	1	1	5	38	269	828	[260,822,279,835]	960.35	-345			WT2_LACZ_1	1250	1454.55	1411	209455	205.915	0.967274	52.5895	13.3713	18.9752	0.704673	41	41	506.944	518	73000	0	0.348524	293.143	0.936087	64.8378	14.9945	25.6402	205.915	0.967274	52.5895	13.3713	18.9752	0.704673	0.000342381	0.00102158	0.0545042	0.00127666	0.0416332	0.0180356	0.00137874
762	1	3	1	1	5	39	977	839	[962,825,1002,860]	1812.08	-359.25			WT2_LACZ_1	1250	1380.09	1427	208394	215.925	0.982216	53.0333	14.0026	18.8026	0.744716	42	42	519.166	523	78394	0	0.376182	1284.11	0.777216	163.442	30.1279	51.0896	215.925	0.982216	53.0333	14.0026	18.8026	0.744716	0.00258601	0.00131798	0.0423679	0.00455226	0.00909762	0.00832646	0.00618715
763	1	3	1	1	5	40	265	843	[231,833,275,860]	942.15	-367.16			WT2_LACZ_1	1250	1353.44	1261	230084	243.094	0.899713	61.4311	12.9518	23.8432	0.543206	43	43	515.876	504	87699	0	0.381161	990.965	0.797276	139.967	23.2198	58.6744	243.094	0.899713	61.4311	12.9518	23.8432	0.543206	0.00250259	0.00243288	0.0681488	0.00720345	0.0143188	0.00921461	0.0086049
764	1	3	1	1	5	41	248	867	[233,855,268,883]	935.31	-390.09			WT2_LACZ_1	1250	1407.81	1328	202725	205.915	0.97664	52.0852	12.9518	18.8026	0.688828	44	44	523.611	519	75400	0	0.371932	815.079	0.81862	123.63	22.9829	43.6591	205.915	0.97664	52.0852	12.9518	18.8026	0.688828	0.00231638	0.00427744	0.0769517	0.00889662	0.013672	0.0127514	0.00990199
765	1	3	1	1	5	42	233	881	[226,873,241,892]	915.28	-409.54			WT2_LACZ_1	1250	1377.16	1313	196934	204.485	0.978695	51.795	13.3713	18.0862	0.739308	45	45	524.937	524	75066	0	0.381173	316.022	0.947225	66.5289	15.7295	24.3593	204.485	0.978695	51.795	13.3713	18.0862	0.739308	0	0.000204767	0.0519507	0.000255661	0.0341085	0.0186617	0.000220851
766	1	3	1	1	5	43	947	905	[940,896,966,912]	1773.82	-437.91			WT2_LACZ_1	1250	822.389	786	44409	77.2181	0.803088	38.7883	5.97906	16.0529	0.37246	46	46	696.148	665	37592	0	0.846495	297.433	0.594513	102.834	12.9518	33.4677	77.2181	0.803088	38.7883	5.97905	16.0529	0.37246	0.00141645	0.000581262	0.0175584	0.00203212	0.00760389	0.00932758	0.00298776
767	1	3	1	1	5	44	18	1004	[12,994,26,1012]	659.7	-554.97			WT2_LACZ_1	1250	1844.34	1653	171524	132.987	0.995243	41.0752	10.9095	14.2379	0.76623	48	48	644.495	620	59938	0	0.349444	258.823	0.870186	65.5383	14.4215	23.9696	132.987	0.995243	41.0752	10.9095	14.2379	0.76623	0.000472014	0.000150465	0.0700759	0.000732826	0.0484045	0.0271906	0.00105088
768	1	3	1	1	5	45	607	1070	[600,1063,614,1077]	1362.85	-634.37			WT2_LACZ_1	1250	1770.6	1669	180601	145.856	0.959094	44.6382	11.0525	15.8839	0.695826	49	49	616.735	626	62907	0	0.34832	247.384	0.97546	57.1586	14.0026	20.584	145.856	0.959094	44.6382	11.0525	15.8839	0.695826	0	1.23855e-05	0.0786855	0	0.0510384	0.0298559	0
769	1	3	1	1	6	1	94	81	[87,75,102,89]	-1813.75	547.57			WT2_LACZ_1	1250	1869.05	1729	185036	141.566	0.987222	42.7238	10.9095	15.7893	0.690944	1	1	560.131	568	55453	0	0.299688	254.534	0.93191	60.6881	14.9945	21.6603	141.566	0.987222	42.7238	10.9095	15.7893	0.690944	0	0.00318048	0.0859328	0.000444326	0.0428926	0.0222249	0.000379459
770	1	3	1	1	6	2	87	98	[74,85,99,115]	-1824.03	525.34			WT2_LACZ_1	1250	1287.19	1268	203376	225.934	0.981801	54.2716	14.0026	20.0636	0.697913	2	2	517.272	517	81729	0	0.401862	799.35	0.935939	107.084	26.2407	37.0346	225.934	0.981801	54.2716	14.0026	20.0636	0.697913	0.00130272	0.000883566	0.109089	0.00497709	0.0199864	0.0157756	0.00554459
771	1	3	1	1	6	3	42	107	[30,95,60,123]	-1874.29	515.89			WT2_LACZ_1	1250	1455.99	1397	202383	198.765	0.96795	51.6323	12.7436	19.0891	0.667586	3	3	497.885	497	69206	0	0.341956	820.799	0.877769	115.703	25.5645	42.3504	198.765	0.96795	51.6323	12.7436	19.0891	0.667586	0.000720664	0.00129715	0.0549842	0.0034186	0.00952389	0.0109538	0.00359008
772	1	3	1	1	6	4	66	110	[55,101,79,122]	-1847.81	510.1			WT2_LACZ_1	1250	1342.58	1326	228239	243.094	0.988377	55.9203	14.9945	19.1701	0.782178	4	4	502.512	502	85427	0	0.374287	573.416	0.889089	95.476	20.8857	33.4987	243.094	0.988377	55.9203	14.9945	19.1701	0.782178	0.000149766	0.00106808	0.0380616	0.00127901	0.0145462	0.0111285	0.00124824
773	1	3	1	1	6	5	407	137	[401,131,414,146]	-1439.7	479.82			WT2_LACZ_1	1250	2263.44	1918	205973	130.127	0.973749	41.528	9.65939	16.2886	0.593014	5	5	697.231	664	63448	0	0.30804	243.094	0.983275	56.2104	14.4215	20.3079	130.127	0.973749	41.528	9.65939	16.2886	0.593014	0	0.000444376	0.138941	0	0.0814288	0.0496399	0
774	1	3	1	1	6	6	401	175	[395,169,410,182]	-1445.12	435.27			WT2_LACZ_1	1250	1658.82	1448	182470	157.296	0.97385	45.6533	11.0525	15.7893	0.699997	6	6	620.745	622	68282	0	0.374209	231.654	0.980725	55.0146	14.0026	19.9572	157.296	0.97385	45.6533	11.0525	15.7893	0.699997	0	0.000151879	0.113921	0	0.0684641	0.0400281	0
775	1	3	1	1	6	7	930	178	[924,166,935,187]	-815.03	433.32			WT2_LACZ_1	1250	1506.54	1376	177772	168.736	0.923444	49.8652	10.7623	19.5914	0.549338	7	7	493.669	502	58253	0	0.327684	251.674	0.867922	64.7953	10.9095	27.5664	168.736	0.923444	49.8652	10.7623	19.5914	0.549338	0.00194177	0.000629268	0.0716912	0.00344185	0.0440135	0.0272193	0.00456297
776	1	3	1	1	6	8	599	181	[592,175,605,196]	-1210.78	422.89			WT2_LACZ_1	1250	2176.24	2139	315555	207.345	0.945599	53.9815	11.0279	21.1156	0.522263	8	8	649.186	682	94132	0	0.298306	350.341	0.886879	74.8146	15.5455	27.2253	207.345	0.945599	53.9815	11.0279	21.1156	0.522263	0.00170418	0	0.106541	0.00104887	0.0724818	0.0305188	0.00243229
777	1	3	1	1	6	9	901	216	[891,209,914,223]	-847.69	386.65			WT2_LACZ_1	1250	1382.8	1341	203271	210.205	0.968344	53.0758	12.9518	20.7103	0.625377	9	9	482.544	487	70934	0	0.348963	327.462	0.851209	75.3614	14.4215	30.9666	210.205	0.968344	53.0758	12.9518	20.7103	0.625377	0.00176447	0.000118313	0.0464097	0.00328531	0.0269247	0.0151753	0.00449404
778	1	3	1	1	6	10	1046	234	[1027,224,1072,244]	-671.36	365.98			WT2_LACZ_1	1250	1308.11	1265	221071	241.664	0.937478	58.7828	13.1539	21.8363	0.602389	10	10	511.964	514	86522	0	0.391377	995.255	0.822684	135.937	21.4983	56.8748	241.664	0.937478	58.7828	13.1539	21.8363	0.602389	0.00282697	0.00205462	0.0922027	0.0100514	0.0164319	0.010622	0.0113625
779	1	3	1	1	6	11	306	269	[301,264,319,275]	-1557.03	322.73			WT2_LACZ_1	1250	1580.77	1539	162819	147.286	0.969555	44.3725	10.7623	16.9142	0.636287	12	12	497.243	495	51216	0	0.314558	248.814	0.950849	58.8072	13.1539	23.442	147.286	0.969555	44.3725	10.7623	16.9142	0.636287	6.22972e-05	7.36901e-05	0.0907219	0.000612113	0.0547004	0.0347532	0.000591248
780	1	3	1	1	6	12	1066	287	[1058,280,1076,296]	-651.59	300.86			WT2_LACZ_1	1250	1294.02	1354	227748	251.674	0.969244	58.0217	14.4215	20.4623	0.704781	13	13	492.148	488	86618	0	0.380324	340.331	0.969299	67.468	17.1288	23.843	251.674	0.969244	58.0217	14.4215	20.4623	0.704781	0	1.50066e-05	0.0659437	5.19629e-05	0.0381615	0.0218138	4.88052e-05
781	1	3	1	1	6	13	859	327	[846,314,873,344]	-899.87	253.01			WT2_LACZ_1	1250	1386.61	1340	214924	221.644	0.973197	54.2291	14.4215	19.6609	0.73351	14	14	601.555	607	93241	0	0.433832	966.656	0.948584	116.189	30.7455	39.9091	221.644	0.973197	54.2291	14.4215	19.6609	0.73351	0.001338	0.00119467	0.107259	0.00531578	0.0164157	0.0182927	0.00584209
782	1	3	1	1	6	14	315	328	[308,322,321,334]	-1550.37	253.19			WT2_LACZ_1	1250	1882.56	1808	169430	128.697	0.974984	41.2469	10.7623	14.7629	0.72901	15	15	539.122	537	48521	0	0.286378	193.045	0.967677	50.8984	12.7436	18.4696	128.697	0.974984	41.2469	10.7623	14.7629	0.72901	0	0	0.143852	0	0.0999745	0.0539726	0
783	1	3	1	1	6	15	838	344	[832,337,846,351]	-923.94	234.1			WT2_LACZ_1	1250	1568.84	1403	202381	184.465	0.924809	52.0607	11.7875	18.4918	0.637444	16	16	593.946	577	76619	0	0.378588	224.504	0.965471	55.0146	14.0026	19.0891	184.465	0.924809	52.0607	11.7875	18.4918	0.637444	0	0.0148871	0.099113	0.000334104	0.058947	0.0207756	0.000288757
784	1	3	1	1	6	16	846	360	[829,343,859,373]	-917.21	214.96			WT2_LACZ_1	1250	1832.49	1749	350005	273.123	0.968905	60.4649	15.7295	20.584	0.764162	17	17	650.225	636	124193	0	0.354832	979.525	0.885727	125.26	26.8247	42.5882	273.123	0.968905	60.4649	15.7295	20.584	0.764162	0.00397418	0.00220231	0.105014	0.00780955	0.0155985	0.0134825	0.0103236
785	1	3	1	1	6	17	290	365	[283,357,298,374]	-1579.69	208.22			WT2_LACZ_1	1250	2256.67	2221	277570	175.886	0.979393	48.0024	12.7436	17.6525	0.721914	18	18	648.309	627	79742	0	0.287286	311.732	0.962267	65.0429	17.1288	23.4127	175.886	0.979393	48.0024	12.7436	17.6525	0.721914	0	0	0.118033	9.37101e-05	0.0721636	0.0392449	7.80777e-05
786	1	3	1	1	6	18	402	371	[397,366,409,376]	-1445.86	201.56			WT2_LACZ_1	1250	791.7	684	47502	85.7978	0.753442	43.5806	7.69382	14.7945	0.520046	19	19	446.733	419	26804	0	0.564271	111.537	0.792853	47.2196	9.65939	16.6187	85.7978	0.753442	43.5806	7.69382	14.7945	0.520046	0	0	0.0594994	0.000684277	0.0714198	0.0357603	0.000618476
787	1	3	1	1	6	19	904	421	[887,409,919,434]	-847.35	143.68			WT2_LACZ_1	1250	1265.86	1229	222791	251.674	0.952288	59.0549	14.9945	20.8325	0.719763	20	20	538.04	527	94695	0	0.42504	709.262	0.878692	107.441	22.473	39.6211	251.674	0.952288	59.0549	14.9945	20.8325	0.719763	0.00446974	0.00315348	0.0921372	0.0126895	0.0167192	0.00903257	0.0151542
788	1	3	1	1	6	20	928	422	[905,409,944,444]	-821.34	136.01			WT2_LACZ_1	1250	1266.09	1188	219034	247.384	0.90384	61.6878	14.0026	22.269	0.628794	21	21	537.41	522	92972	0	0.424464	1015.27	0.808965	139.626	21.568	55.9676	247.384	0.90384	61.6878	14.0026	22.269	0.628794	0.00363453	0.00323433	0.0694116	0.0100005	0.0133795	0.0102529	0.0121355
789	1	3	1	1	6	21	176	619	[170,614,181,633]	-1716.51	-99.28			WT2_LACZ_1	1250	1661.77	1620	176148	151.576	0.943078	46.2778	10.7623	17.3256	0.621179	23	23	556.83	562	59024	0	0.335082	244.524	0.920034	60.2507	13.1539	24.1583	151.576	0.943078	46.2778	10.7623	17.3256	0.621179	0.000332824	0	0.0912795	0.00128599	0.0544323	0.0341243	0.00143876
790	1	3	1	1	6	22	544	657	[536,643,551,668]	-1276.68	-140.9			WT2_LACZ_1	1250	1558.83	1469	180824	165.876	0.960174	47.5496	10.9095	17.8985	0.60952	24	24	518.112	510	60101	0	0.332373	318.882	0.759734	83.3218	12.9518	33.4068	165.876	0.960174	47.5496	10.9095	17.8985	0.60952	0.00202625	0.000518201	0.0481345	0.00364844	0.032219	0.0182006	0.00500858
791	1	3	1	1	6	23	1019	687	[1010,679,1025,699]	-709.22	-179.25			WT2_LACZ_1	1250	1506.51	1386	195846	185.895	0.907849	53.2385	11.7875	20.8449	0.565486	25	25	643.308	581	83630	0	0.427019	297.433	0.874904	69.8777	13.1539	26.5171	185.895	0.907849	53.2385	11.7875	20.8449	0.565486	0.000489068	0.00188525	0.0643356	0.00235685	0.0385278	0.0199744	0.00252303
792	1	3	1	1	6	24	689	688	[678,683,698,694]	-1102.95	-178.38			WT2_LACZ_1	1250	1516.71	1492	169871	160.156	0.930248	48.2256	10.7623	18.2408	0.590012	26	26	526.179	536	58932	0	0.346922	258.823	0.887068	64.2909	12.9518	26.0641	160.156	0.930248	48.2256	10.7623	18.2408	0.590012	0.000296626	0.00029536	0.0693372	0.00461846	0.0408757	0.0210605	0.00442967
793	1	3	1	1	6	25	651	701	[634,686,663,734]	-1152.12	-201.68			WT2_LACZ_1	1250	1717.61	1661	302300	251.674	0.959646	58.602	14.0026	22.9682	0.609653	28	28	1392.19	1426	245025	0	0.810536	1246.93	0.837545	149.457	24.6567	63.2335	251.674	0.959646	58.602	14.0026	22.9682	0.609653	0.00371977	0.00218362	0.0978949	0.00971757	0.0185762	0.012493	0.0118488
794	1	3	1	1	6	26	1064	719	[1044,706,1077,734]	-656.44	-216.81			WT2_LACZ_1	1250	1362.51	1343	203014	213.065	0.984889	52.538	14.0026	18.2408	0.767653	29	29	542.309	544	80804	0	0.398022	976.665	0.897541	123.431	26.346	42.3343	213.065	0.984889	52.538	14.0026	18.2408	0.767653	0.00393097	0.00214092	0.0994472	0.00876564	0.0194927	0.0133404	0.011111
795	1	3	1	1	6	27	287	718	[280,712,298,725]	-1581.24	-214.6			WT2_LACZ_1	1250	1629.89	1520	184178	161.586	0.96784	46.5589	11.0279	16.5076	0.668049	30	30	539.274	537	60938	0	0.330865	277.413	0.945639	62.4371	14.9945	23.442	161.586	0.96784	46.5589	11.0279	16.5076	0.668049	0	0.000730279	0.080081	0.000590884	0.0433429	0.0278682	0.000509613
796	1	3	1	1	6	28	400	723	[361,715,417,730]	-1460.61	-218.86			WT2_LACZ_1	1250	2650.17	2536	461130	248.814	0.92557	60.4133	12.9518	24.6091	0.526299	31	31	575.213	574	100087	0	0.217047	846.539	0.67208	153.464	15.7295	68.1988	248.814	0.92557	60.4133	12.9518	24.6091	0.526299	0.00242176	0.00119874	0.0513214	0.00558594	0.025223	0.0128414	0.00698922
797	1	3	1	1	6	29	492	732	[485,726,498,738]	-1339.03	-229.83			WT2_LACZ_1	1250	1562.82	1558	178162	163.016	0.982374	46.0726	11.7875	15.8839	0.7421	32	32	561.026	572	63957	0	0.358982	207.345	0.980026	52.0852	14.0026	18.0385	163.016	0.982374	46.0726	11.7875	15.8839	0.7421	0	0	0.111379	0	0.0711152	0.0415429	0
798	1	3	1	1	6	30	215	732	[207,724,223,740]	-1669.18	-230.89			WT2_LACZ_1	1250	2401.78	2385	312232	185.895	0.991529	48.7454	13.3713	17.379	0.769395	33	33	523.262	518	68024	0	0.217864	310.302	0.970509	64.3424	17.1288	22.7879	185.895	0.991529	48.7454	13.3713	17.379	0.769395	0	0.000134342	0.112053	0.000184146	0.0801373	0.0355809	0.000156316
799	1	3	1	1	6	31	772	731	[767,725,780,744]	-1001.52	-232.88			WT2_LACZ_1	1250	1610.29	1379	181963	161.586	0.92979	48.4643	9.65939	19.5915	0.49304	34	34	558.752	561	63139	0	0.346988	251.674	0.901185	62.4037	12.7436	26.0578	161.586	0.92979	48.4643	9.65939	19.5915	0.49304	0	0.000528617	0.0778463	0.00140991	0.0543426	0.026556	0.00119464
800	1	3	1	1	6	32	719	737	[714,732,725,747]	-1066.93	-238.45			WT2_LACZ_1	1250	2141.63	1816	156339	104.387	0.974788	37.1551	8.37068	14.2379	0.587915	35	35	610.945	618	44599	0	0.285271	200.195	0.949437	52.8281	12.7436	20.3079	104.387	0.974788	37.1551	8.37068	14.2379	0.587915	0	4.34362e-05	0.111184	0.000906264	0.0858286	0.0449253	0.000777547
801	1	3	1	1	6	33	978	737	[972,731,985,749]	-757.67	-238.78			WT2_LACZ_1	1250	1470.44	1334	182335	177.316	0.968378	48.7454	11.7875	18.4918	0.637444	36	36	497.419	500	61680	0	0.338278	243.094	0.917065	60.2687	13.3713	23.182	177.316	0.968378	48.7454	11.7875	18.4918	0.637444	0	0.000349223	0.0665713	0.00046959	0.0424192	0.026839	0.000428895
802	1	3	1	1	6	34	249	741	[241,733,259,748]	-1628.01	-240.22			WT2_LACZ_1	1250	1417.53	1505	225387	227.364	0.959962	55.6816	14.0026	19.4219	0.720972	37	37	510.05	511	81098	0	0.359817	323.172	0.968832	65.7769	17.1288	24.1054	227.364	0.959962	55.6816	14.0026	19.4219	0.720972	0	0.000515908	0.073066	0	0.0424124	0.023601	0
803	1	3	1	1	6	35	283	753	[277,748,294,759]	-1585.53	-256.25			WT2_LACZ_1	1250	1671.8	1582	183898	157.296	0.985459	45.1155	10.7623	16.5076	0.651959	38	38	546.173	547	60079	0	0.326697	244.524	0.95398	58.1067	13.1539	21.788	157.296	0.985459	45.1155	10.7623	16.5076	0.651959	0	9.57987e-05	0.0916222	0.000330513	0.0486788	0.0347192	0.000299571
804	1	3	1	1	6	36	672	757	[665,751,690,765]	-1117.56	-261.67			WT2_LACZ_1	1250	1378.53	1332	209537	217.355	0.919255	56.853	13.1539	21.8363	0.602389	39	39	511.217	511	77705	0	0.370841	374.651	0.833401	82.3311	15.5455	32.8411	217.355	0.919255	56.853	13.1539	21.8363	0.602389	0.00135404	0.000302236	0.0439486	0.00160918	0.0266811	0.0137512	0.00255374
805	1	3	1	1	6	37	634	812	[620,801,654,824]	-1165.28	-326.19			WT2_LACZ_1	1250	1254.02	1250	235756	268.833	0.961265	60.4649	15.7295	20.7103	0.759499	40	40	635.702	621	119512	0	0.506931	952.356	0.950138	115.138	27.5037	43.2177	268.833	0.961265	60.4649	15.7295	20.7103	0.759499	0.00354841	0.00138524	0.0761394	0.0048224	0.0116594	0.0121599	0.00722825
806	1	3	1	1	6	38	245	858	[238,851,254,865]	-1632.66	-381.32			WT2_LACZ_1	1250	2199.37	2232	314510	204.485	0.991289	51.137	14.0026	18.0385	0.77626	41	41	508.161	505	72667	0	0.231048	296.003	0.985296	61.8993	16.1861	22.7471	204.485	0.991289	51.137	14.0026	18.0385	0.77626	0	0.000147418	0.118897	0.000198119	0.0787727	0.0358997	0.00016922
807	1	3	1	1	6	39	186	899	[175,885,200,919]	-1702.91	-433.89			WT2_LACZ_1	1250	1280.4	1266	184378	205.915	0.929538	54.7244	11.7875	22.2031	0.530894	42	42	489.347	491	70466	0	0.382182	817.939	0.905121	112.01	22.6665	45.4316	205.915	0.929538	54.7244	11.7875	22.2031	0.530894	0.00339011	0.00170289	0.10802	0.00908897	0.0173551	0.0127481	0.0109251
808	1	3	1	1	6	40	128	1023	[122,1017,134,1028]	-1774.01	-578.56			WT2_LACZ_1	1250	830.233	786	35700	61.4885	0.906738	30.6563	5.97906	10.433	0.573088	43	43	590.256	563	25381	0	0.710952	125.837	0.828833	47.978	9.38495	18.4787	61.4885	0.906738	30.6563	5.97906	10.433	0.573088	0.000309691	0.000541369	0.0324024	0.00157657	0.0139443	0.0191429	0.00166877
809	1	3	1	1	6	41	896	1032	[888,1025,904,1041]	-855.28	-589.81			WT2_LACZ_1	1250	1787.03	1777	259120	207.345	0.989435	51.5898	14.0026	18.4696	0.758145	44	44	544.972	534	79021	0	0.304959	310.302	0.963727	64.7953	17.1288	23.2683	207.345	0.989435	51.5898	14.0026	18.4696	0.758145	0	0	0.0800574	0.000222948	0.0574248	0.0258321	0.000194095
810	1	3	1	1	6	42	135	1045	[130,1040,143,1054]	-1763.76	-606.93			WT2_LACZ_1	1250	913.19	852	57531	90.0877	0.967864	34.7635	8.37068	12.5229	0.668432	45	45	613.048	582	38622	0	0.671325	180.175	0.876862	54.2652	11.0279	18.2413	90.0877	0.967864	34.7635	8.37068	12.5229	0.668432	0.000118087	0.000107652	0.0314355	0.00086622	0.0201168	0.0161273	0.000832179
811	1	3	1	1	7	1	947	254	[941,249,956,260]	-792.33	-940.87			WT2_LACZ_1	1250	1869.62	1681	160787	122.977	0.992978	39.5892	9.65939	13.8507	0.697393	1	1	575.884	593	49526	0	0.308022	194.475	0.975359	50.6842	12.9518	19.4219	122.977	0.992978	39.5892	9.65939	13.8507	0.697393	0	0	0.122216	0.00022808	0.0802083	0.0495418	0.000190845
812	1	3	1	1	7	2	137	289	[132,284,143,295]	-1762.65	-982.72			WT2_LACZ_1	1250	1040.76	930	78057	107.247	0.962391	38.1458	8.71194	14.7629	0.590124	2	2	821.787	829	61634	0	0.789602	164.446	0.981589	46.3113	11.7875	17.436	107.247	0.962391	38.1458	8.71194	14.7629	0.590124	0	0	0.0904879	0	0.0504714	0.0361797	0
813	1	3	1	1	7	3	1000	304	[993,297,1007,316]	-731.26	-1001.54			WT2_LACZ_1	1250	2132.38	2016	304931	204.485	0.996113	50.8894	14.9945	17.6525	0.849424	3	3	598.944	602	85649	0	0.28088	291.713	0.940369	64.3849	16.2686	24.1586	204.485	0.996113	50.8894	14.9945	17.6525	0.849424	2.81445e-05	0	0.106346	0.00209668	0.0683838	0.0338246	0.00191269
814	1	3	1	1	7	4	534	397	[526,390,546,404]	-1286.06	-1111.13			WT2_LACZ_1	1250	1174.35	1255	232521	283.133	0.952856	62.5998	15.5455	22.9682	0.676829	4	4	975.606	973	193170	0	0.830764	346.051	0.966764	68.211	17.1288	26.0641	283.133	0.952856	62.5998	15.5455	22.9682	0.676829	0	6.46455e-05	0.110628	0	0.0610501	0.0306808	0
815	1	3	1	1	7	5	823	536	[815,528,832,547]	-942.36	-1278.77			WT2_LACZ_1	1250	1487.63	1485	205293	197.335	0.979361	50.8469	12.9518	18.0385	0.718005	5	5	527.014	527	72728	0	0.354264	358.921	0.896762	74.8906	17.9372	26.7316	197.335	0.979361	50.8469	12.9518	18.0385	0.718005	0.00245182	0.000513751	0.0501088	0.00252101	0.0284205	0.0167972	0.00430766
816	1	3	1	1	7	6	828	568	[821,560,834,578]	-936.82	-1317.48			WT2_LACZ_1	1250	1788.77	1594	184243	147.286	0.985106	43.672	10.7623	16.2886	0.660725	7	7	608.039	600	62628	0	0.339921	274.553	0.959121	61.2413	14.9945	23.182	147.286	0.985106	43.672	10.7623	16.2886	0.660725	0.000593515	0.000667519	0.0701281	0.00130507	0.0443644	0.0269262	0.00162532
817	1	3	1	1	7	7	298	618	[292,612,304,629]	-1570.49	-1378.04			WT2_LACZ_1	1250	1450.87	1421	185711	183.035	0.969934	49.4459	11.7875	18.8026	0.626905	8	8	582.094	562	74508	0	0.401204	250.244	0.972653	57.6539	14.0026	22.0063	183.035	0.969934	49.4459	11.7875	18.8026	0.626905	0	0	0.0968855	0	0.0597449	0.0325804	0
818	1	3	1	1	7	8	881	647	[872,635,889,656]	-873.1	-1409.45			WT2_LACZ_1	1250	1527.64	1382	177206	165.876	0.956048	47.7547	10.9095	19.0891	0.571506	10	10	529.086	534	61374	0	0.346343	334.612	0.841102	77.0951	13.6604	29.7847	165.876	0.956048	47.7547	10.9095	19.0891	0.571506	0.00252248	0.00255964	0.0628098	0.00511704	0.0276446	0.0210123	0.00650992
819	1	3	1	1	7	9	851	666	[844,656,858,674]	-909.21	-1431.47			WT2_LACZ_1	1250	1556.34	1568	249014	228.794	0.988769	54.2291	14.9945	20.0636	0.747348	11	11	531.244	513	84999	0	0.341342	281.703	0.955926	62.241	15.5455	22.9727	228.794	0.988769	54.2291	14.9945	20.0636	0.747348	0	0	0.0921138	2.15976e-05	0.0590443	0.0328098	2.1172e-05
820	1	3	1	1	7	10	48	677	[35,662,60,693]	-1869.65	-1447.72			WT2_LACZ_1	1250	1545.42	1385	186996	173.026	0.948258	49.1738	11.0279	17.6525	0.624723	12	12	659.76	677	79831	0	0.426913	872.278	0.960179	109.039	27.8186	39.7368	173.026	0.948258	49.1738	11.0279	17.6525	0.624723	0.00354873	0.000771268	0.107216	0.00623172	0.0216908	0.0175001	0.00848181
821	1	3	1	1	7	11	399	776	[392,771,404,791]	-1450.74	-1570.1			WT2_LACZ_1	1250	1923.32	1747	190409	141.566	0.925598	45.5683	8.37068	18.4918	0.452671	14	14	607.99	599	60191	0	0.316114	275.983	0.88291	66.7006	12.9518	26.764	141.566	0.925598	45.5683	8.37068	18.4918	0.452671	0.00145258	0.000502313	0.0869956	0.00320945	0.0552753	0.0263185	0.00410254
822	1	3	1	1	7	12	435	822	[428,817,451,830]	-1403.2	-1620.4			WT2_LACZ_1	1250	1216.83	1252	144803	170.166	0.897513	51.5229	10.7623	19.6609	0.547397	15	15	462.782	457	55071	0	0.380317	275.983	0.797425	73.851	13.1539	29.8976	170.166	0.897513	51.5229	10.7623	19.6609	0.547397	0.00198897	0.000682121	0.0486416	0.00469731	0.0271491	0.0159173	0.00588062
823	1	3	1	1	7	13	551	888	[545,877,558,906]	-1268.46	-1703.31			WT2_LACZ_1	1250	1934.34	1998	357852	264.543	0.925333	62.3096	13.1539	24.6091	0.534514	16	16	575.265	585	106424	0	0.297397	433.279	0.861911	85.6104	15.5455	36.0472	264.543	0.925333	62.3096	13.1539	24.6091	0.534514	0.00129095	0.00108761	0.075172	0.00385009	0.0416366	0.0175397	0.00451977
824	1	3	1	1	7	14	864	995	[856,990,869,1002]	-895.43	-1828			WT2_LACZ_1	1250	814.329	763	59446	104.387	0.853166	42.4517	8.37068	16.5076	0.507079	17	17	1008.4	987	73613	0	1.23832	170.166	0.921038	50.2069	11.1709	16.5076	104.387	0.853166	42.4517	8.37068	16.5076	0.507079	0	0.000327977	0.0347192	0.00074483	0.0204086	0.0131154	0.000669706
825	1	3	1	1	7	15	759	1039	[748,1028,770,1052]	-1018.29	-1879.37			WT2_LACZ_1	1250	1684.98	1642	402710	341.761	0.954883	68.6304	17.7952	23.1829	0.767602	18	18	610.611	590	145936	0	0.362385	547.676	0.936335	88.6003	21.6312	29.9725	341.761	0.954883	68.6304	17.7952	23.1829	0.767602	0.000139963	0.000885954	0.066235	0.00112323	0.0279276	0.0172504	0.00109063
826	1	3	1	1	8	1	77	64	[71,59,84,71]	-552.96	-714.08			WT2_LACZ_1	1250	984.553	906	83687	121.547	0.909296	42.9805	9.38495	17.436	0.538253	1	1	633.388	620	53838	0	0.643326	188.755	0.948593	51.3422	11.0525	20.1113	121.547	0.909296	42.9805	9.38495	17.436	0.538253	0	0.000234814	0.053866	0.000158238	0.0305189	0.0218006	0.000132386
827	1	3	1	1	8	2	715	97	[701,81,727,109]	209.65	-751.85			WT2_LACZ_1	1250	1566.68	1503	203669	185.895	0.996593	48.4977	14.0026	16.5076	0.848251	2	2	579.246	586	75302	0	0.369727	787.91	0.937758	106.109	26.119	38.2908	185.895	0.996593	48.4977	14.0026	16.5076	0.848251	0.00131625	0.00164246	0.0993573	0.00621503	0.0166405	0.0177287	0.00658451
828	1	3	1	1	8	3	712	118	[705,112,726,126]	211.23	-778.55			WT2_LACZ_1	1250	1361.29	1381	202832	213.065	0.980268	52.7857	13.1539	19.6609	0.66904	3	3	476.671	480	71024	0	0.350162	318.882	0.924558	68.4677	15.5455	26.5327	213.065	0.980268	52.7857	13.1539	19.6609	0.66904	0.00114671	0.000808371	0.0472404	0.000966828	0.0327673	0.0177212	0.00183388
829	1	3	1	1	8	4	777	129	[769,122,786,137]	284.63	-791.02			WT2_LACZ_1	1250	1422.47	1402	196301	197.335	0.935954	53.205	12.7436	20.7103	0.615324	4	4	532.181	515	73441	0	0.374124	307.442	0.966162	64.3334	14.9945	24.8857	197.335	0.935954	53.205	12.7436	20.7103	0.615324	0.000243252	0.00055003	0.0662302	0.00163186	0.0373599	0.0173978	0.00165211
830	1	3	1	1	8	5	728	152	[722,146,734,160]	225.64	-819.48			WT2_LACZ_1	1250	1547.05	1466	182552	168.736	0.964931	47.7213	11.7875	17.379	0.67826	5	5	509.508	509	60122	0	0.329342	220.214	0.987315	53.281	14.0026	20.0636	168.736	0.964931	47.7213	11.7875	17.379	0.67826	0	0	0.100234	0	0.0723712	0.0352947	0
831	1	3	1	1	8	6	762	154	[756,147,769,164]	265.82	-822.28			WT2_LACZ_1	1250	1592.62	1567	192707	173.026	0.975568	47.7972	11.7875	17.6525	0.66775	6	6	528.008	534	63889	0	0.331534	251.674	0.955608	58.8497	14.0026	22.5987	173.026	0.975568	47.7972	11.7875	17.6525	0.66775	0	0	0.0776897	0.000683704	0.0553065	0.0271888	0.000597211
832	1	3	1	1	8	7	734	183	[729,178,745,189]	235.61	-855.62			WT2_LACZ_1	1250	1745.71	1626	185045	151.576	0.983573	44.3725	10.7623	16.9142	0.636287	7	7	543.538	551	57615	0	0.311357	225.934	0.960634	55.4674	12.9518	20.8325	151.576	0.983573	44.3725	10.7623	16.9142	0.636287	0	0.000199072	0.0997754	6.45814e-05	0.0753255	0.039633	6.04702e-05
833	1	3	1	1	8	8	504	379	[467,347,537,418]	-42.08	-1092.45			WT2_LACZ_1	1250	1762.04	1924	620238	503.347	0.971444	81.8693	22.7204	26.5109	0.85702	8	8	554.403	552	195150	0	0.314637	4756.06	0.853723	286.359	61.0819	97.8233	503.347	0.971444	81.8693	22.7204	26.5109	0.85702	0.00194848	0.00224321	0.0398169	0.00463977	0.00576377	0.00593471	0.00579212
834	1	3	1	1	8	9	306	399	[299,392,312,415]	-279.84	-1117.86			WT2_LACZ_1	1250	1390.22	1420	180728	185.895	0.964472	50.1129	12.9518	17.6525	0.733707	9	9	517.569	509	67284	0	0.372294	303.152	0.86551	71.3121	14.4215	28.9081	185.895	0.964472	50.1129	12.9518	17.6525	0.733707	0.00201219	0.000145957	0.0556706	0.00259543	0.0349305	0.0200806	0.00396042
835	1	3	1	1	8	10	293	431	[287,424,300,438]	-294.82	-1152.15			WT2_LACZ_1	1250	1583.36	1524	175753	158.726	0.954844	46.7731	11.0279	17.436	0.632481	10	10	621.099	594	68942	0	0.392266	220.214	0.973737	54.024	13.3713	20.0636	158.726	0.954844	46.7731	11.0279	17.436	0.632481	0	0	0.117029	2.35439e-05	0.0760837	0.0385929	2.31056e-05
836	1	3	1	1	8	11	188	501	[180,495,194,508]	-420.04	-1235.8			WT2_LACZ_1	1250	1961.12	1768	164734	120.117	0.991642	39.1789	9.65939	14.2379	0.678428	11	11	633.607	623	53223	0	0.323084	195.905	0.94271	52.632	12.9518	19.177	120.117	0.991642	39.1789	9.65939	14.2379	0.678428	4.1112e-05	7.68852e-05	0.122432	0.000870305	0.0852573	0.0481932	0.000797422
837	1	3	1	1	8	12	163	516	[156,510,170,523]	-449.39	-1254.63			WT2_LACZ_1	1250	1632.82	1591	166548	145.856	0.949462	45.091	11.7875	15.7985	0.746114	12	12	543.176	543	55404	0	0.332661	234.514	0.978704	55.4674	15.5455	19.5914	145.856	0.949462	45.091	11.7875	15.7985	0.746114	0	0.000230077	0.0932545	0.000946396	0.0549887	0.0332436	0.000814432
838	1	3	1	1	8	13	52	554	[47,550,59,558]	-581.76	-1298.74			WT2_LACZ_1	1250	793.043	762	36480	65.7783	0.93032	30.904	6.4554	10.9092	0.591739	13	13	668.696	669	30760	0	0.843202	111.537	0.881712	42.4608	8.71194	15.6756	65.7783	0.93032	30.904	6.4554	10.9092	0.591739	0	0.000375076	0.0389547	0.000430445	0.0174598	0.0263824	0.000370624
839	1	3	1	1	8	14	947	606	[943,601,952,611]	487.77	-1361.42			WT2_LACZ_1	1250	749.094	700	23971	45.7588	0.686529	34.9288	5.0734	11.9323	0.425183	14	14	495.594	451	15859	0	0.661591	107.247	0.855467	42.9136	8.71194	15.2331	45.7588	0.686529	34.9288	5.0734	11.9323	0.425183	0.000823041	6.07649e-05	0.026256	0.00230916	0.0197231	0.0179224	0.00275042
840	1	3	1	1	8	15	705	620	[699,614,712,631]	198.09	-1380.96			WT2_LACZ_1	1250	1462.27	1456	204718	200.195	0.928111	54.042	11.7875	21.451	0.549506	15	15	909.629	975	127348	0	0.622065	257.394	0.965709	58.8922	14.4215	22.9682	200.195	0.928111	54.042	11.7875	21.451	0.549506	0	0.000727595	0.151089	0	0.0975736	0.0425679	0
841	1	3	1	1	8	16	457	629	[451,623,464,639]	-98.16	-1390.13			WT2_LACZ_1	1250	1473.02	1462	195912	190.185	0.919108	53.1896	12.7436	19.1701	0.664762	16	16	510.624	505	67913	0	0.346651	241.664	0.956389	57.6204	14.4215	21.4561	190.185	0.919108	53.1896	12.7436	19.1701	0.664762	0	0	0.0922885	0	0.0718346	0.028806	0
842	1	3	1	1	8	17	445	677	[439,671,452,684]	-112.5	-1447.01			WT2_LACZ_1	1250	1573.72	1470	168388	153.006	0.992792	44.1673	11.7875	15.369	0.766963	17	17	531.729	530	56895	0	0.33788	203.055	0.991796	50.9318	14.0026	17.6525	153.006	0.992792	44.1673	11.7875	15.369	0.766963	0	0.000115664	0.105856	0	0.0776821	0.0361412	0
843	1	3	1	1	8	18	476	699	[470,693,484,705]	-75.16	-1473.03			WT2_LACZ_1	1250	1576.74	1619	181325	164.446	0.980689	46.3538	11.7875	16.5076	0.714062	18	18	536.904	544	61744	0	0.340516	204.485	0.973075	52.0942	14.0026	18.4918	164.446	0.980689	46.3538	11.7875	16.5076	0.714062	0	0	0.12083	0	0.0870874	0.0399364	0
844	1	3	1	1	8	19	475	731	[469,722,481,738]	-77.52	-1509.96			WT2_LACZ_1	1250	1565.25	1502	172177	157.296	0.945345	47.0298	11.7875	17.0614	0.690886	19	19	504.891	506	55538	0	0.322563	225.934	0.944489	56.4156	14.0026	21.8363	157.296	0.945345	47.0298	11.7875	17.0614	0.690886	0	0.000340054	0.0927833	0.000303806	0.0640737	0.0354345	0.000257082
845	1	3	1	1	8	20	615	783	[609,771,621,797]	90.63	-1574.65			WT2_LACZ_1	1250	1680.09	1675	210011	178.745	0.935701	50.6507	10.9095	19.4219	0.561713	20	20	511.752	520	63969	0	0.304598	324.602	0.82404	77.5054	13.1539	32.8312	178.745	0.935701	50.6507	10.9095	19.4219	0.561713	0.00185673	3.66081e-05	0.057682	0.00202161	0.0421885	0.0185746	0.00337436
846	1	3	1	1	8	21	612	827	[607,817,617,836]	86.83	-1626.04			WT2_LACZ_1	1250	1712.91	1596	169578	141.566	0.95126	44.339	10.7623	17.3256	0.621179	21	21	536.576	543	53121	0	0.313254	224.504	0.900066	59.0124	11.7875	24.9061	141.566	0.95126	44.339	10.7623	17.3256	0.621179	0.000613858	0.000138456	0.0863458	0.00309957	0.0582814	0.0289368	0.00332999
847	1	3	1	1	8	22	582	844	[575,838,590,850]	52.07	-1646.6			WT2_LACZ_1	1250	1708.8	1648	172589	144.426	0.955483	44.5867	10.7623	16.5076	0.651959	22	22	523.584	520	52882	0	0.306404	204.485	0.950321	53.3415	13.1539	19.6609	144.426	0.955483	44.5867	10.7623	16.5076	0.651959	0	0	0.115581	6.4724e-05	0.0784284	0.0453814	6.03606e-05
848	1	3	1	1	8	23	186	859	[177,851,192,868]	-423.4	-1665.26			WT2_LACZ_1	1250	1941.23	1631	170828	125.837	0.931491	42.6904	9.38495	15.8846	0.59082	23	23	681.568	690	59978	0	0.351102	267.403	0.910367	63.6754	14.0026	24.3445	125.837	0.931491	42.6904	9.38495	15.8846	0.59082	0.00120095	0.00213731	0.0882713	0.00143949	0.0468011	0.0344011	0.00226251
849	1	3	1	1	8	24	528	875	[522,869,534,882]	-13.6	-1683.8			WT2_LACZ_1	1250	1911.28	1791	170104	127.267	0.974399	41.0417	10.9095	14.2379	0.76623	24	24	648.371	656	57705	0	0.339234	190.185	0.987848	49.4884	13.3713	17.3256	127.267	0.974399	41.0417	10.9095	14.2379	0.76623	0	0	0.130101	0	0.0863544	0.0503104	0
850	1	3	1	1	8	25	185	898	[177,892,192,905]	-424.01	-1711.15			WT2_LACZ_1	1250	1451.99	1459	168431	165.876	0.984944	46.3538	11.7875	16.8357	0.700149	25	25	566.862	569	65756	0	0.390403	233.084	0.975716	55.4674	14.0026	20.7103	165.876	0.984944	46.3538	11.7875	16.8357	0.700149	0	0.000146	0.0902933	0	0.0495457	0.0332722	0
851	1	3	1	1	8	26	519	929	[514,920,524,935]	-24.37	-1746.54			WT2_LACZ_1	1250	2046.23	1790	141190	98.6675	0.970245	36.292	8.37068	14.2379	0.587915	26	26	486.783	493	33588	0	0.237892	177.316	0.923692	51.1035	11.0279	19.4219	98.6675	0.970245	36.292	8.37068	14.2379	0.587915	0.000158068	2.0589e-05	0.116243	0.00154438	0.0768102	0.0490775	0.0014952
852	1	3	1	1	8	27	521	1014	[510,992,540,1026]	-17.28	-1844.3			WT2_LACZ_1	1250	2489.28	2617	522748	300.292	0.972947	63.1376	16.0186	22.9682	0.697427	27	27	560.648	556	117736	0	0.225225	792.2	0.833615	119.69	23.8291	46.429	300.292	0.972947	63.1376	16.0186	22.9682	0.697427	0.00185376	0.00102283	0.0488194	0.00390465	0.0239118	0.0128682	0.00502521
853	1	3	1	1	8	28	579	1015	[566,1003,591,1032]	46.79	-1853.38			WT2_LACZ_1	1250	1465.26	1403	194879	190.185	0.956626	51.1035	12.9518	19.2439	0.673034	28	28	529.662	532	70445	0	0.361481	829.379	0.980026	104.17	28.4257	36.1914	190.185	0.956626	51.1035	12.9518	19.2439	0.673034	0.00322238	0.000967754	0.106142	0.00600384	0.0178165	0.015012	0.00807286
854	1	3	1	1	8	29	86	1070	[76,1064,96,1076]	-541.44	-1916.45			WT2_LACZ_1	1250	1713	1745	190143	158.726	0.960113	46.5164	10.7623	18.0385	0.596628	29	29	555.613	541	61673	0	0.324351	273.123	0.921151	63.5995	14.9945	25.7785	158.726	0.960113	46.5164	10.7623	18.0385	0.596628	3.11717e-06	0.000555676	0.0780318	0.00093385	0.0406088	0.0285693	0.000863083
855	1	3	1	1	9	1	599	26	[594,21,605,33]	1353.57	-668.61			WT2_LACZ_1	1250	1909.96	1724	171896	128.697	0.997095	40.3322	10.7623	14.2379	0.755891	1	1	766.133	743	68952	0	0.401126	177.316	0.978998	48.2166	13.1539	16.2886	128.697	0.997095	40.3322	10.7623	14.2379	0.755891	0	0	0.161445	0	0.098398	0.0629259	0
856	1	3	1	1	9	2	112	181	[107,176,119,186]	771.47	-853.14			WT2_LACZ_1	1250	2037.26	1745	146683	102.957	0.99344	36.207	9.65939	13.6002	0.710239	2	2	600.667	594	43248	0	0.29484	154.436	0.98092	44.9103	11.0525	16.9142	102.957	0.99344	36.207	9.65939	13.6002	0.710239	0	0	0.135829	0	0.0922366	0.0613826	0
857	1	3	1	1	9	3	142	186	[137,181,148,192]	807.03	-859.21			WT2_LACZ_1	1250	1883.01	1595	144992	110.107	0.998854	37.2401	9.65939	13.116	0.73646	3	3	570.974	577	43965	0	0.303224	165.876	0.995582	45.8584	12.7436	16.2886	110.107	0.998854	37.2401	9.65939	13.116	0.73646	0	0	0.142885	0	0.0913473	0.0598672	0
858	1	3	1	1	9	4	127	217	[121,211,133,223]	788.27	-895.89			WT2_LACZ_1	1250	2205.6	2169	227177	147.286	0.996407	43.1767	12.7436	14.6931	0.86732	4	4	584.534	590	60207	0	0.265022	198.765	0.995789	50.1889	14.4215	16.9142	147.286	0.996407	43.1767	12.7436	14.6931	0.86732	0	0	0.180308	0	0.114143	0.0634902	0
859	1	3	1	1	9	5	267	234	[262,229,275,241]	958.23	-916.92			WT2_LACZ_1	1250	1789.04	1697	193216	154.436	0.965855	45.6108	10.9095	18.0385	0.604789	5	5	598.556	597	64644	0	0.334569	200.195	0.967581	51.8375	12.9518	19.0891	154.436	0.965855	45.6108	10.9095	18.0385	0.604789	0	0	0.130625	0.000288837	0.0851372	0.0432739	0.000253762
860	1	3	1	1	9	6	247	256	[244,251,253,261]	933.69	-943.2			WT2_LACZ_1	1250	823.914	749	28837	50.0487	0.81062	30.9374	5.77389	11.589	0.49822	6	6	413.229	414	14463	0	0.501543	104.387	0.816353	44.3661	8.37068	14.7067	50.0487	0.81062	30.9374	5.77389	11.589	0.49822	0.000404245	0	0.0468315	0.00145809	0.0328075	0.0322692	0.00158504
861	1	3	1	1	9	7	800	264	[787,252,827,277]	1597.53	-951.17			WT2_LACZ_1	1250	1221.57	1227	245535	287.423	0.859756	69.9021	14.0026	28.7591	0.486894	7	7	515.841	497	103684	0	0.422278	541.956	0.658385	125.345	16.0186	55.5313	287.423	0.859756	69.9021	14.0026	28.7591	0.486894	0.002913	0.00106706	0.0357941	0.00523821	0.0136876	0.00856341	0.00711279
862	1	3	1	1	9	8	260	265	[254,259,268,272]	949.11	-954.2			WT2_LACZ_1	1250	1532.76	1450	188529	175.886	0.966149	48.6604	12.3205	17.436	0.706617	8	8	568.439	562	69918	0	0.370861	237.374	0.980866	55.6816	14.9945	18.8026	175.886	0.966149	48.6604	12.3205	17.436	0.706617	0	2.24862e-05	0.0929037	0.000338238	0.0550899	0.030563	0.000300211
863	1	3	1	1	9	9	842	291	[829,282,858,300]	1644.53	-984.87			WT2_LACZ_1	1250	1518.92	1416	179233	168.736	0.988119	46.6014	12.9518	16.5076	0.784593	9	9	527.644	517	62262	0	0.34738	516.217	0.886914	90.8112	19.2538	37.7693	168.736	0.988119	46.6014	12.9518	16.5076	0.784593	0.00191536	0.0014586	0.0617546	0.0052779	0.0174121	0.0143353	0.00638282
864	1	3	1	1	9	10	829	319	[824,314,835,328]	1628.34	-1021.16			WT2_LACZ_1	1250	1750.46	1684	168044	137.277	0.961752	43.1857	10.7623	16.1629	0.665865	10	10	532.115	528	51083	0	0.303986	188.755	0.969571	50.2314	12.7436	18.8026	137.277	0.961752	43.1857	10.7623	16.1629	0.665865	0	0	0.126971	0	0.0820852	0.0461269	0
865	1	3	1	1	9	11	855	325	[843,316,864,334]	1658.66	-1024.55			WT2_LACZ_1	1250	1273.33	1303	230473	258.823	0.966267	59.0214	15.5455	20.1113	0.772974	11	11	528.983	524	95746	0	0.415433	401.82	0.85837	82.784	18.5665	29.2045	258.823	0.966267	59.0214	15.5455	20.1113	0.772974	2.3123e-05	0.000835101	0.0496903	0.00225736	0.0222587	0.0162679	0.00204743
866	1	3	1	1	9	12	420	414	[414,408,427,421]	1139.55	-1132.16			WT2_LACZ_1	1250	2198.84	2170	255065	165.876	0.990234	46.1061	12.7436	16.8357	0.75694	12	12	649.397	647	75330	0	0.295336	217.355	0.984674	53.0758	14.0026	18.9752	165.876	0.990234	46.1061	12.7436	16.8357	0.75694	0	0.000175945	0.182706	0	0.134042	0.0603379	0
867	1	3	1	1	9	13	668	442	[658,436,676,453]	1433.72	-1167.38			WT2_LACZ_1	1250	1298.25	1296	184352	203.055	0.919613	54.9296	12.7436	21.1802	0.601674	13	13	540.239	521	76714	0	0.416128	281.703	0.893295	66.6049	12.7436	26.7316	203.055	0.919613	54.9296	12.7436	21.1802	0.601674	0.000275012	0.0013151	0.0588658	0.00361251	0.0314323	0.0198893	0.00345215
868	1	3	1	1	9	14	617	484	[607,473,628,494]	1375.78	-1213.9			WT2_LACZ_1	1250	1274.74	1286	251124	281.703	0.928763	64.0613	15.5455	24.3443	0.63857	14	14	547.178	515	107794	0	0.429246	423.269	0.908651	80.2631	17.7952	29.7806	281.703	0.928763	64.0613	15.5455	24.3443	0.63857	0.00100703	0.00102152	0.0472215	0.00386127	0.0186544	0.0111645	0.00422639
869	1	3	1	1	9	15	134	534	[126,524,143,544]	798.5	-1274.71			WT2_LACZ_1	1250	2082.27	1996	333163	228.794	0.958867	55.9203	14.0026	18.8026	0.744716	15	15	649.263	642	103882	0	0.311805	358.921	0.925802	72.5414	17.7103	26.764	228.794	0.958867	55.9203	14.0026	18.8026	0.744716	0.000816107	0.00157263	0.0978754	0.0031117	0.0471586	0.0294756	0.0034684
870	1	3	1	1	9	16	147	550	[143,545,151,554]	811.99	-1293.65			WT2_LACZ_1	1250	910.8	850	50094	78.648	0.917156	34.2772	7.69382	13.1099	0.586872	16	16	3041.51	2561	167283	1	3.33938	97.2376	0.98332	35.549	8.71194	13.6002	78.648	0.917156	34.2772	7.69382	13.1099	0.586872	0	0	0.0941152	0	0.0579746	0.0450547	0
871	1	3	1	1	9	17	165	568	[156,563,171,575]	832.03	-1317.44			WT2_LACZ_1	1250	1650.25	1665	189779	164.446	0.981589	46.3113	11.7875	17.436	0.676043	17	17	598.443	565	68821	0	0.362638	214.495	0.965433	53.7763	12.9518	20.1113	164.446	0.981589	46.3113	11.7875	17.436	0.676043	0	0	0.115223	0	0.0749797	0.0401333	0
872	1	3	1	1	9	18	211	586	[205,581,218,591]	889.71	-1337.42			WT2_LACZ_1	1250	1736.74	1621	178884	147.286	0.954296	45.082	10.7623	16.9142	0.636287	18	18	600.107	584	61811	0	0.345537	185.895	0.973443	49.651	11.7875	18.4805	147.286	0.954296	45.082	10.7623	16.9142	0.636287	0	0	0.123148	0	0.0856019	0.0438711	0
873	1	3	1	1	9	19	934	614	[930,611,938,621]	1753.35	-1372.72			WT2_LACZ_1	1250	789.667	728	26059	47.1888	0.85507	28.4789	5.77389	10.1453	0.569119	19	19	607.818	572	20058	0	0.769715	90.0877	0.910147	36.968	8.37068	13.3012	47.1888	0.85507	28.4789	5.77389	10.1453	0.569119	0	0	0.0366085	0.000165951	0.0135742	0.0254556	0.000152691
874	1	3	1	1	9	20	163	664	[155,658,172,670]	831.85	-1429.71			WT2_LACZ_1	1250	2133.77	2184	309397	207.345	0.971579	52.538	12.9518	19.9572	0.648977	20	20	494.186	500	71657	0	0.231602	250.244	0.969204	57.859	13.3713	22.0063	207.345	0.971579	52.538	12.9518	19.9572	0.648977	0	0	0.150217	0	0.109285	0.0492428	0
875	1	3	1	1	9	21	992	670	[972,661,1024,689]	1828.74	-1442.62			WT2_LACZ_1	1250	1442.14	1374	199016	197.335	0.926588	53.7428	10.9095	21.451	0.508577	21	21	528.812	536	72976	0	0.366684	963.796	0.720657	152.711	16.2686	68.5797	197.335	0.926588	53.7428	10.9095	21.451	0.508577	0.00247063	0.00221638	0.114463	0.0158824	0.0269364	0.00987441	0.016739
876	1	3	1	1	9	22	971	715	[960,706,983,735]	1795.97	-1496.4			WT2_LACZ_1	1250	1745.36	1567	204207	167.306	0.98918	46.3538	12.7436	17.3256	0.735535	22	22	675.051	668	78981	0	0.386769	630.614	0.893081	99.6772	19.4864	38.0319	167.306	0.98918	46.3538	12.7436	17.3256	0.735535	0.00103818	0.0022048	0.14561	0.0124485	0.0358941	0.0241383	0.0119553
877	1	3	1	1	9	23	1019	772	[966,750,1035,788]	1835.98	-1555.65			WT2_LACZ_1	1250	1812.74	1958	364361	287.423	0.974669	61.6607	16.2686	21.6603	0.751079	23	23	512.119	517	102936	0	0.282511	2215.01	0.790773	210.98	34.2687	88.1636	287.423	0.974669	61.6607	16.2686	21.6603	0.751079	0.00221373	0.00169002	0.0662665	0.00836355	0.0111689	0.00692041	0.00942971
878	1	3	1	1	9	24	1026	811	[991,795,1046,832]	1857.53	-1605.73			WT2_LACZ_1	1250	1334.42	1383	205501	220.214	0.987315	53.281	14.0026	18.8026	0.744716	24	24	520.338	521	80132	0	0.389935	1578.68	0.771146	182.648	26.8759	74.772	220.214	0.987315	53.281	14.0026	18.8026	0.744716	0.00236424	0.00175029	0.0654475	0.00892914	0.0110409	0.0070865	0.0100983
879	1	3	1	1	9	25	1016	918	[1006,907,1025,945]	1850.4	-1743.46			WT2_LACZ_1	1250	1556.48	1528	202342	185.895	0.978145	49.4124	12.9518	17.436	0.742819	25	25	618.169	619	80362	0	0.397159	816.509	0.870406	116.376	21.5615	49.513	185.895	0.978145	49.4124	12.9518	17.436	0.742819	0.00129773	0.000535347	0.118751	0.0108782	0.0218411	0.0149474	0.0108967
880	1	3	1	1	9	26	1014	988	[1002,961,1026,1006]	1850.06	-1815.67			WT2_LACZ_1	1250	1365.01	1384	232052	243.094	0.984764	56.1254	14.9945	19.9572	0.75133	26	26	570.859	579	97046	0	0.418208	1178.29	0.844472	144.094	26.8759	55.8669	243.094	0.984764	56.1254	14.9945	19.9572	0.75133	0.00162773	0.00109702	0.0885474	0.00767967	0.0133042	0.0115403	0.00818881
881	1	3	1	1	9	27	698	1011	[663,1000,712,1027]	1460.78	-1849.8			WT2_LACZ_1	1250	1409.92	1334	215717	218.784	0.899855	58.2694	13.1539	23.3943	0.562269	27	27	575.627	562	88071	0	0.408271	1002.4	0.759104	147.851	20.4032	61.2676	218.784	0.899855	58.2694	13.1539	23.3943	0.562269	0.00234684	0.00193769	0.113174	0.0153788	0.0254761	0.0118234	0.0158928
882	1	3	1	1	9	28	806	1064	[792,1052,822,1077]	1602.57	-1908.81			WT2_LACZ_1	1250	2757.31	2564	350178	181.605	0.980022	48.7454	13.1539	17.0614	0.770976	28	28	811.008	821	102998	0	0.29413	913.747	0.964525	111.098	29.1226	38.0032	181.605	0.980022	48.7454	13.1539	17.0614	0.770976	0.00448927	0.00107543	0.134537	0.00720266	0.0349147	0.0253916	0.010119
883	1	4	1	1	1	1	1035	52	[1023,29,1048,65]	594.85	588.67			WT2_LACZ_1	2500	1387.46	1347	201181	207.345	0.975388	52.3328	13.1539	19.1701	0.686167	4	4	590.124	587	85568	0	0.425328	975.235	0.913378	121.202	26.119	46.1518	207.345	0.975388	52.3328	13.1539	19.1701	0.686167	0.00545487	0.00239339	0.134993	0.0116954	0.0274641	0.0170826	0.0150767
884	1	4	1	1	1	2	740	52	[734,47,745,62]	238.62	579.86			WT2_LACZ_1	2500	1485	1364	164835	158.726	0.930866	47.978	10.7623	17.3256	0.621179	5	5	487.631	489	54127	0	0.328371	201.625	0.957145	52.5895	12.9518	19.9572	158.726	0.930866	47.978	10.7623	17.3256	0.621179	0	4.96556e-05	0.102847	0	0.0664196	0.0342632	0
885	1	4	1	1	1	3	50	68	[41,59,64,78]	-583.29	563.47			WT2_LACZ_1	2500	1982.33	2101	333032	240.234	0.990568	55.4674	14.9945	18.4696	0.811847	6	6	508.494	507	85427	0	0.256513	449.009	0.893289	84.0892	19.2538	30.1862	240.234	0.990568	55.4674	14.9945	18.4696	0.811847	0.00726176	0.00346616	0.0903216	0.00776311	0.0426437	0.0278116	0.0128237
886	1	4	1	1	1	4	291	69	[285,64,298,75]	-296.35	562.12			WT2_LACZ_1	2500	1781.7	1687	158571	127.267	0.980531	40.785	10.7623	15.2116	0.707506	7	7	516.438	516	45963	0	0.289858	180.175	0.971221	48.9931	12.7436	18.0385	127.267	0.980531	40.785	10.7623	15.2116	0.707506	0	7.66483e-05	0.126768	0	0.0846893	0.0527629	0
887	1	4	1	1	1	5	262	77	[217,67,279,88]	-347.41	551.37			WT2_LACZ_1	2500	1385.09	1354	182832	188.755	0.940136	51.804	11.0279	19.9572	0.552578	8	8	579.864	576	76542	0	0.418647	980.955	0.631646	175.774	16.2686	79.1057	188.755	0.940136	51.804	11.0279	19.9572	0.552578	0.00511543	0.00680101	0.149734	0.0277053	0.0377274	0.0188917	0.029489
888	1	4	1	1	1	6	785	81	[772,65,799,104]	294.77	543.92			WT2_LACZ_1	2500	1364.16	1335	200531	210.205	0.927151	55.434	11.0279	21.451	0.514097	9	9	526.469	527	77391	0	0.38593	866.558	0.832643	125.327	20.0352	52.3815	210.205	0.927151	55.434	11.0279	21.451	0.514097	0.00420501	0.00208576	0.0940908	0.00910296	0.0204443	0.0129469	0.0115326
889	1	4	1	1	1	7	774	99	[757,87,786,112]	277.6	524.96			WT2_LACZ_1	2500	1262.15	1272	181749	205.915	0.989954	51.3847	14.4215	17.8985	0.805735	10	10	491.375	492	70758	0	0.389317	743.581	0.93532	103.35	25.5645	36.8333	205.915	0.989954	51.3847	14.4215	17.8985	0.805735	0.00142504	0.00157869	0.0800957	0.00589624	0.0111698	0.0129999	0.00637677
890	1	4	1	1	1	8	58	95	[50,86,66,116]	-574.48	526.45			WT2_LACZ_1	2500	1581.04	1531	205535	185.895	0.987374	48.9506	12.9518	17.8985	0.723623	11	11	504.585	500	65596	0	0.319148	501.917	0.863491	91.9736	18.0966	38.2852	185.895	0.987374	48.9506	12.9518	17.8985	0.723623	0.00292388	0.00138743	0.0735748	0.00432785	0.0232649	0.0196182	0.00642725
891	1	4	1	1	1	9	252	105	[246,100,259,113]	-343.82	518.65			WT2_LACZ_1	2500	1754.3	1552	154378	125.837	0.957563	41.528	8.71194	16.4222	0.530499	12	12	589.318	587	51860	0	0.335929	184.465	0.936202	51.4272	10.9095	20.1113	125.837	0.957563	41.528	8.71194	16.4222	0.530499	0	7.18351e-05	0.130085	0	0.0839414	0.0491846	0
892	1	4	1	1	1	10	184	112	[176,105,190,123]	-426.49	509.81			WT2_LACZ_1	2500	1538.37	1470	161529	150.146	0.924268	46.9963	10.9095	16.4222	0.664316	13	13	492.286	495	51690	0	0.320004	227.364	0.849237	62.9415	12.7436	24.5171	150.146	0.924268	46.9963	10.9095	16.4222	0.664316	0.00544873	0.000793826	0.080916	0.00324959	0.0464038	0.0338711	0.00777183
893	1	4	1	1	1	11	202	116	[195,107,209,123]	-403.85	506.5			WT2_LACZ_1	2500	1298.91	1346	197435	217.355	0.959193	54.4858	13.3713	19.9572	0.669998	14	14	502.822	506	76429	0	0.38711	284.563	0.973189	61.4465	15.7295	22.7471	217.355	0.959193	54.4858	13.3713	19.9572	0.669998	0	0	0.075555	0	0.0450386	0.0239288	0
894	1	4	1	1	1	12	78	120	[67,106,91,138]	-551.12	498.77			WT2_LACZ_1	2500	2130.91	2096	323898	217.355	0.990087	52.7857	14.4215	18.0385	0.79948	15	15	624.211	629	94880	0	0.292932	837.959	0.928805	110.482	24.8928	43.6502	217.355	0.990087	52.7857	14.4215	18.0385	0.79948	0.00751799	0.00120381	0.203146	0.0163372	0.0452198	0.023444	0.0208982
895	1	4	1	1	1	13	866	158	[859,151,874,167]	390.3	455.39			WT2_LACZ_1	2500	1981.85	2101	321059	231.654	0.973305	55.434	14.9945	20.0636	0.747348	16	16	523.302	525	84775	0	0.264048	288.853	0.983099	61.2838	17.1288	21.8363	231.654	0.973305	55.434	14.9945	20.0636	0.747348	0	9.95097e-05	0.142446	0	0.0944759	0.0416452	0
896	1	4	1	1	1	14	194	183	[185,178,201,191]	-414.51	424.83			WT2_LACZ_1	2500	1409.48	1320	171956	174.456	0.932911	50.1889	9.65939	20.0636	0.48144	17	17	495.828	504	60491	0	0.351782	228.794	0.942176	56.9109	11.7875	22.269	174.456	0.932911	50.1889	9.65939	20.0636	0.48144	0	5.42988e-05	0.0944499	0	0.0601643	0.0312611	0
897	1	4	1	1	1	15	880	191	[873,183,889,200]	408.57	415.37			WT2_LACZ_1	2500	1431.15	1366	191774	191.615	0.940585	52.1701	11.0525	18.9752	0.582469	18	18	527.881	525	70736	0	0.368851	268.833	0.92709	62.6938	14.0026	22.9753	191.615	0.940585	52.1701	11.0525	18.9752	0.582469	0	0.00407383	0.0879391	4.37911e-05	0.055941	0.0286474	3.98247e-05
898	1	4	1	1	1	16	149	283	[132,269,165,308]	-468.43	302.72			WT2_LACZ_1	2500	1315.66	1328	224978	244.524	0.942472	58.8162	12.9518	22.6031	0.573008	19	19	510.462	516	87289	0	0.387989	903.737	0.789971	134.901	19.4864	53.6499	244.524	0.942472	58.8162	12.9518	22.6031	0.573008	0.00576683	0.00512249	0.121692	0.015399	0.0283895	0.0188654	0.0185713
899	1	4	1	1	1	17	32	324	[20,312,48,337]	-605.96	256.16			WT2_LACZ_1	2500	1365.9	1245	195324	204.485	0.964689	52.547	13.3713	18.4696	0.723964	20	20	570.601	575	81596	0	0.417747	805.07	0.956683	105.137	27.5037	36.3054	204.485	0.964689	52.547	13.3713	18.4696	0.723964	0.00502741	0.00113733	0.138915	0.00872061	0.0236456	0.0179358	0.0119828
900	1	4	1	1	1	18	42	467	[37,462,47,475]	-594.93	85.26			WT2_LACZ_1	2500	2090.36	1850	179771	122.977	0.963651	40.7941	10.7623	15.369	0.70026	23	23	526.081	527	45243	0	0.25167	178.745	0.982256	48.2501	12.7436	18.0385	122.977	0.963651	40.7941	10.7623	15.369	0.70026	0	0	0.148222	0	0.0951958	0.0548702	0
901	1	4	1	1	1	19	823	499	[818,491,828,508]	339.3	47.29			WT2_LACZ_1	2500	1756.52	1578	180922	147.286	0.953588	45.1155	9.65939	18.0385	0.535486	24	24	549.019	558	56549	0	0.31256	200.195	0.916386	54.7335	11.0279	22.5987	147.286	0.953588	45.1155	9.65939	18.0385	0.535486	0	0.000123491	0.107759	0.000363699	0.0771773	0.0428258	0.000302495
902	1	4	1	1	1	20	555	539	[541,529,566,551]	16.73	-0.82			WT2_LACZ_1	2500	1570.33	1401	180588	164.446	0.966777	47.0208	11.1709	17.3256	0.644761	25	25	636.07	632	73148	0	0.405055	559.116	0.952878	87.9668	20.3366	31.6511	164.446	0.966777	47.0208	11.1709	17.3256	0.644761	0.00353275	0.0015287	0.159088	0.0093684	0.0322557	0.0303039	0.0113844
903	1	4	1	1	1	21	413	567	[386,559,429,581]	-157.56	-36.86			WT2_LACZ_1	2500	1494.68	1484	237654	227.364	0.932901	57.2968	13.3713	18.8026	0.71114	26	26	568.082	539	90325	0	0.380069	899.447	0.754541	140.9	18.5665	54.3199	227.364	0.932901	57.2968	13.3713	18.8026	0.71114	0.00378643	0.00447164	0.097782	0.0119853	0.0179246	0.0121598	0.0138703
904	1	4	1	1	1	22	806	584	[790,567,826,602]	320.21	-54.29			WT2_LACZ_1	2500	1551.27	1605	370754	341.761	0.975529	67.1779	18.0966	22.269	0.812636	27	27	522.448	524	124865	0	0.336787	1301.27	0.965342	132.467	33.511	46.8593	341.761	0.975529	67.1779	18.0966	22.269	0.812636	0.00427467	0.0017067	0.0882577	0.00706893	0.011848	0.0097098	0.00989323
905	1	4	1	1	1	23	398	585	[389,578,408,595]	-167.63	-54.95			WT2_LACZ_1	2500	1652.8	1641	292545	253.104	0.908717	62.062	13.1539	22.7967	0.577009	28	28	541.418	536	95831	0	0.327577	361.781	0.886568	76.0529	16.2686	24.6092	253.104	0.908717	62.062	13.1539	22.7967	0.577009	0.000790498	0.00495618	0.0824002	0.00257609	0.030348	0.015388	0.00301538
906	1	4	1	1	1	24	774	623	[767,616,781,632]	279.94	-100.66			WT2_LACZ_1	2500	2244.48	2095	320961	204.485	0.946839	53.5377	12.7436	19.1701	0.664762	30	30	583.986	571	83510	0	0.260187	260.253	0.967688	59.0974	14.4215	21.8363	204.485	0.946839	53.5377	12.7436	19.1701	0.664762	0	0.00303631	0.147754	0	0.103781	0.0468271	0
907	1	4	1	1	1	25	487	634	[468,620,505,645]	-63.32	-111.44			WT2_LACZ_1	2500	1335.73	1370	197688	211.635	0.960332	53.7003	13.3713	19.5197	0.685014	31	31	508.655	506	75281	0	0.380807	865.128	0.843212	123.654	23.8291	47.3075	211.635	0.960332	53.7003	13.3713	19.5197	0.685014	0.00160314	0.00260303	0.0681985	0.00780404	0.0141933	0.0117256	0.00833301
908	1	4	1	1	1	26	460	635	[445,623,478,646]	-94.08	-115.01			WT2_LACZ_1	2500	1284.55	1244	223511	248.814	0.951391	58.7737	13.3713	21.1619	0.631856	32	32	512.908	516	89246	0	0.399291	799.35	0.909544	110.192	25.2259	42.0556	248.814	0.951391	58.7737	13.3713	21.1619	0.631856	0.00177379	0.0020199	0.0797104	0.00606895	0.0134711	0.0117431	0.0068718
909	1	4	1	1	1	27	526	640	[501,631,538,654]	-23.49	-122.03			WT2_LACZ_1	2500	1292.34	1347	196436	217.355	0.968917	53.939	13.1539	20.0636	0.655613	33	33	504.908	508	76746	0	0.390692	809.36	0.84156	119.837	20.3366	45.5818	217.355	0.968917	53.939	13.1539	20.0636	0.655613	0.00284592	0.00329045	0.0840884	0.00859553	0.0160968	0.0124623	0.0100929
910	1	4	1	1	1	28	380	655	[367,642,397,670]	-189.24	-136.81			WT2_LACZ_1	2500	1709.59	1640	179507	150.146	0.989974	43.8772	11.7875	15.7893	0.746549	34	34	617.429	620	64830	0	0.361156	793.63	0.873442	114.335	24.5496	36.6784	150.146	0.989974	43.8772	11.7875	15.7893	0.746549	0.00449094	0.00457873	0.118127	0.017591	0.0394745	0.0230642	0.0195397
911	1	4	1	1	1	29	505	656	[481,646,517,675]	-50.77	-144.94			WT2_LACZ_1	2500	1303.18	1304	209812	230.224	0.962435	55.8868	13.3713	20.0636	0.666447	36	36	497.857	495	80155	0	0.382032	939.486	0.861449	126.131	23.5929	47.25	230.224	0.962435	55.8868	13.3713	20.0636	0.666447	0.00212229	0.00340259	0.073364	0.00826473	0.0141676	0.0113581	0.00908748
912	1	4	1	1	1	30	332	680	[327,672,337,688]	-248.15	-167.96			WT2_LACZ_1	2500	1689.6	1595	175718	148.716	0.938482	46.0636	9.65939	18.4805	0.522681	37	37	546.779	551	56865	0	0.323615	198.765	0.94238	53.0333	10.9095	21.8363	148.716	0.938482	46.0636	9.65939	18.4805	0.522681	0	0.000664567	0.14036	0.00234017	0.0875601	0.0574236	0.00199996
913	1	4	1	1	1	31	388	682	[363,670,399,698]	-186.2	-174.8			WT2_LACZ_1	2500	1250.95	1223	248939	284.563	0.936597	63.8471	15.5455	22.2031	0.700153	38	38	562.789	566	111995	0	0.449889	817.939	0.811823	124.883	22.9829	46.2074	284.563	0.936597	63.8471	15.5455	22.2031	0.700153	0.00584843	0.00885395	0.120114	0.0169144	0.03872	0.0251659	0.0198672
914	1	4	1	1	1	32	367	705	[360,697,374,720]	-206.06	-201.82			WT2_LACZ_1	2500	1381.43	1295	232080	240.234	0.916202	59.9695	13.1539	23.843	0.55169	39	39	538.071	540	90396	0	0.389504	384.66	0.899631	77.2822	15.5455	30.5581	240.234	0.916202	59.9695	13.1539	23.843	0.55169	0.000758857	0.006767	0.119029	0.00761023	0.0470864	0.0276124	0.00728574
915	1	4	1	1	1	33	117	766	[109,760,126,772]	-504.07	-271.71			WT2_LACZ_1	2500	1394.04	1384	171467	175.886	0.92835	50.6417	11.1709	19.1701	0.582722	40	40	488.268	476	60057	0	0.350254	241.664	0.947692	58.1492	14.4215	21.788	175.886	0.92835	50.6417	11.1709	19.1701	0.582722	0	0.00213113	0.111238	0	0.0724457	0.0374734	0
916	1	4	1	1	1	34	336	771	[324,763,384,781]	-226.21	-279.58			WT2_LACZ_1	2500	1144.44	1116	201422	251.674	0.858521	65.5048	11.7875	26.7181	0.441179	41	41	518.761	525	91302	0	0.453287	702.112	0.554541	169.385	14.4215	75.64	251.674	0.858521	65.5048	11.7875	26.7181	0.441179	0.00512398	0.00516947	0.120511	0.0304634	0.0308545	0.013432	0.0325293
917	1	4	1	1	1	35	356	782	[340,775,363,795]	-223.37	-295.46			WT2_LACZ_1	2500	950.014	882	69351	104.387	0.893995	40.5129	8.37068	15.4325	0.542405	42	42	496.932	498	36276	0	0.523078	441.859	0.859845	86.6615	16.2686	31.4294	104.387	0.893995	40.5129	8.37068	15.4325	0.542405	0.00758297	0.00356866	0.0702489	0.0162651	0.0172125	0.0167936	0.0209338
918	1	4	1	1	1	36	183	780	[180,777,188,786]	-425.84	-289.75			WT2_LACZ_1	2500	896.533	801	40344	64.3484	0.956113	29.7416	7.69382	10.9323	0.703773	43	43	561.244	534	25256	0	0.626016	102.957	0.920653	39.0695	8.37068	13.1099	64.3484	0.956113	29.7416	7.69382	10.9323	0.703773	0	0	0.0492486	0	0.0288086	0.0334074	0
919	1	4	1	1	1	37	409	788	[386,779,420,800]	-158.85	-297.24			WT2_LACZ_1	2500	1357.22	1345	209012	220.214	0.912959	57.6204	11.7875	21.4251	0.550172	44	44	563.558	586	86788	0	0.41523	519.077	0.744598	108.467	14.9945	48.0737	220.214	0.912959	57.6204	11.7875	21.4251	0.550172	0.003549	0.00563871	0.158858	0.0302675	0.0492459	0.0183486	0.0311215
920	1	4	1	1	1	38	194	818	[184,810,203,827]	-412.37	-333.81			WT2_LACZ_1	2500	2533.24	2334	514248	290.283	0.905617	66.6916	15.5455	22.7471	0.683408	45	45	2302.41	1775	467390	1	0.908881	397.53	0.946894	74.6429	18.0966	23.8306	290.283	0.905617	66.6916	15.5455	22.7471	0.683408	0	0.0115681	0.170303	0	0.0850738	0.0483778	0
921	1	4	1	1	1	39	868	826	[858,817,878,835]	392.88	-342.91			WT2_LACZ_1	2500	1907.45	1671	396750	297.433	0.901238	67.8359	13.7544	25.507	0.53924	46	46	1682.88	920	350039	1	0.882266	394.67	0.920107	76.5392	16.1861	28.7515	297.433	0.901238	67.8359	13.7544	25.507	0.53924	0	0.00511783	0.123604	0.00164546	0.0685677	0.0325323	0.00137869
922	1	4	1	1	1	40	888	829	[883,824,893,834]	416.49	-346.2			WT2_LACZ_1	2500	2212.24	1932	168130	108.677	0.981531	37.6504	9.65939	13.7614	0.70192	47	47	625.474	628	47536	0	0.282734	145.856	0.985904	43.4243	11.0279	15.7893	108.677	0.981531	37.6504	9.65939	13.7614	0.70192	0	0	0.178182	0	0.131568	0.0712816	0
923	1	4	1	1	1	41	565	839	[558,830,571,854]	29.73	-361.63			WT2_LACZ_1	2500	1869.32	1878	355171	271.693	0.885889	65.9576	12.7436	26.0652	0.488912	48	48	524.916	523	99734	0	0.280806	377.51	0.883604	77.9492	14.9945	30.5581	271.693	0.885889	65.9576	12.7436	26.0652	0.488912	0	0.00142842	0.0796924	0.000122582	0.0549347	0.0253793	0.000106451
924	1	4	1	1	1	42	207	855	[199,849,215,862]	-397.44	-377.33			WT2_LACZ_1	2500	2351.59	2049	279839	170.166	0.944677	48.9506	11.0525	19.5914	0.564149	49	49	1438.81	1385	171218	0	0.611845	245.954	0.949221	58.5686	13.3713	21.8363	170.166	0.944677	48.9506	11.0525	19.5914	0.564149	0	0.00507829	0.174148	0	0.105265	0.0586194	0
925	1	4	1	1	1	43	556	860	[535,850,574,871]	19.07	-384.57			WT2_LACZ_1	2500	1095.68	1069	310078	404.68	0.857701	83.1428	16.67	29.4255	0.566516	50	50	489.82	489	138619	0	0.447046	716.412	0.75174	126.217	19.324	49.0498	404.68	0.857701	83.1428	16.67	29.4255	0.566516	0.00205154	0.00188174	0.0317861	0.00455345	0.0105866	0.0078504	0.00579309
926	1	4	1	1	1	44	130	890	[115,879,150,905]	-487.7	-420.69			WT2_LACZ_1	2500	1604.03	1591	343263	306.012	0.946806	65.4958	16.0186	24.3593	0.657599	51	51	575.22	573	123097	0	0.358608	936.626	0.88569	122.492	25.6812	43.7	306.012	0.946806	65.4958	16.0186	24.3593	0.657599	0.00419348	0.00618389	0.144631	0.0112356	0.0306281	0.0242767	0.0134671
927	1	4	1	1	1	45	71	892	[62,869,77,916]	-561.49	-423.7			WT2_LACZ_1	2500	1248.79	1266	197309	225.934	0.949372	56.1254	12.9518	22.0063	0.588549	52	52	494.291	497	78098	0	0.395816	604.875	0.633433	137.638	14.9945	58.2199	225.934	0.949372	56.1254	12.9518	22.0063	0.588549	0.00236287	0.000431048	0.0250998	0.00424855	0.00754322	0.00766563	0.00578266
928	1	4	1	1	1	46	53	894	[46,888,60,905]	-581.29	-425.3			WT2_LACZ_1	2500	1554.51	1548	188096	173.026	0.948258	49.1738	11.7875	18.0385	0.65346	53	53	608.421	583	73619	0	0.391391	277.413	0.935014	63.1466	14.9945	24.3646	173.026	0.948258	49.1738	11.7875	18.0385	0.65346	8.28975e-05	2.00516e-05	0.07104	0.000458834	0.0377681	0.024828	0.000467088
929	1	4	1	1	1	47	105	905	[90,893,118,921]	-520.66	-439.26			WT2_LACZ_1	2500	1273.05	1288	222784	250.244	0.985351	56.9109	15.7295	20.1113	0.782121	54	54	508.429	506	88975	0	0.399378	737.861	0.860841	111.859	25.2259	40.066	250.244	0.985351	56.9109	15.7295	20.1113	0.782121	0.00181064	0.00177724	0.0534109	0.0052678	0.00933208	0.00895517	0.00622886
930	1	4	1	1	1	48	753	922	[749,916,758,927]	255.46	-457.49			WT2_LACZ_1	2500	1072.31	910	58977	78.648	0.885178	35.5155	7.69382	13.3299	0.577187	55	55	1399.65	946	76981	0	1.30527	110.107	0.938577	39.6317	9.38495	14.7096	78.648	0.885178	35.5155	7.69382	13.3299	0.577187	0.00116324	0	0.0662863	0.00202476	0.0551071	0.0352386	0.00277277
931	1	4	1	1	1	49	63	925	[57,919,71,932]	-568.82	-461.9			WT2_LACZ_1	2500	1797.82	1824	177984	141.566	0.991986	42.5187	11.0525	15.0043	0.736619	56	56	506.061	511	50100	0	0.281486	220.214	0.965483	54.4858	14.0026	18.4805	141.566	0.991986	42.5187	11.0525	15.0043	0.736619	0	0	0.088354	0	0.0562467	0.0349137	0
932	1	4	1	1	1	50	22	932	[16,926,30,938]	-617.98	-469.51			WT2_LACZ_1	2500	3362.37	3192	316063	134.417	0.978004	42.0234	10.7623	15.7893	0.681621	57	57	627.66	631	59000	0	0.186672	228.794	0.97982	54.7244	14.4215	20.584	134.417	0.978004	42.0234	10.7623	15.7893	0.681621	0	3.3401e-05	0.172434	0	0.110238	0.0620344	0
933	1	4	1	1	1	51	776	948	[762,936,783,962]	278.59	-490.12			WT2_LACZ_1	2500	2424.61	2419	707987	417.549	0.797957	90.7778	13.1539	31.946	0.411755	58	58	1399.95	1148	408786	0	0.577392	504.777	0.806275	98.7806	15.5455	33.6783	417.549	0.797957	90.7778	13.1539	31.946	0.411755	0	0.0129364	0.173794	0	0.0925055	0.0429419	0
934	1	4	1	1	1	52	760	945	[754,939,769,952]	265.8	-484.68			WT2_LACZ_1	2500	2761.84	2637	403229	208.775	0.961328	53.281	13.1539	19.5914	0.671414	59	59	4885.22	3448	713242	1	1.76883	250.244	0.97337	57.6114	15.5455	20.7103	208.775	0.961328	53.281	13.1539	19.5914	0.671414	0	0.00664643	0.208726	0	0.134263	0.0394204	0
935	1	4	1	1	1	53	794	950	[790,944,798,955]	304.56	-490.69			WT2_LACZ_1	2500	822.816	757	31267	54.3386	0.894511	29.2128	5.77389	10.93	0.528261	60	60	1012.13	978	38461	0	1.23008	107.247	0.88453	41.5036	8.37068	14.6968	54.3386	0.894511	29.2128	5.77389	10.93	0.528261	3.67957e-05	0	0.0260571	0.000980168	0.0148485	0.0160629	0.000906137
936	1	4	1	1	1	54	721	963	[714,953,727,971]	216.93	-504.94			WT2_LACZ_1	2500	2949.17	2601	401087	194.475	0.936529	52.7857	10.7623	20.7103	0.519658	61	61	1761.85	825	239611	1	0.597404	285.993	0.935451	64.0858	13.3713	24.1054	194.475	0.936529	52.7857	10.7623	20.7103	0.519658	0	0.0058491	0.180707	0	0.102649	0.0580091	0
937	1	4	1	1	1	55	1065	975	[1056,967,1074,983]	628.14	-519.99			WT2_LACZ_1	2500	1387.8	1350	201231	207.345	0.962341	53.0423	13.3713	19.5914	0.682509	62	62	523.359	511	75887	0	0.377114	336.042	0.963171	67.468	17.5882	23.7505	207.345	0.962341	53.0423	13.3713	19.5914	0.682509	0	0.00231774	0.0590453	0.00269986	0.0181153	0.0184085	0.00227504
938	1	4	1	1	1	56	726	974	[722,969,731,979]	223.13	-520.33			WT2_LACZ_1	2500	1283.37	1033	62885	70.0682	0.860309	34.4914	6.4554	13.1777	0.489872	63	63	691.898	582	33903	0	0.539127	110.107	0.848061	43.8617	9.65939	15.6604	70.0682	0.860309	34.4914	6.4554	13.1777	0.489872	0	0.000630919	0.0947187	0	0.0785103	0.049163	0
939	1	4	1	1	1	57	743	980	[738,974,747,984]	243.73	-525.56			WT2_LACZ_1	2500	908.291	841	49956	78.648	0.922679	34.072	7.69382	13.5365	0.568378	64	64	843.655	784	46401	0	0.928837	107.247	0.943786	38.8978	8.71194	14.2379	78.648	0.922679	34.072	7.69382	13.5365	0.568378	0	0.000472998	0.0643251	0.000525009	0.0414663	0.0314116	0.000436412
940	1	4	1	1	1	58	717	994	[713,990,721,1000]	212.69	-544.53			WT2_LACZ_1	2500	1038.57	862	47774	65.7783	0.944434	30.4421	6.4554	10.433	0.618746	65	65	538.457	539	24769	0	0.518462	102.957	0.960355	37.4543	9.38495	13.3012	65.7783	0.944434	30.4421	6.4554	10.433	0.618746	0	5.64601e-05	0.0462815	0	0.0392423	0.0308485	0
941	1	4	1	1	1	59	1026	1027	[1012,1013,1045,1043]	584.56	-583.46			WT2_LACZ_1	2500	1327.11	1295	234899	253.104	0.959705	58.7647	13.1539	22.2774	0.590461	66	66	588.695	572	104199	0	0.443591	1143.97	0.973333	123.183	32.2013	43.214	253.104	0.959705	58.7647	13.1539	22.2774	0.590461	0.00200359	0.00121519	0.101473	0.00546372	0.0150473	0.0135979	0.00652505
942	1	4	1	1	1	60	549	1043	[544,1038,556,1048]	12.17	-602.08			WT2_LACZ_1	2500	807.829	732	33121	58.6285	0.766761	35.3997	6.26135	11.5686	0.541236	67	67	432.268	426	17723	0	0.535099	114.397	0.810572	46.7758	8.71194	15.6756	58.6285	0.766761	35.3997	6.26135	11.5686	0.541236	0.000542069	0.000784865	0.0186898	0.00284072	0.00947074	0.0121543	0.00303304
943	1	4	1	1	1	61	1029	1056	[1017,1047,1042,1065]	585.53	-617.55			WT2_LACZ_1	2500	1693.21	1546	198106	167.306	0.995411	46.0636	12.9518	15.7893	0.820289	68	68	626.556	633	73307	0	0.370039	540.526	0.951212	86.6435	20.3366	34.0836	167.306	0.995411	46.0636	12.9518	15.7893	0.820289	0.000775387	0.000822152	0.158217	0.0108646	0.0396026	0.0286351	0.0105187
944	1	4	1	1	1	62	651	1071	[646,1067,655,1076]	133	-636.56			WT2_LACZ_1	2500	1121.47	951	67288	85.7978	0.984202	33.3625	8.37068	12.0944	0.692112	70	70	3235.83	2093	194150	1	2.88536	107.247	0.96845	37.9071	8.71194	13.1099	85.7978	0.984202	33.3625	8.37068	12.0944	0.692112	0	5.57924e-05	0.0909999	0	0.0509201	0.0490029	0
945	1	4	1	1	2	1	162	56	[129,41,177,71]	-1738.39	1857.97			WT2_LACZ_1	2500	1355.79	1336	203369	214.495	0.974408	53.281	12.9518	20.1113	0.644004	3	3	499.86	499	74979	0	0.368685	1249.79	0.804137	155.845	28.6178	64.0139	214.495	0.974408	53.281	12.9518	20.1113	0.644004	0.00337643	0.00337773	0.15519	0.0154711	0.0254467	0.0138065	0.017103
946	1	4	1	1	2	2	523	69	[519,63,527,75]	-1301.63	1843.35			WT2_LACZ_1	2500	815.898	766	48138	84.3679	0.727037	44.7855	7.69382	15.3234	0.502096	4	4	545.644	532	32193	0	0.668765	127.267	0.86863	46.0392	10.7623	17.0014	84.3679	0.727037	44.7855	7.69382	15.3234	0.502096	0	1.06761e-06	0.038419	9.72649e-05	0.0218311	0.0211987	8.72789e-05
947	1	4	1	1	2	3	193	78	[186,71,206,87]	-1693.91	1832.14			WT2_LACZ_1	2500	1501.09	1405	163619	155.866	0.991859	44.6201	11.7875	16.2886	0.723663	5	5	499.055	497	54397	0	0.332461	341.761	0.93408	70.1588	16.0186	26.7717	155.866	0.991859	44.6201	11.7875	16.2886	0.723663	1.02062e-05	0.000484237	0.0773154	0.00281802	0.0194277	0.0240601	0.00243928
948	1	4	1	1	2	4	98	79	[79,62,134,103]	-1803.64	1826.74			WT2_LACZ_1	2500	1390.75	1399	237818	244.524	0.979016	56.6207	14.0026	20.7103	0.676117	6	6	743.784	720	127187	0	0.534808	2147.81	0.74496	220.531	37.1075	70.4985	244.524	0.979016	56.6207	14.0026	20.7103	0.676117	0.00234239	0.00502178	0.120349	0.012452	0.0196138	0.0135458	0.013149
949	1	4	1	1	2	5	141	85	[122,69,157,103]	-1758.05	1824.91			WT2_LACZ_1	2500	1466.72	1482	217075	211.635	0.981578	52.538	13.1539	19.1701	0.686167	7	7	547.669	547	81055	0	0.373396	1204.03	0.900739	136.56	31.9266	43.4751	211.635	0.981578	52.538	13.1539	19.1701	0.686167	0.0027253	0.00235228	0.13475	0.00709142	0.0241155	0.01645	0.00859764
950	1	4	1	1	2	6	65	128	[50,116,84,148]	-1848.25	1769.31			WT2_LACZ_1	2500	1703.54	1594	197611	165.876	0.969406	47.0967	11.0525	18.0385	0.612713	8	8	575.991	572	66815	0	0.338114	1042.44	0.774831	147.715	25.112	49.4642	165.876	0.969406	47.0967	11.0525	18.0385	0.612713	0.00409523	0.00224423	0.178984	0.0122033	0.0385849	0.0313054	0.0143906
951	1	4	1	1	2	7	946	170	[902,156,962,188]	-811.57	1719.59			WT2_LACZ_1	2500	1944.13	1968	571573	420.409	0.973762	74.6429	19.324	27.175	0.711095	9	9	592.847	588	174297	0	0.304943	2086.32	0.879957	184.007	34.6785	75.6511	420.409	0.973762	74.6429	19.324	27.175	0.711095	0.00585463	0.00773204	0.207246	0.0313616	0.0555398	0.0243841	0.0340957
952	1	4	1	1	2	8	133	206	[117,192,144,215]	-1770.18	1681.58			WT2_LACZ_1	2500	809.311	797	132727	234.514	0.694739	78.139	10.7623	27.7204	0.388244	10	10	993.433	906	162923	0	1.2275	543.386	0.760333	108.681	16.0186	34.9075	234.514	0.694739	78.139	10.7623	27.7204	0.388244	0.00282515	0.0018098	0.0345857	0.0055174	0.00833095	0.00798748	0.00720681
953	1	4	1	1	2	9	279	214	[255,202,291,226]	-1598.09	1671.52			WT2_LACZ_1	2500	1464.33	1399	197684	193.045	0.972582	50.6417	12.9518	18.4696	0.701249	11	11	556.296	559	75100	0	0.379899	922.327	0.932272	115.479	27.5037	44.8397	193.045	0.972582	50.6417	12.9518	18.4696	0.701249	0.00511326	0.000785461	0.174282	0.010858	0.030262	0.0241249	0.013893
954	1	4	1	1	2	10	657	232	[646,220,670,257]	-1139.09	1644.67			WT2_LACZ_1	2500	2072.57	2202	476691	328.892	0.974329	65.9821	17.7103	23.442	0.755493	12	12	657.822	668	151299	0	0.317394	958.076	0.898279	122.15	27.5037	46.8593	328.892	0.974329	65.9821	17.7103	23.442	0.755493	0.00319185	0.00348616	0.265875	0.016321	0.0623317	0.0361744	0.0173741
955	1	4	1	1	2	11	489	235	[481,221,504,256]	-1339.18	1640.99			WT2_LACZ_1	2500	1438.21	1338	194158	193.045	0.963161	51.137	11.0525	20.0636	0.550872	13	13	637.815	649	86105	0	0.443479	694.962	0.854774	109.329	18.2641	46.5463	193.045	0.963161	51.137	11.0525	20.0636	0.550872	0.00444651	0.00400691	0.261801	0.0211053	0.0682726	0.0290735	0.0227995
956	1	4	1	1	2	12	962	251	[939,237,980,271]	-776.16	1625.01			WT2_LACZ_1	2500	1329.89	1327	203473	218.784	0.961752	54.5193	12.9518	20.584	0.629216	14	14	515.941	521	78939	0	0.387958	1063.89	0.8263	139.932	21.1716	58.3551	218.784	0.961752	54.5193	12.9518	20.584	0.629216	0.00653874	0.00232486	0.157516	0.0144041	0.0357082	0.0159359	0.0182209
957	1	4	1	1	2	13	513	264	[500,251,535,275]	-1309.86	1611.74			WT2_LACZ_1	2500	1446.1	1404	208238	205.915	0.959016	53.0423	12.9518	19.9572	0.648977	15	15	676.729	672	97449	0	0.467969	789.34	0.866666	114.917	23.2198	43.6587	205.915	0.959016	53.0423	12.9518	19.9572	0.648977	0.00608245	0.00512966	0.244284	0.0214161	0.0566913	0.0301091	0.0241913
958	1	4	1	1	2	14	955	270	[938,245,968,283]	-788.22	1607.72			WT2_LACZ_1	2500	1393.91	1321	193754	198.765	0.977326	51.137	12.9518	18.4696	0.701249	16	16	568.158	567	78974	0	0.407599	965.226	0.839464	131.195	25.6812	53.3704	198.765	0.977326	51.137	12.9518	18.4696	0.701249	0.00321308	0.00448228	0.175615	0.017274	0.0415567	0.0218635	0.0183343
959	1	4	1	1	2	15	42	279	[30,266,82,292]	-1863.33	1591.26			WT2_LACZ_1	2500	1586	1565	226798	204.485	0.943812	53.7094	13.1539	19.1701	0.686167	17	17	1877.69	1748	268509	1	1.18391	1291.26	0.780776	163.149	25.112	64.7762	204.485	0.943812	53.7094	13.1539	19.1701	0.686167	0.00381385	0.00404943	0.181359	0.0195102	0.0319287	0.0175262	0.0209634
960	1	4	1	1	2	16	322	286	[316,282,326,291]	-1542.73	1584.26			WT2_LACZ_1	2500	878.057	809	46537	75.7881	0.900969	34.2528	7.69382	12.7032	0.60566	18	18	628.396	565	33305	0	0.715667	115.827	0.957472	39.8459	8.71194	14.6931	75.7881	0.900969	34.2528	7.69382	12.7032	0.60566	0	0	0.0850718	0	0.0575367	0.044041	0
961	1	4	1	1	2	17	129	292	[110,273,158,308]	-1769.15	1581.01			WT2_LACZ_1	2500	1377.03	1384	212062	220.214	0.966396	54.4343	14.0026	19.9572	0.701631	19	19	533.162	531	82107	0	0.387184	1176.86	0.76791	158.364	27.6076	59.6149	220.214	0.966396	54.4343	14.0026	19.9572	0.701631	0.00337317	0.00350503	0.149542	0.0211031	0.0221742	0.0126975	0.021883
962	1	4	1	1	2	18	993	292	[981,281,1012,304]	-735.41	1576.72			WT2_LACZ_1	2500	1402.25	1416	179488	183.035	0.956852	50.1219	13.3713	17.1068	0.781636	20	20	539.789	543	69093	0	0.384945	819.369	0.927115	109.449	24.5496	43.1606	183.035	0.956852	50.1219	13.3713	17.1068	0.781636	0.00507095	0.00135144	0.174125	0.0111696	0.0330374	0.0260924	0.0140354
963	1	4	1	1	2	19	1001	317	[981,304,1015,334]	-733.67	1544.99			WT2_LACZ_1	2500	1315.25	1273	188081	204.485	0.980972	51.6748	13.3713	18.2408	0.733043	21	21	562.483	564	80435	0	0.427661	905.167	0.880453	121.133	23.2198	45.4316	204.485	0.980972	51.6748	13.3713	18.2408	0.733043	0.00559625	0.00418812	0.171553	0.017774	0.032466	0.0205755	0.0207106
964	1	4	1	1	2	20	107	368	[91,356,125,388]	-1800.02	1482.84			WT2_LACZ_1	2500	1546.12	1547	216457	200.195	0.995296	50.394	14.0026	17.8985	0.782334	22	22	786.007	770	110041	0	0.508373	929.477	0.873236	123.763	24.5496	47.042	200.195	0.995296	50.394	14.0026	17.8985	0.782334	0.0055583	0.00247526	0.181456	0.0181871	0.0303667	0.0182865	0.021036
965	1	4	1	1	2	21	429	390	[416,376,446,405]	-1412.83	1459.72			WT2_LACZ_1	2500	1454.26	1384	203597	200.195	0.958871	52.3084	14.0026	17.3256	0.808204	23	23	599.814	600	83974	0	0.412452	1026.71	0.947113	119.93	30.7455	39.4436	200.195	0.958871	52.3084	14.0026	17.3256	0.808204	0.00199851	0.0015136	0.159198	0.00671754	0.0294456	0.0267655	0.00755622
966	1	4	1	1	2	22	806	401	[783,390,824,413]	-964.46	1446.85			WT2_LACZ_1	2500	1841.73	1691	250475	194.475	0.994803	49.6935	12.9518	18.0385	0.718005	25	25	1646.28	1483	223894	1	0.893878	898.017	0.848951	125.131	25.5645	52.2453	194.475	0.994803	49.6935	12.9518	18.0385	0.718005	0.00159614	0.00314277	0.208606	0.0173903	0.0390169	0.0274741	0.0170689
967	1	4	1	1	2	23	99	406	[81,388,120,426]	-1808.88	1440.28			WT2_LACZ_1	2500	2116.75	2172	349264	235.944	0.990529	54.9721	15.5455	19.1701	0.810925	26	26	1723.99	1660	284459	1	0.814453	1422.81	0.921316	145.134	34.9328	48.7873	235.944	0.990529	54.9721	15.5455	19.1701	0.810925	0.00192319	0.00233777	0.142688	0.00916308	0.0214165	0.0187122	0.00972834
968	1	4	1	1	2	24	188	424	[174,397,199,437]	-1702.35	1425.96			WT2_LACZ_1	2500	1508.58	1500	221761	210.205	0.973667	52.7857	13.1539	18.8026	0.699579	27	27	700.98	712	103044	0	0.464662	913.747	0.807724	132.665	19.324	52.3748	210.205	0.973667	52.7857	13.1539	18.8026	0.699579	0.00354199	0.00244774	0.192609	0.0197466	0.0395756	0.0194585	0.020711
969	1	4	1	1	2	25	440	415	[420,404,464,439]	-1397.86	1427.5			WT2_LACZ_1	2500	1331.68	1259	217064	233.084	0.924195	58.5595	12.9518	22.7879	0.568361	28	28	638.393	644	104058	0	0.479389	896.587	0.720713	147.278	20.3366	65.6238	233.084	0.924195	58.5595	12.9518	22.7879	0.568361	0.00289655	0.00601548	0.223249	0.0273939	0.0599934	0.0204189	0.0277488
970	1	4	1	1	2	26	797	444	[773,431,813,459]	-977.71	1395.04			WT2_LACZ_1	2500	1296.17	1284	237200	261.683	0.95623	59.9695	14.9945	21.7594	0.689102	29	29	637.787	637	116715	0	0.492053	1181.15	0.932209	130.691	30.7455	50.7759	261.683	0.95623	59.9695	14.9945	21.7594	0.689102	0.00634292	0.00205581	0.179352	0.01362	0.0333676	0.022161	0.0176209
971	1	4	1	1	2	27	478	455	[463,438,492,474]	-1356.87	1382.29			WT2_LACZ_1	2500	1344.09	1309	228496	243.094	0.975994	56.6298	14.9945	19.5914	0.76536	30	30	569.788	576	96864	0	0.42392	1039.58	0.910191	125.575	30.2761	47.25	243.094	0.975994	56.6298	14.9945	19.5914	0.76536	0.00300018	0.00210181	0.163507	0.0125614	0.0285064	0.0187806	0.0137632
972	1	4	1	1	2	28	730	461	[716,446,743,475]	-1054.76	1376.62			WT2_LACZ_1	2500	1954.74	1881	271709	198.765	0.9909	50.4365	14.0026	18.0385	0.77626	31	31	3506.14	3300	487354	1	1.79366	906.597	0.948421	112.541	27.5037	42.1181	198.765	0.9909	50.4365	14.0026	18.0385	0.77626	0.00392764	0.000922359	0.212494	0.00905878	0.0455099	0.0328971	0.0113707
973	1	4	1	1	2	29	851	474	[837,461,865,489]	-910.38	1359.7			WT2_LACZ_1	2500	1362.35	1259	192091	201.625	0.984332	51.137	13.1539	18.0385	0.729212	32	32	511.461	512	72116	0	0.375426	936.626	0.961884	112.789	29.945	39.0394	201.625	0.984332	51.137	13.1539	18.0385	0.729212	0.00224714	0.00122303	0.156177	0.00710778	0.0212896	0.0252577	0.00809373
974	1	4	1	1	2	30	491	476	[478,463,511,490]	-1335.94	1355			WT2_LACZ_1	2500	1542.93	1468	200581	185.895	0.986517	48.9931	13.3713	17.379	0.769395	33	33	626.692	632	81470	0	0.40617	908.027	0.933728	114.402	28.2311	43.0693	185.895	0.986517	48.9931	13.3713	17.379	0.769395	0.00300241	0.00132671	0.16834	0.0106623	0.0286354	0.0225233	0.0120005
975	1	4	1	1	2	31	597	477	[584,465,611,495]	-1211.24	1352.77			WT2_LACZ_1	2500	1509.73	1490	206833	195.905	0.985406	50.3515	13.1539	17.436	0.754413	34	34	605.197	605	82912	0	0.400864	919.467	0.971126	110.687	27.8186	38.8546	195.905	0.985406	50.3515	13.1539	17.436	0.754413	0.00666806	0.000812864	0.18442	0.0103722	0.0282728	0.0260991	0.0148663
976	1	4	1	1	2	32	691	483	[623,467,714,518]	-1125.71	1336.26			WT2_LACZ_1	2500	2986.85	3192	570488	273.123	0.979713	59.7978	15.5455	20.3079	0.765491	35	35	680.665	688	130007	0	0.227887	3133.05	0.718127	276.304	32.1583	117.046	273.123	0.979713	59.7978	15.5455	20.3079	0.765491	0.00388191	0.00752717	0.153591	0.0247688	0.0414947	0.0138246	0.0260808
977	1	4	1	1	2	33	836	509	[822,488,849,529]	-927.8	1317.42			WT2_LACZ_1	2500	1396.42	1435	244373	250.244	0.969916	57.8166	14.9945	20.7473	0.72272	36	36	1156.47	1079	202382	0	0.828168	1279.82	0.93386	135.799	31.027	52.5733	250.244	0.969916	57.8166	14.9945	20.7473	0.72272	0.00309248	0.00169396	0.142255	0.00963834	0.0263229	0.0185015	0.0113388
978	1	4	1	1	2	34	694	517	[678,505,709,531]	-1097.71	1307.63			WT2_LACZ_1	2500	1385.82	1361	189857	195.905	0.953998	52.0092	13.3713	18.0385	0.741262	37	37	534.453	530	73220	0	0.385659	929.477	0.947447	114.069	28.4257	39.1744	195.905	0.953998	52.0092	13.3713	18.0385	0.741262	0.00267229	0.00209029	0.143474	0.00714732	0.0265982	0.0238555	0.00855471
979	1	4	1	1	2	35	555	533	[544,522,574,547]	-1258.91	1288.42			WT2_LACZ_1	2500	1361.25	1296	190575	200.195	0.981651	51.0945	13.3713	17.436	0.76688	38	38	585	587	81900	0	0.429752	779.33	0.920044	107.562	22.9829	38.8343	200.195	0.981651	51.0945	13.3713	17.436	0.76688	0.00332321	0.00403875	0.195119	0.0129071	0.0354236	0.0270572	0.01427
980	1	4	1	1	2	36	792	532	[778,517,812,548]	-978.02	1288.91			WT2_LACZ_1	2500	1538.03	1331	187640	174.456	0.985573	47.5071	11.7875	17.8985	0.658572	39	39	632.172	627	77125	0	0.411026	845.109	0.824855	124.935	21.1716	51.8645	174.456	0.985573	47.5071	11.7875	17.8985	0.658572	0.00187946	0.00543611	0.192325	0.0188225	0.0398058	0.0253729	0.0185933
981	1	4	1	1	2	37	680	538	[669,526,699,555]	-1112.79	1280.85			WT2_LACZ_1	2500	1513.15	1450	167960	158.726	0.973698	45.8675	11.7875	16.1629	0.729292	40	40	578.703	586	64236	0	0.382448	846.539	0.869857	118.572	25.5645	41.7823	158.726	0.973698	45.8675	11.7875	16.1629	0.729292	0.0032725	0.00617136	0.16196	0.0155073	0.0362123	0.0248086	0.016644
982	1	4	1	1	2	38	543	558	[530,544,562,569]	-1275.36	1261.44			WT2_LACZ_1	2500	1496.96	1472	200593	191.615	0.991555	49.4884	14.0026	17.379	0.805721	41	41	625.164	628	83772	0	0.417622	816.509	0.890795	113.712	24.5496	45.0118	191.615	0.991555	49.4884	14.0026	17.379	0.805721	0.00518456	0.00349216	0.185678	0.0129168	0.0415158	0.0271948	0.0156524
983	1	4	1	1	2	39	428	573	[407,559,447,587]	-1412.83	1242.3			WT2_LACZ_1	2500	1497.15	1413	196126	187.325	0.985323	49.2407	12.9518	16.5076	0.784593	42	42	652.389	655	85463	0	0.435756	1082.48	0.820655	142.12	26.8801	50.7759	187.325	0.985323	49.2407	12.9518	16.5076	0.784593	0.00480536	0.00430338	0.175151	0.0159685	0.0330444	0.0279266	0.0183092
984	1	4	1	1	2	40	898	590	[884,573,912,605]	-854.09	1221.69			WT2_LACZ_1	2500	1422.36	1347	214776	215.925	0.965725	53.939	13.1539	19.5914	0.671414	43	43	814.656	722	123013	0	0.57275	1091.06	0.964127	121.449	31.3907	41.9335	215.925	0.965725	53.939	13.1539	19.5914	0.671414	0.00513248	0.00109005	0.161959	0.00831185	0.0327319	0.027758	0.0116847
985	1	4	1	1	2	41	494	586	[482,574,509,600]	-1336.11	1226.29			WT2_LACZ_1	2500	1521.67	1393	193252	181.605	0.925826	51.5989	13.3713	19.2662	0.694029	44	44	659.724	651	83785	0	0.433553	756.451	0.93114	104.708	24.8928	38.4259	181.605	0.925826	51.5989	13.3713	19.2662	0.694029	0.00556688	0.00191731	0.199351	0.00981306	0.0405357	0.0356037	0.0135287
986	1	4	1	1	2	42	289	677	[277,650,303,693]	-1581.25	1123.3			WT2_LACZ_1	2500	1362.14	1400	201596	211.635	0.951555	54.1957	14.0026	19.6623	0.712155	45	45	616.034	618	91173	0	0.452256	1088.2	0.860848	135.842	23.5929	54.4375	211.635	0.951555	54.1957	14.0026	19.6623	0.712155	0.00469928	0.00309709	0.127872	0.0155603	0.0231496	0.0147469	0.017952
987	1	4	1	1	2	43	103	693	[87,680,115,707]	-1804.14	1097.52			WT2_LACZ_1	2500	1547.1	1513	177917	164.446	0.987778	46.0211	12.9518	15.4325	0.839252	46	46	561.226	568	64541	0	0.362759	833.669	0.913422	112.055	27.5037	37.8796	164.446	0.987778	46.0211	12.9518	15.4325	0.839252	0.00160519	0.00422794	0.153458	0.0103292	0.0335289	0.0256492	0.010403
988	1	4	1	1	2	44	280	696	[269,670,299,726]	-1591.35	1087.61			WT2_LACZ_1	2500	1406.04	1453	233402	237.374	0.97311	56.1254	13.3713	20.8325	0.641848	47	47	1436.79	1377	238507	0	1.02187	1342.74	0.71563	181.515	23.2198	70.0965	237.374	0.97311	56.1254	13.3713	20.8325	0.641848	0.00431161	0.00344962	0.12686	0.0182162	0.0206661	0.0127547	0.0201278
989	1	4	1	1	2	45	124	692	[115,684,133,714]	-1778.3	1092.07			WT2_LACZ_1	2500	1664.17	1571	179730	154.436	0.986359	44.6626	11.0279	15.8839	0.694282	48	48	624.833	625	67482	0	0.375463	600.585	0.896047	96.953	20.3288	38.9147	154.436	0.986359	44.6626	11.0279	15.8839	0.694282	0.00514979	0.00193268	0.203728	0.0132826	0.0534142	0.0386901	0.0158279
990	1	4	1	1	2	46	92	713	[76,701,105,724]	-1818.66	1076.57			WT2_LACZ_1	2500	1531.39	1482	183767	171.596	0.953285	48.7119	11.1709	18.4805	0.604469	49	49	591.858	596	71023	0	0.386484	634.904	0.902456	98.9767	21.1716	36.1914	171.596	0.953285	48.7119	11.1709	18.4805	0.604469	0.00470366	0.00383016	0.201491	0.0128057	0.0550496	0.0347511	0.0153447
991	1	4	1	1	2	47	113	718	[95,706,135,733]	-1791.92	1065.05			WT2_LACZ_1	2500	1638.75	1548	193373	168.736	0.989021	46.5589	11.7875	16.5076	0.714062	50	50	629.008	633	74223	0	0.383833	915.177	0.828959	129.367	25.5645	49.4109	168.736	0.989021	46.5589	11.7875	16.5076	0.714062	0.00312622	0.00260348	0.169317	0.0134945	0.0427853	0.0282159	0.0147676
992	1	4	1	1	2	48	649	732	[621,705,664,749]	-1153.13	1051.81			WT2_LACZ_1	2500	1841.12	1891	329560	255.964	0.979499	57.9015	14.4215	21.1501	0.681862	51	51	2157.13	2213	386127	1	1.17164	1580.11	0.825338	170.733	31.5786	64.7323	255.964	0.979499	57.9015	14.4215	21.1501	0.681862	0.00400501	0.00326594	0.14311	0.0154148	0.0227045	0.0115838	0.017311
993	1	4	1	1	2	49	250	823	[244,818,258,829]	-1626.6	942.27			WT2_LACZ_1	2500	2004.25	1653	190404	135.847	0.955789	43.2282	10.7623	15.7985	0.681224	52	52	626.505	606	59518	0	0.312588	188.755	0.970217	50.1979	12.7436	18.0538	135.847	0.955789	43.2282	10.7623	15.7985	0.681224	0	0.00066577	0.144378	0	0.0824806	0.0524601	0
994	1	4	1	1	2	50	468	866	[452,853,483,880]	-1365.63	891.39			WT2_LACZ_1	2500	1466.2	1293	195004	190.185	0.979725	49.8987	12.9518	16.8357	0.769306	53	53	620.857	625	82574	0	0.423448	846.539	0.927666	111.183	26.8801	39.7368	190.185	0.979725	49.8987	12.9518	16.8357	0.769306	0.00579532	0.00261084	0.177641	0.013102	0.040817	0.0308304	0.016514
995	1	4	1	1	2	51	1066	869	[1060,863,1073,877]	-651.81	886.68			WT2_LACZ_1	2500	1742.55	1669	242215	198.765	0.986885	50.6417	13.3713	17.8985	0.747062	54	54	535.914	534	74492	0	0.307545	234.514	0.983094	55.2198	14.9945	19.5197	198.765	0.986885	50.6417	13.3713	17.8985	0.747062	0	0	0.101113	0	0.0754839	0.0320795	0
996	1	4	1	1	2	52	1046	878	[1040,870,1052,886]	-676.05	876.16			WT2_LACZ_1	2500	1436.48	1428	208289	207.345	0.953437	53.5377	12.7436	20.3079	0.627517	55	55	532.014	529	77142	0	0.37036	224.504	0.953333	55.7151	12.9518	22.269	207.345	0.953437	53.5377	12.7436	20.3079	0.627517	0	0.000368967	0.0830705	9.10863e-05	0.0513709	0.0361279	8.86768e-05
997	1	4	1	1	2	53	507	891	[493,878,523,904]	-1320.36	861.69			WT2_LACZ_1	2500	1508.72	1414	208204	197.335	0.975425	51.052	13.1539	18.0862	0.727289	56	56	763.377	744	105346	0	0.505975	906.597	0.913944	116.786	27.769	42.588	197.335	0.975425	51.052	13.1539	18.0862	0.727289	0.0048863	0.00127707	0.163619	0.00984114	0.0316019	0.0300272	0.0128692
998	1	4	1	1	2	54	1012	904	[1006,898,1018,913]	-716.4	843.55			WT2_LACZ_1	2500	2222.14	2256	304433	195.905	0.984575	50.394	14.0026	17.6525	0.793236	57	57	674.635	627	92425	0	0.303597	231.654	0.985159	54.7669	14.9945	19.9572	195.905	0.984575	50.394	14.0026	17.6525	0.793236	0	0	0.155376	0	0.105546	0.0537064	0
999	1	4	1	1	2	55	1056	925	[1050,919,1064,931]	-662.42	820.41			WT2_LACZ_1	2500	2175.53	2110	311101	204.485	0.996945	50.8469	14.0026	17.436	0.803088	58	58	615.476	600	88013	0	0.282908	225.934	0.986301	54.024	14.9945	18.9752	204.485	0.996945	50.8469	14.0026	17.436	0.803088	0	0	0.147784	0	0.110275	0.0461317	0
1000	1	4	1	1	2	56	655	933	[649,927,662,939]	-1143.14	811.33			WT2_LACZ_1	2500	1637.35	1537	198119	173.026	0.99712	46.7641	12.9518	16.2886	0.795142	59	59	559.066	549	67647	0	0.341446	213.065	0.993451	52.0852	14.4215	18.4696	173.026	0.99712	46.7641	12.9518	16.2886	0.795142	0	0.000178577	0.103601	0	0.0737211	0.0379583	0
1001	1	4	1	1	2	57	70	981	[45,973,88,989]	-1846.3	754.05			WT2_LACZ_1	2500	1508.93	1433	194652	184.465	0.92497	52.0517	10.7623	21.1156	0.509684	60	60	600.721	609	77493	0	0.39811	827.949	0.824214	123.756	20.2621	53.3062	184.465	0.92497	52.0517	10.7623	21.1156	0.509684	0.00679367	0.00246141	0.173895	0.0200789	0.0371401	0.0174545	0.02394
1002	1	4	1	1	2	58	738	1054	[732,1049,746,1061]	-1043.47	664.95			WT2_LACZ_1	2500	1599.64	1450	161564	144.426	0.9801	43.4668	10.9095	16.2886	0.669762	62	62	592.465	578	59839	0	0.370373	187.325	0.939519	51.6414	11.7875	20.0636	144.426	0.9801	43.4668	10.9095	16.2886	0.669762	0	0	0.0939118	0.000688537	0.0584446	0.0396087	0.00058943
1003	1	4	1	1	2	59	982	1053	[968,1035,997,1071]	-752.14	667.48			WT2_LACZ_1	2500	1265.74	1269	201253	227.364	0.980429	54.5193	14.0026	19.6609	0.712207	63	63	571.509	569	90870	0	0.451521	1081.05	0.884032	131.844	28.9289	44.6602	227.364	0.980429	54.5193	14.0026	19.6609	0.712207	0.00781156	0.0035193	0.168007	0.0146851	0.0276982	0.0252033	0.0196058
1004	1	4	1	1	3	1	251	25	[231,12,269,45]	-344.77	1894.55			WT2_LACZ_1	2500	1434.84	1375	209487	208.775	0.965653	53.0423	13.1539	19.5914	0.671414	2	2	633.014	621	92420	0	0.441173	1112.51	0.887608	133.21	25.5645	48.4603	208.775	0.965653	53.0423	13.1539	19.5914	0.671414	0.00412449	0.00210871	0.148388	0.0115195	0.0253733	0.0187032	0.0137353
1005	1	4	1	1	3	2	749	32	[735,17,768,46]	253.3	1889.27			WT2_LACZ_1	2500	1502.39	1431	190804	181.605	0.971663	49.1648	12.9518	16.1629	0.801328	3	3	550.48	559	69911	0	0.366402	1112.51	0.960519	123.098	32.8654	42.7266	181.605	0.971663	49.1648	12.9518	16.1629	0.801328	0.00245528	0.00172939	0.0995086	0.00707615	0.0155967	0.0151155	0.00833164
1006	1	4	1	1	3	3	294	42	[281,27,308,63]	-293.79	1873.32			WT2_LACZ_1	2500	1387.51	1313	191476	197.335	0.947071	52.5805	11.513	19.5197	0.589815	4	4	555.384	558	76643	0	0.400275	902.307	0.891892	119.391	23.5929	49.0464	197.335	0.947071	52.5805	11.513	19.5197	0.589815	0.00192255	0.000832616	0.159091	0.0109878	0.031083	0.0192689	0.0113841
1007	1	4	1	1	3	4	687	66	[671,21,704,90]	179	1857.65			WT2_LACZ_1	2500	1643.86	1661	346854	301.722	0.97145	63.3853	16.1861	24.1054	0.671472	5	5	564.436	571	119096	0	0.343361	1778.88	0.732339	204.157	25.5645	88.5213	301.722	0.97145	63.3853	16.1861	24.1054	0.671472	0.00299993	0.00185138	0.0946203	0.0103553	0.0190109	0.00874093	0.0117933
1008	1	4	1	1	3	5	741	52	[729,44,761,62]	244.93	1863.74			WT2_LACZ_1	2500	1358.59	1298	199713	210.205	0.964615	53.281	13.1539	19.1701	0.686167	6	6	553.721	560	81397	0	0.40757	584.855	0.828739	103.445	18.5665	40.6063	210.205	0.964615	53.281	13.1539	19.1701	0.686167	0.00269409	0.00307014	0.10242	0.00858097	0.0310206	0.0147394	0.00997075
1009	1	4	1	1	3	6	364	46	[349,33,377,88]	-212.65	1860.36			WT2_LACZ_1	2500	1533.76	1584	233132	217.355	0.977732	53.4527	14.0026	18.9752	0.737944	7	7	1827.44	1871	277771	1	1.19148	1447.12	0.774344	174.15	27.9663	69.3693	217.355	0.977732	53.4527	14.0026	18.9752	0.737944	0.00257654	0.00354963	0.129123	0.0142269	0.0271094	0.0136817	0.0151351
1010	1	4	1	1	3	7	709	63	[698,48,733,79]	207.16	1852.18			WT2_LACZ_1	2500	1605.99	1355	168629	150.146	0.926995	46.8581	10.9095	16.9142	0.644991	8	8	532.038	531	55864	0	0.331283	899.447	0.728903	145.856	23.5929	44.5908	150.146	0.926995	46.8581	10.9095	16.9142	0.644991	0.00151469	0.00385082	0.0449721	0.00603031	0.0100369	0.00706697	0.00669051
1011	1	4	1	1	3	8	731	84	[697,47,772,106]	234.42	1832.34			WT2_LACZ_1	2500	1425.5	1496	523159	524.797	0.945745	85.867	22.473	29.088	0.772587	9	9	542.109	537	198954	0	0.380294	2758.4	0.684566	271.968	43.5294	100.933	524.797	0.945745	85.867	22.473	29.088	0.772587	0.00317969	0.00252318	0.0591903	0.00940661	0.00935266	0.00709484	0.0112072
1012	1	4	1	1	3	9	819	115	[806,105,859,127]	346.21	1789.27			WT2_LACZ_1	2500	1558.44	1503	194805	178.745	0.982256	48.2501	12.9518	18.0385	0.718005	10	10	572.816	573	71602	0	0.367557	1043.87	0.744993	153.736	20.8857	64.8709	178.745	0.982256	48.2501	12.9518	18.0385	0.718005	0.00290235	0.00229658	0.125673	0.0188784	0.0263007	0.0116816	0.0198391
1013	1	4	1	1	3	10	833	165	[812,149,850,186]	350.55	1729.44			WT2_LACZ_1	2500	1336.86	1281	212561	227.364	0.968578	55.1863	14.4215	18.8064	0.766839	11	11	558.321	553	88773	0	0.417635	1141.11	0.824212	145.288	25.6812	51.3568	227.364	0.968578	55.1863	14.4215	18.8064	0.766839	0.00484482	0.00296809	0.104661	0.0140674	0.0157953	0.0110079	0.0167692
1014	1	4	1	1	3	11	496	205	[485,194,531,217]	-43.25	1684.14			WT2_LACZ_1	2500	1937.81	1929	284858	210.205	0.969732	52.9998	12.9518	19.4219	0.666866	12	12	623.082	610	91593	0	0.321539	986.675	0.78199	142.394	24.5496	57.4982	210.205	0.969732	52.9998	12.9518	19.4219	0.666866	0.0038042	0.00469032	0.199753	0.0251636	0.0503212	0.0194429	0.0264466
1015	1	4	1	1	3	12	377	265	[366,241,392,286]	-191.82	1614.14			WT2_LACZ_1	2500	1236.68	1208	211473	244.524	0.928841	59.6794	13.3713	21.451	0.62334	13	13	524.497	521	89689	0	0.424116	1219.76	0.827419	149.629	25.112	57.6881	244.524	0.928841	59.6794	13.3713	21.451	0.62334	0.00294931	0.00177483	0.120022	0.0128145	0.020914	0.0115696	0.014057
1016	1	4	1	1	3	13	677	265	[664,247,696,281]	166.51	1609.03			WT2_LACZ_1	2500	1622.14	1660	280630	247.384	0.972691	57.3212	14.4215	21.8363	0.660436	14	14	2661.25	2613	460396	1	1.64058	1035.29	0.916417	124.464	27.769	47.9452	247.384	0.972691	57.3212	14.4215	21.8363	0.660436	0.00247596	0.00146467	0.105237	0.00753413	0.0168808	0.0126682	0.00879714
1017	1	4	1	1	3	14	719	266	[673,241,747,300]	214.97	1606.45			WT2_LACZ_1	2500	1340.3	1373	351159	374.651	0.962298	71.3031	18.0966	26.0578	0.694479	15	15	573.664	577	150300	0	0.428011	3160.22	0.751822	265.063	44.9866	105.135	374.651	0.962298	71.3031	18.0966	26.0578	0.694479	0.00235527	0.00271193	0.0719933	0.0098445	0.0147629	0.0067318	0.0110284
1018	1	4	1	1	3	15	422	270	[391,257,433,298]	-151.39	1593.33			WT2_LACZ_1	2500	1368.12	1322	201113	210.205	0.951349	54.024	12.7436	20.1113	0.633652	16	16	590.231	596	86764	0	0.431419	1136.82	0.787528	151.77	19.4864	63.3292	210.205	0.951349	54.024	12.7436	20.1113	0.633652	0.00260476	0.00242197	0.121772	0.0134002	0.0247504	0.0108845	0.0144441
1019	1	4	1	1	3	16	846	300	[832,286,866,317]	368.5	1568.84			WT2_LACZ_1	2500	1355.68	1303	208775	220.214	0.99658	52.7857	14.9945	18.0385	0.831245	17	17	562.714	566	86658	0	0.415078	1081.05	0.919654	126.737	29.945	42.4773	220.214	0.99658	52.7857	14.9945	18.0385	0.831245	0.00248256	0.00281458	0.109779	0.00922946	0.0142078	0.0132185	0.010308
1020	1	4	1	1	3	17	922	337	[912,324,935,358]	460.1	1518.7			WT2_LACZ_1	2500	1556.43	1476	186772	171.596	0.977276	47.5161	12.7436	16.9142	0.753425	18	18	571.558	584	68587	0	0.367223	772.181	0.909607	108.296	21.1716	42.9423	171.596	0.977276	47.5161	12.7436	16.9142	0.753425	0.00278436	0.00128454	0.140356	0.0116843	0.0267757	0.0191998	0.0127374
1021	1	4	1	1	3	18	339	353	[334,348,346,358]	-238.53	1504.75			WT2_LACZ_1	2500	1676.45	1557	149204	127.267	0.980314	40.7941	11.0279	14.2379	0.774546	19	19	567.584	575	50515	0	0.338563	161.586	0.993353	45.3631	12.9518	15.8839	127.267	0.980314	40.7941	11.0279	14.2379	0.774546	0	0	0.13954	0	0.100397	0.0555397	0
1022	1	4	1	1	3	19	1018	361	[1005,347,1042,372]	578.47	1498.37			WT2_LACZ_1	2500	1459.97	1412	198556	194.475	0.957901	51.6079	13.3713	17.3256	0.771766	20	20	535.022	541	72763	0	0.366461	880.858	0.893889	117.699	23.5929	48.3801	194.475	0.957901	51.6079	13.3713	17.3256	0.771766	0.00182048	0.00199058	0.116183	0.011417	0.0200508	0.0132018	0.0118359
1023	1	4	1	1	3	20	1036	379	[1017,365,1052,393]	593.39	1473.94			WT2_LACZ_1	2500	1441.65	1406	190298	188.755	0.989931	49.1982	12.9518	17.379	0.745255	21	21	518.636	522	68460	0	0.359752	1018.13	0.953342	118.648	30.3252	44.6775	188.755	0.989931	49.1982	12.9518	17.379	0.745255	0.00197589	0.00172621	0.0942097	0.00734859	0.014328	0.0125881	0.00823481
1024	1	4	1	1	3	21	402	400	[363,365,416,415]	-176.49	1458.63			WT2_LACZ_1	2500	1319.96	1294	194034	210.205	0.964615	53.281	12.7436	20.584	0.619102	22	22	539.299	535	79277	0	0.408573	1271.24	0.67104	188.352	21.1716	83.2627	210.205	0.964615	53.281	12.7436	20.584	0.619102	0.00226526	0.00436987	0.133845	0.0194015	0.0342305	0.0100677	0.0200768
1025	1	4	1	1	3	22	14	433	[8,427,21,438]	-628.02	1409.9			WT2_LACZ_1	2500	773.734	734	49519	91.5177	0.733574	46.2289	7.69382	15.2735	0.503735	23	23	668	629	42752	0	0.863345	158.726	0.83482	53.4978	11.0525	16.2886	91.5177	0.733574	46.2289	7.69382	15.2735	0.503735	0.000489329	0.000524654	0.0270738	0.00103378	0.0170144	0.0152472	0.00131204
1026	1	4	1	1	3	23	82	432	[76,426,89,440]	-546.48	1408.69			WT2_LACZ_1	2500	1556.77	1503	185256	170.166	0.918838	50.3271	11.7875	16.8357	0.700149	24	24	720.672	611	85760	0	0.462927	233.084	0.976464	55.4249	14.4215	19.1701	170.166	0.918838	50.3271	11.7875	16.8357	0.700149	0	0.000712614	0.10185	0.000624776	0.0606475	0.0318576	0.000538391
1027	1	4	1	1	3	24	1036	437	[1017,412,1050,457]	593.77	1406.22			WT2_LACZ_1	2500	1627.37	1613	240851	211.635	0.967119	53.3235	12.9518	19.5197	0.663522	25	25	2268.13	2043	335683	1	1.39374	1168.28	0.818852	147.97	24.489	60.8452	211.635	0.967119	53.3235	12.9518	19.5197	0.663522	0.00418824	0.00331406	0.127969	0.0155889	0.0230254	0.0128109	0.0174837
1028	1	4	1	1	3	25	691	472	[685,466,701,478]	182.71	1362.88			WT2_LACZ_1	2500	1663.97	1499	181373	155.866	0.931408	47.5161	10.9095	18.4696	0.590675	26	26	574.56	554	62627	0	0.345294	221.644	0.93548	56.4156	12.7436	22.7471	155.866	0.931408	47.5161	10.9095	18.4696	0.590675	0.000125105	0.00124823	0.0888866	0.00414226	0.0553244	0.0299706	0.00387001
1029	1	4	1	1	3	26	766	493	[756,470,778,504]	272.53	1340.88			WT2_LACZ_1	2500	1243.3	1230	414018	476.178	0.946619	81.7174	21.5615	27.415	0.786485	27	27	536.312	532	178592	0	0.431363	683.523	0.721966	128.37	22.8463	46.9394	476.178	0.946619	81.7174	21.5615	27.415	0.786485	0.00205124	0.00036586	0.0348428	0.00401286	0.0171753	0.00973812	0.00531678
1030	1	4	1	1	3	27	663	489	[658,484,670,494]	148.88	1342.01			WT2_LACZ_1	2500	1974.33	1769	155972	112.967	0.986623	38.1883	9.65939	14.2379	0.678428	28	28	625.646	624	49426	0	0.31689	168.736	0.984682	46.7641	11.7875	16.5076	112.967	0.986623	38.1883	9.65939	14.2379	0.678428	0	0	0.146513	0	0.110687	0.0619043	0
1031	1	4	1	1	3	28	567	521	[563,517,574,527]	34.58	1303.11			WT2_LACZ_1	2500	2181.49	1757	161430	105.817	0.980321	37.1976	8.71194	13.116	0.664224	29	29	651.027	642	48176	0	0.298433	142.996	0.980824	43.2192	10.7623	15.7985	105.817	0.980321	37.1976	8.71194	13.116	0.664224	0	0	0.168392	0	0.126324	0.0755041	0
1032	1	4	1	1	3	29	297	530	[292,525,303,537]	-289.42	1291.68			WT2_LACZ_1	2500	1909.72	1856	181423	135.847	0.991037	41.6907	10.7623	15.2116	0.707506	30	30	642.042	609	60994	0	0.336198	175.886	0.993897	47.3019	12.7436	16.9142	135.847	0.991037	41.6907	10.7623	15.2116	0.707506	0	0	0.157614	0	0.118213	0.0600809	0
1033	1	4	1	1	3	30	264	544	[258,538,271,551]	-329.08	1275.39			WT2_LACZ_1	2500	2293.82	2231	275259	171.596	0.99209	46.8066	11.7875	16.8357	0.700149	31	31	639.767	617	76772	0	0.278908	214.495	0.98739	52.5805	14.0026	18.4696	171.596	0.99209	46.8066	11.7875	16.8357	0.700149	0	0	0.180085	0	0.135532	0.0576535	0
1034	1	4	1	1	3	31	749	547	[740,541,755,558]	248.71	1269.52			WT2_LACZ_1	2500	2353.77	2255	327174	198.765	0.9251	54.024	11.0525	22.4096	0.493201	32	32	604.741	603	84059	0	0.256924	278.843	0.933266	63.4278	12.9518	25.4652	198.765	0.9251	54.024	11.0525	22.4096	0.493201	0	0	0.149063	0	0.108769	0.0475844	0
1035	1	4	1	1	3	32	606	554	[601,547,612,565]	80.16	1262.01			WT2_LACZ_1	2500	1437.97	1403	191250	190.185	0.965351	50.6417	11.7875	19.5914	0.601666	33	33	519.211	526	69055	0	0.361072	230.224	0.925666	58.1067	12.9518	24.1054	190.185	0.965351	50.6417	11.7875	19.5914	0.601666	0	0	0.0803251	0.000923955	0.0597013	0.0283134	0.000843101
1036	1	4	1	1	3	33	292	566	[286,562,298,572]	-296.16	1248.77			WT2_LACZ_1	2500	1903.47	1636	154181	115.827	0.97483	39.1364	9.38495	15.0043	0.625484	34	34	533.593	535	43221	0	0.280326	148.716	0.978776	44.1673	10.7623	16.9142	115.827	0.97483	39.1364	9.38495	15.0043	0.625484	0	0	0.146255	0	0.123932	0.0567752	0
1037	1	4	1	1	3	34	473	640	[467,634,479,647]	-79.41	1161.33			WT2_LACZ_1	2500	1564.18	1489	186137	170.166	0.988845	46.7641	11.7875	17.436	0.676043	35	35	573.059	583	68194	0	0.366365	203.055	0.987817	51.137	14.0026	18.4696	170.166	0.988845	46.7641	11.7875	17.436	0.676043	0	0	0.11312	0	0.0798604	0.0383657	0
1038	1	4	1	1	3	35	236	649	[231,644,241,657]	-363.1	1148.76			WT2_LACZ_1	2500	1744.53	1636	169219	138.707	0.988661	42.2285	10.7623	15.369	0.70026	36	36	562.402	561	54553	0	0.322381	165.876	0.970095	47.0633	11.7875	17.0614	138.707	0.988661	42.2285	10.7623	15.369	0.70026	0	0	0.143967	0	0.107901	0.0530046	0
1039	1	4	1	1	3	36	512	664	[507,658,517,672]	-32.76	1131.44			WT2_LACZ_1	2500	1647.25	1479	168020	145.856	0.964837	44.3725	9.65939	17.379	0.555809	37	37	538.098	537	54886	0	0.326663	171.596	0.957317	48.5068	11.7875	18.8026	145.856	0.964837	44.3725	9.65939	17.379	0.555809	0	0	0.126755	0	0.0992965	0.0404691	0
1040	1	4	1	1	3	37	547	675	[536,666,558,685]	8.81	1119.06			WT2_LACZ_1	2500	1954.15	2163	611648	447.579	0.958549	78.2394	19.2538	28.7327	0.670102	38	38	535.444	533	167594	0	0.274004	493.338	0.973625	80.8696	19.324	30.4015	447.579	0.958549	78.2394	19.2538	28.7327	0.670102	0	0.000782249	0.119231	0	0.105443	0.0228158	0
1041	1	4	1	1	3	38	614	672	[609,667,620,679]	89.41	1121.97			WT2_LACZ_1	2500	1755.87	1590	159784	130.127	0.967976	41.7757	9.65939	16.2886	0.593014	39	39	595.846	589	54222	0	0.339346	163.016	0.976416	46.3538	10.9095	17.379	130.127	0.967976	41.7757	9.65939	16.2886	0.593014	0	0	0.140067	0	0.113704	0.0534044	0
1042	1	4	1	1	3	39	37	679	[31,673,43,687]	-600.81	1113.84			WT2_LACZ_1	2500	1719.45	1595	159909	132.987	0.979551	41.7332	9.65939	15.0043	0.643775	40	40	539.86	549	50207	0	0.313972	200.195	0.980835	51.137	13.3713	18.2408	132.987	0.979551	41.7332	9.65939	15.0043	0.643775	0	0	0.103492	0	0.0645637	0.0412453	0
1043	1	4	1	1	3	40	602	688	[595,682,610,695]	75.16	1103.54			WT2_LACZ_1	2500	1726.45	1447	181277	150.146	0.953234	45.5683	10.7623	17.8985	0.601296	41	41	656.581	655	68941	0	0.380307	220.214	0.960527	54.7669	12.9518	20.3079	150.146	0.953234	45.5683	10.7623	17.8985	0.601296	0	0.00141425	0.103486	0.00123876	0.0656091	0.039058	0.00106348
1044	1	4	1	1	3	41	536	697	[522,685,552,710]	-3.09	1092.55			WT2_LACZ_1	2500	1282.71	1258	215496	240.234	0.954259	57.5779	14.9945	19.6609	0.762655	42	42	540.81	543	90856	0	0.421613	875.138	0.936295	112.003	26.8247	38.9765	240.234	0.954259	57.5779	14.9945	19.6609	0.762655	0.00553937	0.00152579	0.119794	0.00806675	0.0221105	0.0159373	0.0118999
1045	1	4	1	1	3	42	568	706	[563,701,577,712]	36.81	1081.81			WT2_LACZ_1	2500	1410.23	1342	173458	175.886	1.00003	47.0118	12.9518	16.4222	0.788676	43	43	528.171	519	64965	0	0.374529	198.765	0.9909	50.4365	13.1539	18.4918	175.886	1.00003	47.0118	12.9518	16.4222	0.788676	0	0	0.112198	0	0.0742893	0.0427059	0
1046	1	4	1	1	3	43	922	818	[916,812,928,826]	457.55	947.4			WT2_LACZ_1	2500	1555.28	1530	192855	177.316	0.960118	49.1648	12.7436	17.0614	0.746925	44	44	520.315	517	64519	0	0.334547	228.794	0.993305	53.9815	14.9945	19.1701	177.316	0.960118	49.1648	12.7436	17.0614	0.746925	0	0	0.0890733	0	0.0641381	0.0304573	0
1047	1	4	1	1	3	44	896	822	[887,816,903,828]	425.57	943.39			WT2_LACZ_1	2500	1535.29	1384	208799	194.475	0.941543	52.5045	11.7875	19.5197	0.603874	45	45	520.669	520	70811	0	0.339135	254.534	0.958373	59.0124	14.0026	22.7471	194.475	0.941543	52.5045	11.7875	19.5197	0.603874	0	0.00187697	0.070804	0.000143372	0.0403709	0.0270566	0.000134533
1048	1	4	1	1	3	45	944	831	[937,825,950,839]	482.76	932.23			WT2_LACZ_1	2500	1500.45	1483	202561	193.045	0.967041	50.9318	12.7436	19.1701	0.664762	46	46	533.43	531	72013	0	0.355513	234.514	0.970779	55.9203	13.3713	21.1501	193.045	0.967041	50.9318	12.7436	19.1701	0.664762	0	0	0.0926119	0	0.0589853	0.0343123	0
1049	1	4	1	1	3	46	889	852	[883,847,895,858]	417.85	907.36			WT2_LACZ_1	2500	1726.82	1640	164048	135.847	0.984188	41.9809	10.7623	15.7985	0.681224	47	47	502.463	504	47734	0	0.290976	174.456	0.980462	47.7547	11.7875	17.8985	135.847	0.984188	41.9809	10.7623	15.7985	0.681224	0	0	0.116489	0	0.0914262	0.0456037	0
1050	1	4	1	1	3	47	15	857	[11,852,25,862]	-623.31	901.83			WT2_LACZ_1	2500	2040.36	1885	165269	115.827	0.96346	39.5983	9.65939	14.7096	0.656672	48	48	541.444	537	43857	0	0.265367	177.316	0.941154	50.1554	10.7623	18.8026	115.827	0.96346	39.5983	9.65939	14.7096	0.656672	0	0.000192997	0.107464	0.00129177	0.0655989	0.0474521	0.00111399
1051	1	4	1	1	3	48	921	865	[915,859,928,870]	456.72	892.75			WT2_LACZ_1	2500	1895.02	1601	162972	122.977	0.980708	40.0846	9.65939	15.2116	0.635001	49	49	546.372	549	46988	0	0.288319	170.166	0.967471	47.7972	11.7875	18.4805	122.977	0.980708	40.0846	9.65939	15.2116	0.635001	0	0.000103474	0.124024	0	0.0949865	0.0491218	0
1052	1	4	1	1	3	49	871	868	[865,862,879,877]	397.03	887.64			WT2_LACZ_1	2500	1456.64	1457	208299	204.485	0.951837	53.2565	13.1539	18.8026	0.699579	50	50	507.357	509	72552	0	0.348307	250.244	0.976127	57.4487	14.9945	20.0636	204.485	0.951837	53.2565	13.1539	18.8026	0.699579	0	0	0.0845197	0	0.0564482	0.0292484	0
1053	1	4	1	1	3	50	24	900	[17,893,34,908]	-615.24	850.42			WT2_LACZ_1	2500	2205.32	2349	313156	203.055	0.992624	50.8894	14.0026	17.6525	0.793236	51	51	544.732	543	77352	0	0.247008	301.722	0.979101	62.89	16.1861	22.0063	203.055	0.992624	50.8894	14.0026	17.6525	0.793236	0.00018701	7.36851e-05	0.0989213	0.00150754	0.0644723	0.0298312	0.00154308
1054	1	4	1	1	3	51	464	941	[457,934,473,950]	-90.21	800.76			WT2_LACZ_1	2500	1385.08	1340	218843	225.934	0.965686	55.1773	13.3713	20.1113	0.664864	52	52	542.247	545	85675	0	0.391491	290.283	0.957101	63.1041	15.7295	22.1427	225.934	0.965686	55.1773	13.3713	20.1113	0.664864	0	0.000373965	0.0620847	0.000523708	0.0372615	0.0216977	0.000449413
1055	1	4	1	1	3	52	364	943	[352,934,376,956]	-210.2	797.49			WT2_LACZ_1	2500	1333.02	1378	227946	244.524	0.960029	57.7406	15.5455	20.0636	0.774815	53	53	500.614	504	85605	0	0.375549	553.396	0.897441	92.9217	19.324	31.732	244.524	0.960029	57.7406	15.5455	20.0636	0.774815	0.00109365	0.00184437	0.0617674	0.00462797	0.0143244	0.0152455	0.00502874
1056	1	4	1	1	3	53	967	949	[958,940,977,962]	511.53	790.98			WT2_LACZ_1	2500	1409.14	1516	286056	290.283	0.968504	62.3612	16.28	22.1427	0.735235	54	54	505.778	503	102673	0	0.358926	414.69	0.870667	82.9114	19.2538	30.2604	290.283	0.968504	62.3612	16.28	22.1427	0.735235	0.000852286	0.000609853	0.045823	0.00133585	0.0268539	0.0150399	0.00189615
1057	1	4	1	1	3	54	1016	949	[1003,936,1032,967]	572.1	788.74			WT2_LACZ_1	2500	1468.89	1372	207114	201.625	0.962456	52.2994	13.1539	18.4805	0.711774	55	55	603.404	615	85080	0	0.410788	1013.84	0.960035	117.572	30.1391	42.7367	201.625	0.962456	52.2994	13.1539	18.4805	0.711774	0.00441472	0.000640333	0.121531	0.00765846	0.020642	0.0148263	0.0104804
1058	1	4	1	1	3	55	362	963	[354,956,370,973]	-212.09	774.39			WT2_LACZ_1	2500	1273.41	1301	201199	225.934	0.990844	53.7763	14.9945	18.4696	0.811847	56	56	486.418	486	76854	0	0.38198	313.162	0.93416	67.1534	17.1288	23.8306	225.934	0.990844	53.7763	14.9945	18.4696	0.811847	4.46987e-05	0.000377923	0.0531813	0.000454232	0.0293421	0.0200881	0.000435907
1059	1	4	1	1	3	56	1019	1010	[1005,996,1033,1024]	573.46	719.62			WT2_LACZ_1	2500	1372.35	1363	209969	218.784	0.966141	54.2716	13.3713	19.6609	0.680097	58	58	561.085	546	85846	0	0.408851	909.457	0.976753	109.449	29.6197	39.6912	218.784	0.966141	54.2716	13.3713	19.6609	0.680097	0.00480803	0.00075512	0.109147	0.00812103	0.0166471	0.0144939	0.0112066
1060	1	4	1	1	3	57	1028	1035	[1004,1025,1039,1041]	577.42	691.56			WT2_LACZ_1	2500	1397.04	1374	198379	203.055	0.932067	54.1957	11.0279	20.6043	0.535224	59	59	491.324	497	69768	0	0.35169	433.279	0.703432	104.898	13.3713	44.1723	203.055	0.932067	54.1957	11.0279	20.6043	0.535224	0.00202917	0.000836758	0.0331194	0.00352303	0.0164072	0.0130401	0.00479975
1061	1	4	1	1	3	58	1002	1046	[994,1039,1010,1053]	553.32	676.03			WT2_LACZ_1	2500	1541.44	1476	184973	171.596	0.99209	46.8066	12.9518	15.7893	0.820289	60	60	566.4	572	67968	0	0.367448	273.123	0.971664	60.2932	14.9945	22.269	171.596	0.99209	46.8066	12.9518	15.7893	0.820289	3.81398e-05	0.000343571	0.057434	0.000560089	0.0325827	0.0215103	0.000546302
1062	1	4	1	1	3	59	95	1057	[85,1039,121,1069]	-523.14	667.23			WT2_LACZ_1	2500	1569.32	1449	204011	185.895	0.94138	51.3422	10.9095	21.1619	0.515525	61	61	582.477	587	75722	0	0.371166	850.829	0.821804	125.822	19.2538	52.3338	185.895	0.94138	51.3422	10.9095	21.1619	0.515525	0.00591311	0.00468337	0.174857	0.0168541	0.0429688	0.0206959	0.0200971
1063	1	4	1	1	4	1	444	25	[421,12,459,38]	1162.3	1896.38			WT2_LACZ_1	2500	1521.18	1446	182542	171.596	0.982584	47.2594	12.7436	16.5076	0.771981	7	7	572.867	583	68744	0	0.376593	1131.1	0.937106	127.223	27.769	47.0332	171.596	0.982584	47.2594	12.7436	16.5076	0.771981	0.00246993	0.00133372	0.128306	0.00938767	0.0264418	0.0188127	0.0104624
1064	1	4	1	1	4	2	896	31	[883,19,907,43]	1707.81	1889.64			WT2_LACZ_1	2500	2262.12	1960	183232	115.827	0.999034	38.1883	10.7623	13.6002	0.791334	8	8	577.852	575	46806	0	0.255447	553.396	0.922715	90.3765	20.8857	32.5189	115.827	0.999034	38.1883	10.7623	13.6002	0.791334	1.10564e-05	0.00187896	0.128919	0.00293164	0.0363246	0.0354503	0.00253066
1065	1	4	1	1	4	3	527	31	[516,20,559,44]	1275.02	1889.14			WT2_LACZ_1	2500	1360.74	1384	190504	200.195	0.972226	51.5898	12.9518	19.1701	0.675622	9	9	509.914	514	71388	0	0.374732	1032.43	0.845192	134.766	26.8759	53.3025	200.195	0.972226	51.5898	12.9518	19.1701	0.675622	0.00217696	0.00159766	0.126683	0.013751	0.0207651	0.0125827	0.0143618
1066	1	4	1	1	4	4	1053	39	[1028,24,1068,53]	1891.54	1878.74			WT2_LACZ_1	2500	1382.19	1371	229444	237.374	0.968105	56.4156	14.0026	21.6603	0.646464	10	10	509.265	512	84538	0	0.368447	1292.69	0.921897	138.251	32.3755	49.9788	237.374	0.968105	56.4156	14.0026	21.6603	0.646464	0.00113008	0.00127327	0.0727198	0.00406123	0.0105995	0.00863738	0.00457074
1067	1	4	1	1	4	5	1006	35	[992,21,1031,60]	1845.09	1878.45			WT2_LACZ_1	2500	1305.95	1292	220705	241.664	0.981121	56.1679	14.4215	20.1113	0.717081	11	11	493.503	497	83402	0	0.377889	1387.07	0.881548	149.764	27.769	58.6221	241.664	0.981121	56.1679	14.4215	20.1113	0.717081	0.00102194	0.00158501	0.0697997	0.00424745	0.00865793	0.00886435	0.00462225
1068	1	4	1	1	4	6	347	46	[334,33,365,63]	1054.98	1868.95			WT2_LACZ_1	2500	1887.96	1828	256763	194.475	0.984152	50.2314	12.7436	17.8985	0.711991	12	12	3847.97	4017	523324	1	2.03816	913.747	0.927657	115.513	24.8928	44.4119	194.475	0.984152	50.2314	12.7436	17.8985	0.711991	0.00871147	0.00155173	0.201759	0.0128674	0.0464292	0.0273578	0.0186507
1069	1	4	1	1	4	7	448	53	[437,41,463,73]	1175.19	1858.54			WT2_LACZ_1	2500	1678.95	1664	218263	185.895	0.997467	48.4552	13.1539	16.5076	0.796838	13	13	4015.59	3792	522027	1	2.39173	852.259	0.917195	112.831	23.5929	42.1181	185.895	0.997467	48.4552	13.1539	16.5076	0.796838	0.00256297	0.00141469	0.158306	0.00861558	0.0314245	0.0245371	0.00977096
1070	1	4	1	1	4	8	650	61	[640,46,668,80]	1416.93	1852.28			WT2_LACZ_1	2500	1651	1558	196469	170.166	0.967289	47.8063	11.7875	17.6525	0.66775	14	14	586.613	595	69807	0	0.355308	859.408	0.826495	125.737	22.8463	46.6697	170.166	0.967289	47.8063	11.7875	17.6525	0.66775	0.00375805	0.00133251	0.121134	0.0107315	0.0242494	0.0200031	0.0126529
1071	1	4	1	1	4	9	886	58	[874,39,912,105]	1704.76	1842.84			WT2_LACZ_1	2500	1317.59	1333	217403	235.944	0.956784	56.9109	12.9518	22.269	0.581605	16	16	503.23	510	83033	0	0.381931	1532.92	0.694746	199.774	22.473	86.1528	235.944	0.956784	56.9109	12.9518	22.269	0.581605	0.00181957	0.00215985	0.0773501	0.00995569	0.0147163	0.00721772	0.0106347
1072	1	4	1	1	4	10	480	66	[468,55,498,80]	1214.9	1846.78			WT2_LACZ_1	2500	1710.77	1525	191606	160.156	0.984495	45.5683	10.7623	16.9142	0.636287	17	17	556.464	555	62324	0	0.325272	876.568	0.954978	109.902	27.5037	42.1181	160.156	0.984495	45.5683	10.7623	16.9142	0.636287	0.00293137	0.000778679	0.155376	0.00849214	0.0226568	0.0207852	0.01008
1073	1	4	1	1	4	11	744	64	[734,50,754,84]	1526.21	1846.26			WT2_LACZ_1	2500	1637.79	1509	194897	170.166	0.993203	46.5589	12.7436	15.369	0.829174	18	18	633.252	635	75357	0	0.38665	827.949	0.904897	112.722	22.7204	42.1312	170.166	0.993203	46.5589	12.7436	15.369	0.829174	0.00485721	0.000366296	0.117969	0.00704651	0.0249696	0.01943	0.0102445
1074	1	4	1	1	4	12	440	70	[429,58,449,96]	1160.79	1833.38			WT2_LACZ_1	2500	1629.95	1489	205374	180.175	0.976827	48.7119	12.9518	17.0614	0.759127	19	19	639.69	628	80601	0	0.39246	742.151	0.848382	113.831	20.3288	47.2063	180.175	0.976827	48.7119	12.9518	17.0614	0.759127	0.00323529	0.00298289	0.189587	0.011868	0.0515085	0.0302802	0.0132695
1075	1	4	1	1	4	13	108	116	[91,100,124,141]	764.16	1783.49			WT2_LACZ_1	2500	2035.04	2165	600336	421.839	0.96887	75.1472	20.3366	25.7785	0.788897	20	20	699.532	703	206362	0	0.343744	1522.91	0.959267	144.212	36.6844	50.9432	421.839	0.96887	75.1472	20.3366	25.7785	0.788897	0.0079682	0.00280408	0.17129	0.0230123	0.0362693	0.0198398	0.0274504
1076	1	4	1	1	4	14	771	126	[763,118,779,134]	1558.34	1776.03			WT2_LACZ_1	2500	1257.44	1142	167239	190.185	0.993674	49.1982	13.3713	16.9142	0.790536	21	21	476.459	480	63369	0	0.378913	333.182	0.976369	66.2722	17.7952	23.8306	190.185	0.993674	49.1982	13.3713	16.9142	0.790536	0	1.47954e-05	0.098203	0.000259213	0.0364429	0.0327762	0.000235655
1077	1	4	1	1	4	15	285	141	[273,131,297,155]	976.1	1756.43			WT2_LACZ_1	2500	1854.69	1757	166922	128.697	0.997095	40.3322	10.7623	14.2379	0.755891	22	22	634.422	648	57098	0	0.342064	632.044	0.923123	96.5426	21.5615	33.0702	128.697	0.997095	40.3322	10.7623	14.2379	0.755891	0.00437466	0.00328419	0.227406	0.0109873	0.0586561	0.0497598	0.0133472
1078	1	4	1	1	4	16	698	143	[655,129,711,179]	1456.72	1748.57			WT2_LACZ_1	2500	1573.39	1637	259609	235.944	0.972995	55.9627	14.0026	20.7103	0.676117	23	23	2665.81	2875	439858	1	1.69431	1621.58	0.707325	201.816	30.2761	85.1359	235.944	0.972995	55.9627	14.0026	20.7103	0.676117	0.00243114	0.00278637	0.102571	0.0130406	0.0209994	0.0101971	0.0137903
1079	1	4	1	1	4	17	960	182	[934,172,974,199]	1776.89	1705.89			WT2_LACZ_1	2500	1516.1	1476	206189	194.475	0.945074	52.3084	12.9518	18.9752	0.682564	24	24	574.162	579	78086	0	0.378711	933.766	0.848084	127.728	20.3366	53.9133	194.475	0.945074	52.3084	12.9518	18.9752	0.682564	0.00170097	0.000581897	0.102472	0.00973663	0.0195496	0.013499	0.0102197
1080	1	4	1	1	4	18	452	191	[439,179,465,204]	1176.55	1698.16			WT2_LACZ_1	2500	1492.79	1466	185106	177.316	0.984238	47.9599	12.9518	15.7985	0.819811	25	25	570.694	575	70766	0	0.3823	736.431	0.965106	99.6772	26.8801	33.0634	177.316	0.984238	47.9599	12.9518	15.7985	0.819811	0.00855799	0.00108352	0.201474	0.0111245	0.0376868	0.0312238	0.0169762
1081	1	4	1	1	4	19	316	191	[285,177,332,206]	1008.85	1697.84			WT2_LACZ_1	2500	1368.63	1451	191608	200.195	0.9462	53.0089	13.1539	19.2439	0.683539	26	26	513.1	515	71834	0	0.374901	1071.04	0.797381	145.493	24.6567	59.8107	200.195	0.9462	53.0089	13.1539	19.2439	0.683539	0.00298765	0.00329705	0.134906	0.0162615	0.0306254	0.0136275	0.0173422
1082	1	4	1	1	4	20	337	195	[321,180,350,207]	1040.26	1693.73			WT2_LACZ_1	2500	1588.05	1571	176274	158.726	0.964179	46.3203	11.7875	16.2886	0.723663	27	27	524.667	518	58238	0	0.330383	832.239	0.905394	112.951	25.8407	43.4594	158.726	0.964179	46.3203	11.7875	16.2886	0.723663	0.00305853	0.00167388	0.145692	0.00998539	0.0278914	0.0215047	0.0113824
1083	1	4	1	1	4	21	1039	208	[1034,203,1046,214]	1880.29	1677.35			WT2_LACZ_1	2500	2772	2314	163548	84.3679	1.00451	32.4144	8.37068	11.5633	0.723902	28	28	545.525	539	32186	0	0.196798	170.166	0.993203	46.5589	11.7875	16.5076	84.3679	1.00451	32.4144	8.37068	11.5633	0.723902	0	0	0.175108	0	0.0849815	0.0786263	0
1084	1	4	1	1	4	22	529	211	[513,197,545,229]	1268.55	1671.85			WT2_LACZ_1	2500	1416.11	1417	208168	210.205	0.981295	52.3753	14.0026	18.8026	0.744716	29	29	562.218	562	82646	0	0.397016	1061.03	0.921662	125.285	29.7133	46.0227	210.205	0.981295	52.3753	14.0026	18.8026	0.744716	0.00217964	0.00188631	0.131128	0.00724347	0.0209757	0.0199968	0.00823827
1085	1	4	1	1	4	23	340	217	[331,208,359,229]	1049.1	1665.57			WT2_LACZ_1	2500	1671.55	1583	177184	151.576	0.972519	44.8768	11.0279	15.2116	0.724968	30	30	577.387	587	61203	0	0.345421	626.324	0.939807	94.3987	21.5615	34.7208	151.576	0.972519	44.8768	11.0279	15.2116	0.724968	0.00735188	0.00102424	0.218606	0.0146959	0.0512704	0.0330567	0.019145
1086	1	4	1	1	4	24	427	217	[414,205,442,238]	1147.13	1666.06			WT2_LACZ_1	2500	1442.42	1395	188957	187.325	0.995336	48.7454	12.9518	17.0614	0.759127	31	31	545.573	546	71470	0	0.378234	865.128	0.877143	118.871	26.8247	44.3223	187.325	0.995336	48.7454	12.9518	17.0614	0.759127	0.00519948	0.00413881	0.17765	0.0210795	0.0341578	0.0185089	0.0232914
1087	1	4	1	1	4	25	976	216	[973,213,982,220]	1805.62	1667.94			WT2_LACZ_1	2500	1772.59	1063	72676	58.6285	0.974781	27.8453	6.4554	10.0439	0.642716	32	32	442.561	435	18145	0	0.24967	94.3776	0.996521	34.5583	8.37068	12.3676	58.6285	0.974781	27.8453	6.4554	10.0439	0.642716	0	0	0.180698	0	0.131478	0.112602	0
1088	1	4	1	1	4	26	308	215	[292,201,323,244]	1000.9	1664.15			WT2_LACZ_1	2500	1341.19	1315	187766	200.195	0.949437	52.8281	12.9518	19.2439	0.673034	33	33	503.043	505	70426	0	0.375073	1178.29	0.82468	147.552	26.8801	53.7232	200.195	0.949437	52.8281	12.9518	19.2439	0.673034	0.00443429	0.00331056	0.125437	0.015075	0.0268484	0.013756	0.0174122
1089	1	4	1	1	4	27	760	250	[750,189,794,262]	1556.22	1650.55			WT2_LACZ_1	2500	1414.41	1395	195189	197.335	0.868607	57.3303	11.1709	23.5178	0.474995	34	34	520.529	533	71833	0	0.368018	1517.19	0.620119	222.664	23.5929	98.3032	197.335	0.868607	57.3303	11.1709	23.5178	0.474995	0.00253656	0.00325531	0.0946178	0.0152963	0.0215526	0.00728329	0.0162932
1090	1	4	1	1	4	28	978	245	[907,198,996,260]	1776.17	1650.79			WT2_LACZ_1	2500	2153.13	2373	624407	414.69	0.955521	75.5486	17.1288	28.6343	0.598191	35	35	561	565	162690	0	0.260551	2990.05	0.662047	292.79	29.8953	123.699	414.69	0.955521	75.5486	17.1288	28.6343	0.598191	0.00186583	0.00178517	0.0735839	0.00866732	0.0141321	0.00637153	0.00944017
1091	1	4	1	1	4	29	671	240	[646,228,683,290]	1431.61	1621.46			WT2_LACZ_1	2500	1430.32	1474	215979	215.925	0.960558	54.2291	12.9518	21.1619	0.612031	36	36	1943.81	1829	293516	1	1.359	1565.81	0.725804	193.266	26.8247	81.7603	215.925	0.960558	54.2291	12.9518	21.1619	0.612031	0.00251135	0.00262129	0.096908	0.0125203	0.0219684	0.0089734	0.0135452
1092	1	4	1	1	4	30	416	280	[404,238,428,298]	1136.11	1600.28			WT2_LACZ_1	2500	1755.07	1758	291341	237.374	0.984654	55.4674	14.9945	20.3079	0.738355	37	37	2728.72	2716	452968	1	1.55477	1312.71	0.745249	172.341	26.119	73.2106	237.374	0.984654	55.4674	14.9945	20.3079	0.738355	0.00251315	0.00225656	0.155375	0.0186699	0.0369266	0.0129796	0.01925
1093	1	4	1	1	4	31	1009	279	[981,257,1023,294]	1837.82	1596.89			WT2_LACZ_1	2500	1549.84	1504	189081	174.456	0.990738	47.2594	12.9518	16.8357	0.769306	38	38	529.811	532	64637	0	0.341848	1204.03	0.809047	152.037	29.6197	58.0509	174.456	0.990738	47.2594	12.9518	16.8357	0.769306	0.000993955	0.00208452	0.0735755	0.00682183	0.0103731	0.010244	0.00709953
1094	1	4	1	1	4	32	291	277	[282,268,315,288]	993.7	1594.83			WT2_LACZ_1	2500	1578.07	1497	184634	167.306	0.994494	46.1061	12.7436	16.2886	0.782361	39	39	523.863	527	61292	0	0.331965	749.301	0.913093	106.272	21.5615	41.5205	167.306	0.994494	46.1061	12.7436	16.2886	0.782361	0.00659116	0.00234751	0.163595	0.0117013	0.0313937	0.025534	0.0157511
1095	1	4	1	1	4	33	265	277	[254,265,277,295]	952.85	1591.85			WT2_LACZ_1	2500	1597.36	1506	199670	178.745	0.992444	47.7547	12.9518	16.5076	0.784593	40	40	625.408	630	78176	0	0.391526	769.321	0.945738	103.965	26.346	38.5804	178.745	0.992444	47.7547	12.9518	16.5076	0.784593	0.00460939	0.0014438	0.149581	0.0117891	0.0253359	0.0191936	0.0144689
1096	1	4	1	1	4	34	636	288	[624,271,647,303]	1396.61	1583.86			WT2_LACZ_1	2500	1461.23	1367	181192	177.316	0.997929	47.3019	12.9518	16.9142	0.765733	41	41	527.976	533	65469	0	0.361324	790.77	0.926849	107.553	23.0426	43.214	177.316	0.997929	47.3019	12.9518	16.9142	0.765733	0.00205549	0.00206697	0.11632	0.00931393	0.0208807	0.0161765	0.0100636
1097	1	4	1	1	4	35	870	294	[856,280,884,308]	1677.99	1575.4			WT2_LACZ_1	2500	1498.18	1470	217236	207.345	0.972198	52.5045	13.1539	18.0862	0.727289	42	42	1010.25	914	146486	0	0.674317	899.447	0.972809	109.286	29.6197	37.7186	207.345	0.972198	52.5045	13.1539	18.0862	0.727289	0.00210306	0.000521338	0.105912	0.00646999	0.0134101	0.0142283	0.00750895
1098	1	4	1	1	4	36	525	301	[513,288,556,316]	1271.47	1569.01			WT2_LACZ_1	2500	1265.29	1259	167018	188.755	0.945101	51.5319	12.9518	17.3256	0.747551	43	43	540.273	542	71316	0	0.426996	1061.03	0.826695	139.677	26.0137	53.7234	188.755	0.945101	51.5319	12.9518	17.3256	0.747551	0.00266794	0.00279683	0.111004	0.0123872	0.018922	0.0129758	0.0132548
1099	1	4	1	1	4	37	586	315	[573,301,601,331]	1338.98	1547.87			WT2_LACZ_1	2500	1413.76	1404	202168	204.485	0.952597	53.214	12.9518	18.4696	0.701249	44	44	572.818	571	81913	0	0.405173	875.138	0.940317	111.524	26.346	39.0394	204.485	0.952597	53.214	12.9518	18.4696	0.701249	0.00267275	0.001214	0.118804	0.00733207	0.0180938	0.0185205	0.00870158
1100	1	4	1	1	4	38	35	344	[19,332,53,361]	677.78	1513.89			WT2_LACZ_1	2500	1304.57	1253	180030	197.335	0.939577	52.9998	12.7436	19.0891	0.667586	45	45	558.254	562	77039	0	0.427923	949.496	0.908869	120.185	24.7172	45.2667	197.335	0.939577	52.9998	12.7436	19.0891	0.667586	0.00576351	0.00211035	0.143608	0.0107059	0.0293401	0.0200011	0.0143986
1101	1	4	1	1	4	39	43	374	[30,360,59,386]	688.49	1482.48			WT2_LACZ_1	2500	1631.08	1392	171263	150.146	0.994624	43.672	11.7875	15.369	0.766963	46	46	622.876	628	65402	0	0.38188	803.64	0.906147	110.901	25.112	38.1737	150.146	0.994624	43.672	11.7875	15.369	0.766963	0.00303091	0.00314909	0.135377	0.00879189	0.0236969	0.0255118	0.0102551
1102	1	4	1	1	4	40	115	382	[99,370,141,394]	777.73	1471.6			WT2_LACZ_1	2500	1390.87	1369	222539	228.794	0.959441	55.8868	13.3713	20.3079	0.658427	47	47	536.956	544	85913	0	0.386058	962.366	0.850062	129.367	21.6312	54.8267	228.794	0.959441	55.8868	13.3713	20.3079	0.658427	0.00334476	0.00141586	0.128637	0.0139223	0.026349	0.0115512	0.0154456
1103	1	4	1	1	4	41	256	402	[247,374,291,413]	958.08	1454.76			WT2_LACZ_1	2500	1385.92	1262	173240	178.745	0.874351	54.2047	10.9095	22.1427	0.492692	48	48	577.048	577	72131	0	0.416365	1020.99	0.719722	157.381	19.5566	62.1055	178.745	0.874351	54.2047	10.9095	22.1427	0.492692	0.00449948	0.00507976	0.140672	0.0184899	0.0394479	0.0154009	0.0204882
1104	1	4	1	1	4	42	748	455	[720,443,765,467]	1525.91	1384.08			WT2_LACZ_1	2500	1344.12	1279	165327	175.886	0.979393	48.0024	11.7875	18.0385	0.65346	49	49	561.447	569	69058	0	0.417706	1181.15	0.850683	143.215	27.6076	55.8669	175.886	0.979393	48.0024	11.7875	18.0385	0.65346	0.00222939	0.0011867	0.0862694	0.00813719	0.0184392	0.0113576	0.00919984
1105	1	4	1	1	4	43	816	455	[805,440,849,497]	1623.91	1367			WT2_LACZ_1	2500	1422.96	1399	216290	217.355	0.922878	56.6298	12.7436	22.4096	0.568666	50	50	575.125	579	87419	0	0.404175	1331.3	0.694417	186.261	22.473	79.5872	217.355	0.922878	56.6298	12.7436	22.4096	0.568666	0.00312662	0.00277871	0.0841922	0.0128589	0.0182571	0.00836625	0.0142939
1106	1	4	1	1	4	44	783	470	[768,456,808,483]	1577.58	1365.77			WT2_LACZ_1	2500	1405.49	1390	199580	203.055	0.957571	52.7522	13.1539	18.8026	0.699579	51	51	569.507	576	80870	0	0.405201	1111.08	0.880419	134.211	27.9781	53.9133	203.055	0.957571	52.7522	13.1539	18.8026	0.699579	0.00179472	0.00117451	0.0707135	0.00633356	0.0128604	0.0102422	0.00720762
1107	1	4	1	1	4	45	726	475	[715,461,741,499]	1507.49	1353.04			WT2_LACZ_1	2500	1346.57	1376	207372	220.214	0.991926	53.0333	14.4215	18.0385	0.79948	52	52	528.955	531	81459	0	0.392816	990.965	0.878722	126.994	23.5929	47.6292	220.214	0.991926	53.0333	14.4215	18.0385	0.79948	0.00373052	0.00219107	0.092098	0.00949882	0.015153	0.0121688	0.0115858
1108	1	4	1	1	4	46	816	487	[791,475,834,505]	1612.26	1342.93			WT2_LACZ_1	2500	1648.51	1679	229143	198.765	0.982082	50.8894	12.9518	18.9752	0.682564	53	53	4907.69	4428	682169	1	2.97704	1062.46	0.828415	139.481	23.5929	58.1844	198.765	0.982082	50.8894	12.9518	18.9752	0.682564	0.00282905	0.00223049	0.0856255	0.00992851	0.0194356	0.0122005	0.0113106
1109	1	4	1	1	4	47	295	500	[282,483,308,513]	987.83	1330.32			WT2_LACZ_1	2500	1508.17	1410	187013	177.316	0.993619	47.5071	12.9518	16.8357	0.769306	54	54	645.306	613	80018	0	0.427874	780.76	0.93674	105.741	25.6812	38.9147	177.316	0.993619	47.5071	12.9518	16.8357	0.769306	0.00373354	0.00158912	0.128154	0.0128349	0.027349	0.0185042	0.0146052
1110	1	4	1	1	4	48	767	503	[751,488,784,531]	1555.17	1321.43			WT2_LACZ_1	2500	1708.41	1771	290430	243.094	0.9797	56.4156	14.4215	20.7103	0.696341	55	55	3319.63	3441	564337	1	1.94311	1254.08	0.844288	148.688	31.027	59.2508	243.094	0.9797	56.4156	14.4215	20.7103	0.696341	0.00175189	0.00203357	0.0848227	0.00837316	0.0136435	0.0112673	0.00899141
1111	1	4	1	1	4	49	800	541	[780,529,826,581]	1595.78	1271.32			WT2_LACZ_1	2500	1381.34	1381	212726	220.214	0.945623	55.6301	12.7436	22.2031	0.573956	56	56	568.461	574	87543	0	0.411529	1241.21	0.624597	199.953	24.8928	80.8291	220.214	0.945623	55.6301	12.7436	22.2031	0.573956	0.00248211	0.00636406	0.10901	0.0217013	0.02477	0.00875571	0.0224118
1112	1	4	1	1	4	50	25	552	[19,546,32,558]	666.78	1266.88			WT2_LACZ_1	2500	1453.58	1472	174429	171.596	0.972209	47.7638	12.9518	16.2886	0.795142	57	57	573.267	587	68792	0	0.394384	198.765	0.995789	50.1889	14.0026	17.3256	171.596	0.972209	47.7638	12.9518	16.2886	0.795142	0	0	0.110382	0	0.0778971	0.0340022	0
1113	1	4	1	1	4	51	416	555	[399,542,431,569]	1134.08	1264.22			WT2_LACZ_1	2500	1409.26	1338	187431	190.185	0.951225	51.3937	11.7875	18.9752	0.621205	58	58	549.579	559	73094	0	0.389978	883.718	0.902939	116.709	25.5645	42.7613	190.185	0.951225	51.3937	11.7875	18.9752	0.621205	0.00227637	0.00252794	0.113093	0.00861857	0.0251388	0.0181783	0.00960058
1114	1	4	1	1	4	52	766	552	[750,540,780,571]	1550.03	1263.96			WT2_LACZ_1	2500	1530.96	1503	186777	174.456	0.952169	49.1738	12.7436	16.9142	0.753425	59	59	541.984	546	66122	0	0.354016	919.467	0.890384	120.725	25.5645	42.7266	174.456	0.952169	49.1738	12.7436	16.9142	0.753425	0.0014481	0.00194645	0.0734092	0.00530833	0.0160497	0.013006	0.00596834
1115	1	4	1	1	4	53	738	569	[721,554,756,584]	1519.7	1244.33			WT2_LACZ_1	2500	1391.7	1380	212930	218.784	0.980329	53.4861	14.4215	18.7836	0.767769	60	60	613.98	617	93939	0	0.441173	1020.99	0.869365	130.291	27.9172	42.5191	218.784	0.980329	53.4861	14.4215	18.7836	0.767769	0.00101265	0.00146856	0.0761518	0.00499756	0.0112093	0.0124935	0.00533785
1116	1	4	1	1	4	54	775	572	[761,557,789,593]	1562.97	1239.02			WT2_LACZ_1	2500	1561.19	1515	224811	205.915	0.986017	51.5898	14.0026	18.0385	0.77626	61	61	601.833	607	86664	0	0.385497	1041.01	0.921589	124.107	27.6076	46.9936	205.915	0.986017	51.5898	14.0026	18.0385	0.77626	0.00174973	0.000957687	0.0876068	0.00586671	0.0147642	0.012913	0.00668138
1117	1	4	1	1	4	55	872	589	[827,575,882,599]	1661.89	1225.11			WT2_LACZ_1	2500	1464.21	1432	215239	210.205	0.939746	54.691	12.9518	21.8363	0.593132	62	62	569.333	574	83692	0	0.388833	1206.89	0.72926	168.872	19.6263	69.7117	210.205	0.939746	54.691	12.9518	21.8363	0.593132	0.002166	0.00278017	0.092491	0.014494	0.0217233	0.00881011	0.0151277
1118	1	4	1	1	4	56	511	593	[481,569,537,608]	1247.06	1220.5			WT2_LACZ_1	2500	1520.56	1544	273701	257.394	0.983675	57.8166	14.9945	21.1619	0.708558	63	63	2664.64	2688	479635	1	1.7524	1827.49	0.842619	179.846	31.485	71.9197	257.394	0.983675	57.8166	14.9945	21.1619	0.708558	0.0030912	0.00188429	0.0738931	0.0102177	0.011062	0.00768758	0.0118757
1119	1	4	1	1	4	57	324	601	[316,593,343,611]	1030	1206.99			WT2_LACZ_1	2500	1656.48	1472	177243	153.006	0.967335	45.3297	11.7875	15.6756	0.751962	64	64	665.15	671	71171	0	0.401545	584.855	0.933061	91.8796	18.5665	34.5631	153.006	0.967335	45.3297	11.7875	15.6756	0.751962	0.00650333	0.00148134	0.172175	0.0129649	0.0480868	0.0313898	0.016959
1120	1	4	1	1	4	58	218	624	[206,613,251,634]	907.67	1183.06			WT2_LACZ_1	2500	1401.64	1393	210246	214.495	0.98739	52.5805	14.0026	19.1701	0.730438	65	65	575.947	590	86392	0	0.410909	930.907	0.80256	134.766	20.4032	55.3502	214.495	0.98739	52.5805	14.0026	19.1701	0.730438	0.00298988	0.00193032	0.116271	0.0142288	0.0247882	0.0149349	0.0151837
1121	1	4	1	1	4	59	604	668	[588,655,648,681]	1371.69	1126.51			WT2_LACZ_1	2500	1818.2	1784	356367	280.273	0.974353	60.9087	15.5455	22.2774	0.697817	66	66	758.311	735	148629	0	0.417067	1594.41	0.799068	177.142	29.9909	73.3261	280.273	0.974353	60.9087	15.5455	22.2774	0.697817	0.00316086	0.00223079	0.106837	0.0135999	0.0219008	0.0115908	0.0148781
1122	1	4	1	1	4	60	936	720	[919,706,957,735]	1756.71	1064.43			WT2_LACZ_1	2500	1511.41	1523	255428	241.664	0.965552	57.0736	13.3713	20.7103	0.645634	68	68	2316.66	2238	391515	1	1.53278	1208.32	0.902743	136.5	30.7455	47.0332	241.664	0.965552	57.0736	13.3713	20.7103	0.645634	0.00376792	0.00195502	0.0893691	0.00812281	0.0127938	0.0119596	0.010398
1123	1	4	1	1	4	61	1010	744	[993,723,1028,763]	1845.03	1037.06			WT2_LACZ_1	2500	1427.41	1443	201265	201.625	0.979588	51.3847	12.9518	18.4696	0.701249	69	69	517.05	520	72904	0	0.362229	1082.48	0.789938	147.646	24.8928	60.6916	201.625	0.979588	51.3847	12.9518	18.4696	0.701249	0.00170613	0.003253	0.0741892	0.00932252	0.0143485	0.0103369	0.00980028
1124	1	4	1	1	4	62	778	744	[763,733,789,766]	1564.64	1029.4			WT2_LACZ_1	2500	1503.16	1311	187895	178.745	0.987323	48.0024	11.7875	16.9142	0.696897	70	70	561.152	557	70144	0	0.373315	926.617	0.925606	116.581	25.112	41.7736	178.745	0.987323	48.0024	11.7875	16.9142	0.696897	0.00361453	0.00139128	0.0925453	0.00720011	0.0162144	0.0164045	0.00946091
1125	1	4	1	1	4	63	594	762	[579,752,609,774]	1346.65	1015.37			WT2_LACZ_1	2500	1607.5	1505	175217	155.866	0.997395	44.3725	11.7875	15.7985	0.746114	71	71	574.642	580	62636	0	0.357477	657.783	0.920792	98.7381	21.4983	37.2383	155.866	0.997395	44.3725	11.7875	15.7985	0.746114	0.00117924	0.00194515	0.1191	0.0104726	0.02723	0.0211861	0.0103797
1126	1	4	1	1	4	64	708	761	[693,740,725,775]	1485	1019.99			WT2_LACZ_1	2500	1477.61	1499	214254	207.345	0.984708	51.8375	13.3713	18.0385	0.741262	72	72	1066.46	920	154636	0	0.721741	1141.11	0.897265	133.459	27.8186	49.1025	207.345	0.984708	51.8375	13.3713	18.0385	0.741262	0.00214842	0.00204303	0.079029	0.00783933	0.0111857	0.0107832	0.00881687
1127	1	4	1	1	4	65	1008	771	[993,759,1023,784]	1841.63	1004.44			WT2_LACZ_1	2500	1560.11	1599	212175	194.475	0.948795	52.1032	13.1539	18.0385	0.729212	73	73	614.471	616	83568	0	0.393864	763.601	0.910428	107.595	25.6812	40.5397	194.475	0.948795	52.1032	13.1539	18.0385	0.729212	0.00274585	0.00217337	0.111607	0.00832868	0.0197175	0.0180884	0.00975907
1128	1	4	1	1	4	66	562	774	[549,761,581,787]	1309.67	1003.58			WT2_LACZ_1	2500	1440.72	1399	206023	204.485	0.938741	53.9995	12.7436	20.1113	0.633652	74	74	552.811	552	79052	0	0.383705	898.017	0.860752	123.415	25.112	43.1132	204.485	0.938741	53.9995	12.7436	20.1113	0.633652	0.00326618	0.00301108	0.0964	0.0115196	0.0203804	0.0128312	0.0131
1129	1	4	1	1	4	67	684	776	[668,763,702,790]	1454.52	997.37			WT2_LACZ_1	2500	1429.22	1392	184370	184.465	0.979463	49.1557	13.1539	17.3256	0.759219	75	75	550.442	559	71007	0	0.385133	952.356	0.885309	123.569	27.6076	42.9423	184.465	0.979463	49.1557	13.1539	17.3256	0.759219	0.0026057	0.00210292	0.0919698	0.00855234	0.0152087	0.0140853	0.0098173
1130	1	4	1	1	4	68	622	776	[610,766,633,799]	1379.77	992.11			WT2_LACZ_1	2500	1621.47	1535	191333	168.736	0.969282	47.5071	10.7623	18.4918	0.582005	76	76	530.542	538	62604	0	0.327199	805.07	0.89735	112.088	21.5615	41.4938	168.736	0.969282	47.5071	10.7623	18.4918	0.582005	0.00311408	0.00144638	0.104958	0.00986447	0.0184806	0.0143663	0.0114787
1131	1	4	1	1	4	69	814	787	[804,780,829,796]	1613.55	985.9			WT2_LACZ_1	2500	1756.92	1603	170421	138.707	0.955786	43.681	10.7623	15.7893	0.681621	77	77	580.34	587	56293	0	0.330317	441.859	0.887752	83.9373	17.9372	31.4491	138.707	0.955786	43.681	10.7623	15.7893	0.681621	0.00321294	0.00177292	0.181036	0.0170197	0.0487455	0.035376	0.0177212
1132	1	4	1	1	4	70	639	812	[625,800,651,830]	1400.77	950.94			WT2_LACZ_1	2500	1549.43	1502	185932	171.596	0.981514	47.3109	11.7875	17.0614	0.690886	78	78	562.608	570	67513	0	0.363106	923.757	0.913651	117.924	27.5037	39.4355	171.596	0.981514	47.3109	11.7875	17.0614	0.690886	0.00294075	0.00218566	0.103071	0.00877052	0.0151933	0.0173097	0.0102686
1133	1	4	1	1	4	71	162	829	[156,824,169,835]	830.9	934.66			WT2_LACZ_1	2500	1582.04	1529	175606	158.726	0.995392	44.8678	11.7875	15.0043	0.785606	79	79	558.937	539	62042	0	0.353302	185.895	0.986517	48.9931	13.1539	17.3256	158.726	0.995392	44.8678	11.7875	15.0043	0.785606	0	0	0.105064	0	0.0813056	0.0407272	0
1134	1	4	1	1	4	72	202	835	[197,830,211,841]	880.34	928.07			WT2_LACZ_1	2500	2458.84	2411	272931	158.726	0.984523	45.3631	11.7875	16.9142	0.696897	80	80	607.315	599	67412	0	0.246993	200.195	0.981651	51.0945	12.9518	19.5914	158.726	0.984523	45.3631	11.7875	16.9142	0.696897	0	0	0.170508	0	0.122872	0.0616528	0
1135	1	4	1	1	4	73	691	844	[665,825,720,858]	1462.19	921.46			WT2_LACZ_1	2500	1303.96	1374	215154	235.944	0.990529	54.9721	15.5455	18.4805	0.841188	81	81	546.297	542	90139	0	0.418951	1428.53	0.766494	174.8	26.119	69.0773	235.944	0.990529	54.9721	15.5455	18.4805	0.841188	0.00353375	0.00249108	0.0748088	0.0120872	0.0101194	0.00895886	0.01383
1136	1	4	1	1	4	74	659	872	[637,858,674,886]	1422.55	883.41			WT2_LACZ_1	2500	1390.65	1321	203035	208.775	0.965653	53.0423	13.1539	19.1701	0.686167	82	82	555.322	554	81077	0	0.399325	956.646	0.86325	127.012	26.2407	48.7862	208.775	0.965653	53.0423	13.1539	19.1701	0.686167	0.00189446	0.00180429	0.0862431	0.00679451	0.0175353	0.0135633	0.00763835
1137	1	4	1	1	4	75	688	881	[670,859,707,900]	1459.73	874.3			WT2_LACZ_1	2500	1670.96	1649	267354	228.794	0.985042	54.4343	14.9945	18.4696	0.811847	83	83	2523.51	2429	403762	1	1.51021	1457.13	0.935496	144.648	35.3355	50.3531	228.794	0.985042	54.4343	14.9945	18.4696	0.811847	0.00285834	0.00212136	0.0676937	0.00585243	0.0106319	0.0103888	0.00768625
1138	1	4	1	1	4	76	496	895	[490,889,501,901]	1229.38	856.64			WT2_LACZ_1	2500	1004.29	939	86369	122.977	0.947383	41.4946	9.65939	15.2116	0.635001	84	84	946.012	901	81357	0	0.94197	151.576	0.951515	45.8675	11.0279	15.7893	122.977	0.947383	41.4946	9.65939	15.2116	0.635001	0	0	0.0887704	0	0.0667493	0.0325783	0
1139	1	4	1	1	4	77	645	895	[632,882,665,926]	1413.49	849.02			WT2_LACZ_1	2500	1256.39	1287	211074	240.234	0.974654	56.3731	14.4215	20.7473	0.695102	85	85	533.429	532	89616	0	0.424571	1214.04	0.8307	148.688	26.346	61.4319	240.234	0.974654	56.3731	14.4215	20.7473	0.695102	0.00214906	0.00155877	0.075235	0.0091219	0.0135612	0.00823315	0.0100306
1140	1	4	1	1	4	78	679	916	[663,902,693,937]	1447.83	828.09			WT2_LACZ_1	2500	1399.4	1426	214108	218.784	0.967656	54.1866	13.3713	19.7541	0.676886	86	86	549.536	547	84079	0	0.392694	1099.64	0.937327	125.412	29.5699	45.7927	218.784	0.967656	54.1866	13.3713	19.7541	0.676886	0.00236612	0.00172311	0.0734411	0.00621782	0.0114531	0.0104253	0.00754785
1141	1	4	1	1	4	79	247	950	[242,944,252,962]	931.67	787.27			WT2_LACZ_1	2500	1516.42	1463	174388	164.446	0.972084	46.7641	10.7623	17.6525	0.609675	87	87	517.096	528	59466	0	0.340998	213.065	0.928576	55.7241	12.9518	22.9727	164.446	0.972084	46.7641	10.7623	17.6525	0.609675	0	0	0.082481	0.00083278	0.0547554	0.0333853	0.000735476
1142	1	4	1	1	4	80	63	957	[58,952,69,965]	711.8	780.69			WT2_LACZ_1	2500	1721.62	1630	173884	144.426	0.991397	42.9715	11.0279	15.369	0.717542	88	88	531.614	529	53693	0	0.308786	188.755	0.971214	50.1464	12.7436	18.4696	144.426	0.991397	42.9715	11.0279	15.369	0.717542	0	0	0.0835318	0	0.0579204	0.0377688	0
1143	1	4	1	1	4	81	575	969	[557,958,587,979]	1320.96	770.19			WT2_LACZ_1	2500	1387.24	1354	145660	150.146	0.994624	43.672	11.7875	15.7893	0.746549	89	89	535.419	541	56219	0	0.38596	647.774	0.882535	102.232	19.6263	37.5534	150.146	0.994624	43.672	11.7875	15.7893	0.746549	0.0057489	0.00242093	0.150563	0.0153129	0.0318412	0.0254894	0.0184064
1144	1	4	1	1	4	82	77	983	[63,968,94,998]	729.86	752.38			WT2_LACZ_1	2500	1408.45	1395	205634	208.775	0.987288	51.88	14.0026	18.4918	0.757235	91	91	517.795	519	75598	0	0.367634	1041.01	0.964685	118.563	30.1882	42.7367	208.775	0.987288	51.88	14.0026	18.4918	0.757235	0.00460182	0.00108471	0.100194	0.00631687	0.0170775	0.01285	0.00949231
1145	1	4	1	1	4	83	94	998	[79,978,108,1016]	748.87	733.04			WT2_LACZ_1	2500	1397.41	1391	213804	218.784	0.922567	56.8349	13.2529	19.7376	0.671454	92	92	512.588	512	78426	0	0.366813	1088.2	0.905069	129.205	25.6812	50.774	218.784	0.922567	56.8349	13.2529	19.7376	0.671454	0.00478134	0.00129992	0.108539	0.0101372	0.0187224	0.0104173	0.0131638
1146	1	4	1	1	4	84	394	1028	[386,1020,400,1038]	1106.75	696.08			WT2_LACZ_1	2500	1800.62	1850	320510	254.534	0.917211	61.6607	12.9518	23.7505	0.545327	93	93	525.545	527	93547	0	0.291869	290.283	0.941816	64.1283	13.3713	24.9469	254.534	0.917211	61.6607	12.9518	23.7505	0.545327	0	0.006332	0.120898	0	0.0874052	0.0388745	0
1147	1	4	1	1	4	85	18	1043	[9,1034,27,1056]	658.25	676.93			WT2_LACZ_1	2500	1460.81	1467	184062	180.175	0.918201	51.8221	11.7875	18.9752	0.621205	94	94	494.04	484	62249	0	0.338196	378.94	0.781707	88.2767	15.7295	28.1429	180.175	0.918201	51.8221	11.7875	18.9752	0.621205	0.000742352	0.00105495	0.0401847	0.0019202	0.0231943	0.0140343	0.00233277
1148	1	4	1	1	5	1	315	49	[310,45,321,54]	1014.64	585.7			WT2_LACZ_1	2500	891.721	797	54395	87.2278	0.896834	36.9165	6.4554	14.1507	0.456188	2	2	4689.67	3483	286070	1	5.25912	135.847	0.962248	42.938	10.7623	15.7893	87.2278	0.896834	36.9165	6.4554	14.1507	0.456188	0	0	0.0711993	0	0.0543648	0.0308715	0
1149	1	4	1	1	5	2	405	66	[400,61,413,73]	1122.11	564.74			WT2_LACZ_1	2500	1822.81	1747	169521	132.987	0.984391	41.528	10.7623	15.369	0.70026	3	3	560.43	563	52120	0	0.307455	191.615	0.955585	51.3512	13.1539	17.6525	132.987	0.984391	41.528	10.7623	15.369	0.70026	0	0	0.132045	0	0.0867777	0.0533664	0
1150	1	4	1	1	5	3	221	70	[214,64,230,77]	902.57	560.32			WT2_LACZ_1	2500	1945.44	1989	270416	198.765	0.9909	50.4365	12.9518	18.4805	0.700836	4	4	550.504	559	76520	0	0.282971	250.244	0.969765	57.8256	14.9945	21.1156	198.765	0.9909	50.4365	12.9518	18.4805	0.700836	0	0	0.132319	0	0.0949781	0.0425703	0
1151	1	4	1	1	5	4	891	99	[879,88,908,115]	1703.29	526.37			WT2_LACZ_1	2500	1527.85	1438	187926	175.886	0.980261	47.9599	12.7436	16.4222	0.775999	5	5	558.748	559	68726	0	0.365708	826.519	0.913261	111.593	24.489	41.353	175.886	0.980261	47.9599	12.7436	16.4222	0.775999	0.0019703	0.00093273	0.112431	0.0083931	0.0218823	0.0175651	0.00907142
1152	1	4	1	1	5	5	235	122	[222,109,249,141]	918.35	495.21			WT2_LACZ_1	2500	1282.46	1251	193651	215.925	0.976872	53.3235	13.3713	19.1701	0.697506	6	6	576.675	577	87078	0	0.449665	905.167	0.953247	111.883	28.9289	40.3469	215.925	0.976872	53.3235	13.3713	19.1701	0.697506	0.00525927	0.00141297	0.11863	0.00811875	0.0181765	0.0163099	0.0116873
1153	1	4	1	1	5	6	973	134	[951,122,986,146]	1795.66	485.66			WT2_LACZ_1	2500	1709.38	1587	230766	193.045	0.996103	49.4459	14.0026	16.5076	0.848251	7	7	2086.35	1811	281657	1	1.22053	918.037	0.874708	122.793	26.0137	46.1228	193.045	0.996103	49.4459	14.0026	16.5076	0.848251	0.00127787	0.00176303	0.111759	0.00751635	0.0188212	0.017937	0.00770976
1154	1	4	1	1	5	7	860	136	[855,131,866,143]	1665.39	480.99			WT2_LACZ_1	2500	1946.53	1837	181027	132.987	0.991317	41.2379	10.7623	14.6931	0.732475	8	8	513.484	515	47754	0	0.263795	187.325	0.991164	48.9506	13.1539	16.2886	132.987	0.991317	41.2379	10.7623	14.6931	0.732475	0	0	0.139528	0	0.0918454	0.0531918	0
1155	1	4	1	1	5	8	260	167	[242,151,278,188]	948.95	444.05			WT2_LACZ_1	2500	1441.18	1457	211854	210.205	0.95557	53.7853	13.3713	19.5197	0.685014	9	9	539.524	540	79310	0	0.374362	1282.68	0.86985	145.955	32.1583	54.6562	210.205	0.95557	53.7853	13.3713	19.5197	0.685014	0.00320681	0.00232735	0.0739085	0.00712057	0.0138722	0.0116068	0.00898801
1156	1	4	1	1	5	9	236	169	[228,159,247,185]	920.75	439.12			WT2_LACZ_1	2500	1756.18	1493	170349	138.707	0.982688	42.4852	11.7875	15.0043	0.785606	10	10	583.278	588	56578	0	0.33213	504.777	0.923593	86.2332	18.2641	34.0836	138.707	0.982688	42.4852	11.7875	15.0043	0.785606	0.00309661	0.0024274	0.145783	0.00863469	0.0442834	0.0324064	0.0101846
1157	1	4	1	1	5	10	969	177	[956,165,1009,190]	1807.4	433.71			WT2_LACZ_1	2500	1426.96	1416	201202	201.625	0.971827	51.795	12.9518	19.9572	0.648977	11	11	514.34	521	72522	0	0.360444	1231.2	0.769814	161.578	25.6812	65.9486	201.625	0.971827	51.795	12.9518	19.9572	0.648977	0.00197586	0.00233913	0.092758	0.0108669	0.0203034	0.00972785	0.011638
1158	1	4	1	1	5	11	60	187	[53,176,67,196]	708.47	421.99			WT2_LACZ_1	2500	1621.94	1744	288705	254.534	0.978195	57.8166	14.9945	20.8325	0.719763	12	12	544.185	544	96865	0	0.335515	328.892	0.945925	67.9633	16.2686	25.3448	254.534	0.978195	57.8166	14.9945	20.8325	0.719763	0	0.000209924	0.0877931	7.18622e-05	0.0532146	0.0272132	6.8116e-05
1159	1	4	1	1	5	12	592	191	[587,187,596,196]	1343.93	415.45			WT2_LACZ_1	2500	806.36	764	40318	71.4982	0.813231	36.8586	8.16551	11.3858	0.717168	13	13	600.6	584	30030	0	0.744829	112.967	0.934743	40.3078	9.65939	13.6002	71.4982	0.813231	36.8586	8.16551	11.3858	0.717168	0	0	0.0405524	0.000854037	0.0253099	0.0239196	0.000719192
1160	1	4	1	1	5	13	292	199	[278,186,305,213]	984.74	406.97			WT2_LACZ_1	2500	1092.42	990	140922	184.465	0.978617	49.1982	11.7875	17.436	0.676043	14	14	486.481	487	62756	0	0.445324	840.819	0.931746	110.321	28.2311	37.2424	184.465	0.978617	49.1982	11.7875	17.436	0.676043	0.0062636	0.00233703	0.0942674	0.0092207	0.0147162	0.0150859	0.013452
1161	1	4	1	1	5	14	170	222	[164,216,177,230]	840.66	378.69			WT2_LACZ_1	2500	2247.09	2142	265157	168.736	0.989021	46.5589	12.7436	15.7893	0.807104	15	15	8197.69	7221	967328	1	3.64813	240.234	0.965443	56.9109	14.9945	18.9752	168.736	0.989021	46.5589	12.7436	15.7893	0.807104	0	0.00354524	0.184004	0.0030371	0.103667	0.0657355	0.00253459
1162	1	4	1	1	5	15	871	251	[856,235,887,272]	1678.08	340.62			WT2_LACZ_1	2500	1419.88	1357	227181	228.794	0.951012	56.3821	12.9518	21.7594	0.595226	16	16	619.756	617	99161	0	0.436485	1162.56	0.860709	140.429	27.6076	47.464	228.794	0.951012	56.3821	12.9518	21.7594	0.595226	0.00290843	0.00198647	0.0855512	0.00905087	0.0146713	0.0103594	0.0105844
1163	1	4	1	1	5	16	895	278	[876,261,925,295]	1711.15	308.68			WT2_LACZ_1	2500	1289.31	1292	205000	227.364	0.975995	54.7669	14.4215	20.0636	0.718789	18	18	517.019	523	82206	0	0.401005	1344.17	0.78701	165.14	26.119	60.1091	227.364	0.975995	54.7669	14.4215	20.0636	0.718789	0.00200063	0.00263486	0.0756975	0.0110983	0.0135636	0.00789121	0.0117274
1164	1	4	1	1	5	17	969	345	[963,330,976,356]	1795.34	235.03			WT2_LACZ_1	2500	833.262	797	101658	174.456	0.702674	66.6337	8.71194	25.3633	0.343486	19	19	815.492	788	99490	0	0.978674	346.051	0.748962	88.0471	12.9518	32.9951	174.456	0.702674	66.6337	8.71194	25.3633	0.343486	0.000479514	0.00186833	0.034981	0.00227166	0.0134287	0.00915539	0.00240916
1165	1	4	1	1	5	18	696	348	[691,340,701,355]	1468.21	229.57			WT2_LACZ_1	2500	870.094	790	73958	121.547	0.890714	43.8772	8.71194	17.3282	0.50276	20	20	739	680	62815	0	0.849333	173.026	0.937538	49.736	10.7623	19.6609	121.547	0.890714	43.8772	8.71194	17.3282	0.50276	0	0.000697951	0.0526627	0.000521873	0.0325557	0.0228878	0.00043817
1166	1	4	1	1	5	19	900	474	[875,459,918,489]	1710.13	80.37			WT2_LACZ_1	2500	1642.09	1688	247955	215.925	0.973128	53.5286	12.9518	20.0636	0.645537	22	22	2634.29	2401	397778	1	1.60423	1176.86	0.867461	140.19	28.2311	53.987	215.925	0.973128	53.5286	12.9518	20.0636	0.645537	0.00181913	0.00189216	0.0889982	0.00764758	0.016919	0.0138366	0.00841357
1167	1	4	1	1	5	20	850	546	[833,529,867,562]	1653.06	-7.38			WT2_LACZ_1	2500	1447.71	1456	214261	211.635	0.963088	53.5467	14.0026	18.8026	0.744716	23	23	586.777	586	86843	0	0.405314	1278.39	0.926805	136.756	30.1882	50.023	211.635	0.963088	53.5467	14.0026	18.8026	0.744716	0.00296783	0.00151125	0.0818764	0.00556584	0.0115106	0.0111923	0.00746867
1168	1	4	1	1	5	21	974	537	[960,515,986,553]	1801.62	6.41			WT2_LACZ_1	2500	1481.16	1428	199957	193.045	0.996103	49.4459	14.0026	17.379	0.805721	24	24	569.081	574	76826	0	0.384213	982.385	0.835406	132.999	22.8463	53.4127	193.045	0.996103	49.4459	14.0026	17.379	0.805721	0.00215033	0.0025375	0.0946969	0.0112694	0.0162899	0.0108124	0.0119538
1169	1	4	1	1	5	22	931	571	[915,550,961,589]	1757.52	-35.05			WT2_LACZ_1	2500	1263.63	1276	202181	228.794	0.927955	57.7831	12.9518	22.269	0.581605	25	25	503.712	508	80594	0	0.398623	1610.14	0.874763	162.61	36.8446	61.939	228.794	0.927955	57.7831	12.9518	22.269	0.581605	0.00298154	0.00214912	0.0612543	0.00819425	0.00862504	0.00719799	0.00993842
1170	1	4	1	1	5	23	266	588	[250,575,280,599]	954.28	-54.91			WT2_LACZ_1	2500	1368.52	1327	198435	207.345	0.975388	52.3328	13.1539	19.1701	0.686167	26	26	538.255	538	78047	0	0.393313	654.924	0.879823	103.111	21.568	37.7635	207.345	0.975388	52.3328	13.1539	19.1701	0.686167	0.00384756	0.00546612	0.0924322	0.0110843	0.0180023	0.0135755	0.0131987
1171	1	4	1	1	5	24	34	590	[27,582,42,597]	677.12	-59.25			WT2_LACZ_1	2500	1047.41	914	119405	163.016	0.907657	49.8652	10.7623	16.4222	0.655352	27	27	441.719	438	50356	0	0.421724	238.804	0.878185	62.3792	13.1539	20.0798	163.016	0.907657	49.8652	10.7623	16.4222	0.655352	7.08052e-05	0.00193585	0.0716725	0.000628551	0.0418608	0.0291784	0.000626514
1172	1	4	1	1	5	25	249	592	[241,583,256,601]	933.81	-63.15			WT2_LACZ_1	2500	2946.14	2633	297560	144.426	0.964555	44.1673	9.65939	17.1068	0.564651	28	28	692.475	705	69940	0	0.235045	275.983	0.935144	62.9749	12.7436	24.5049	144.426	0.964555	44.1673	9.65939	17.1068	0.564651	5.68185e-05	0.00666498	0.148423	0.00328475	0.0885536	0.0404051	0.00285812
1173	1	4	1	1	5	26	851	600	[833,579,868,615]	1651.09	-70			WT2_LACZ_1	2500	1822.51	1790	287956	225.934	0.995428	53.5286	14.9945	18.4696	0.811847	29	29	3982.56	3879	629244	1	2.18521	1171.14	0.882998	137.388	27.9285	50.1823	225.934	0.995428	53.5286	14.9945	18.4696	0.811847	0.00238694	0.00139783	0.089273	0.00779345	0.0164881	0.0139116	0.00894947
1174	1	4	1	1	5	27	43	608	[35,603,50,613]	687.73	-81.98			WT2_LACZ_1	2500	1770.43	1610	175273	141.566	0.935769	45.073	9.65939	18.0386	0.535485	31	31	537.364	534	53199	0	0.303521	187.325	0.940457	51.5898	11.0279	20.3079	141.566	0.935769	45.073	9.65939	18.0386	0.535485	0	0.000150194	0.129369	0	0.0951708	0.0452697	0
1175	1	4	1	1	5	28	230	609	[216,597,244,621]	912.23	-82.76			WT2_LACZ_1	2500	1384.41	1368	207661	214.495	0.992062	52.3328	14.0026	18.0385	0.77626	32	32	553.3	557	82995	0	0.399666	717.842	0.950486	99.9249	23.5929	37.8656	214.495	0.992062	52.3328	14.0026	18.0385	0.77626	0.00359225	0.0017515	0.113546	0.0106428	0.0216581	0.0152253	0.0124998
1176	1	4	1	1	5	29	810	616	[776,595,842,647]	1597.1	-98.69			WT2_LACZ_1	2500	1389.8	1410	223757	230.224	0.941572	57.1251	12.7436	21.7594	0.585658	33	33	976.975	952	157293	0	0.702963	1648.75	0.592946	242.754	20.6658	87.2279	230.224	0.941572	57.1251	12.7436	21.7594	0.585658	0.00243419	0.00469047	0.0921183	0.017585	0.0196078	0.0087154	0.0182937
1177	1	4	1	1	5	30	162	624	[156,619,167,635]	829.98	-104.62			WT2_LACZ_1	2500	1598.81	1573	198253	177.316	0.958637	49.2407	11.1709	19.1701	0.582722	34	34	562.444	573	69743	0	0.351788	221.644	0.96364	54.7669	12.9518	21.451	177.316	0.958637	49.2407	11.1709	19.1701	0.582722	0	0	0.108898	0	0.0784458	0.034576	0
1178	1	4	1	1	5	31	1072	652	[1069,648,1077,656]	1919.69	-135.14			WT2_LACZ_1	2500	801.6	750	28056	50.0487	0.987258	25.4022	5.97906	9.31527	0.641855	36	36	609.143	586	21320	0	0.759909	94.3776	0.976723	35.2588	8.37068	12.5229	50.0487	0.987258	25.4022	5.97906	9.31527	0.641855	0	0.000714161	0.0407897	0.00214953	0.0127634	0.0237132	0.00183035
1179	1	4	1	1	5	32	638	668	[633,662,645,674]	1400.16	-153.61			WT2_LACZ_1	2500	1885.02	1801	160227	121.547	0.993402	39.3416	10.7623	14.1507	0.760546	37	37	592.153	606	50333	0	0.314136	170.166	0.967289	47.8063	12.7436	16.5076	121.547	0.993402	39.3416	10.7623	14.1507	0.760546	0	0	0.14204	0	0.107155	0.0586257	0
1180	1	4	1	1	5	33	998	676	[983,665,1009,689]	1829.25	-165.93			WT2_LACZ_1	2500	1653.62	1571	193473	167.306	0.984821	46.5589	12.7436	16.4222	0.775999	38	38	587.479	601	68735	0	0.355269	724.992	0.884439	107.92	22.7204	39.9071	167.306	0.984821	46.5589	12.7436	16.4222	0.775999	0.00119286	0.0023025	0.119437	0.00916831	0.0253615	0.0240194	0.00908581
1181	1	4	1	1	5	34	42	682	[36,676,49,688]	687.27	-170.32			WT2_LACZ_1	2500	1612.56	1557	158031	140.136	0.966178	43.4334	10.9095	15.369	0.709838	39	39	548.592	555	53762	0	0.340199	201.625	0.984332	51.137	13.3713	17.436	140.136	0.966178	43.4334	10.9095	15.369	0.709838	0	0	0.101735	0	0.0642997	0.0369954	0
1182	1	4	1	1	5	35	968	696	[946,689,985,705]	1791.55	-186.58			WT2_LACZ_1	2500	1644.07	1492	189068	164.446	0.96609	47.0543	10.7623	18.2408	0.590012	40	40	618.017	632	71072	0	0.375907	639.194	0.793342	112.969	17.7103	48.5866	164.446	0.96609	47.0543	10.7623	18.2408	0.590012	0.00132748	0.00266487	0.140495	0.0152907	0.0422002	0.0200781	0.0150217
1183	1	4	1	1	5	36	166	700	[161,695,174,706]	837.2	-192.65			WT2_LACZ_1	2500	3274.69	2811	281623	122.977	0.992978	39.5892	10.7623	13.8507	0.777022	41	41	656.337	648	56445	0	0.200428	190.185	0.993674	49.1982	12.9518	17.379	122.977	0.992978	39.5892	10.7623	13.8507	0.777022	0	0	0.208343	0	0.165802	0.0799521	0
1184	1	4	1	1	5	37	988	715	[976,699,1002,733]	1819.3	-212.71			WT2_LACZ_1	2500	1574.3	1512	201511	183.035	0.973976	49.2407	11.7875	18.9752	0.621205	42	42	610.656	609	78164	0	0.387889	790.77	0.85789	116.198	22.473	44.8511	183.035	0.973976	49.2407	11.7875	18.9752	0.621205	0.001707	0.00293495	0.11128	0.00820073	0.0250633	0.0182995	0.0087624
1185	1	4	1	1	5	38	1012	710	[1000,689,1023,730]	1845.7	-207.08			WT2_LACZ_1	2500	1644.02	1551	197282	171.596	0.98776	47.0118	12.9518	16.4222	0.788676	43	43	555.125	562	66615	0	0.337664	902.307	0.814387	130.753	25.2259	51.1683	171.596	0.98776	47.0118	12.9518	16.4222	0.788676	0.00325328	0.00108563	0.100974	0.00835434	0.0174142	0.0193904	0.0101557
1186	1	4	1	1	5	39	626	717	[620,711,632,724]	1385.3	-212.28			WT2_LACZ_1	2500	1709.33	1625	174352	145.856	0.995309	43.014	11.7875	15.369	0.766963	44	44	510.529	516	52074	0	0.298672	197.335	0.974442	51.1035	13.3713	17.3256	145.856	0.995309	43.014	11.7875	15.369	0.766963	0	0	0.115111	0	0.0901177	0.0429005	0
1187	1	4	1	1	5	40	685	717	[679,711,692,725]	1456.26	-213.72			WT2_LACZ_1	2500	1889.69	1652	177631	134.417	0.983802	41.7757	10.7623	15.0043	0.717281	45	45	589.521	584	55415	0	0.311967	227.364	0.984132	54.3141	14.4215	18.8026	134.417	0.983802	41.7757	10.7623	15.0043	0.717281	0	0.000195007	0.0960304	3.7389e-05	0.063032	0.0365189	3.44717e-05
[truncated: 176,579 more rows]
[truncated: 28 more columns]
